# Supplementary material for: Unravelling soluble immune checkpoints in chronic lymphocytic leukemia: Physiological immunomodulators or immune dysfunction
Source: Front Immunol. 2022 Sep 28;13:965905. doi: 10.3389/fimmu.2022.965905 (PMC9554405; doi:10.3389/fimmu.2022.965905)
Supplement: Supplementary file 2 [file Table_1.xlsx]

## Sheet: Supplementary Table 1
Subject	Age	Gender	Disease stage	Disease evolution	Dx according to therapy response	Treatment	IGHV mutational status
LLC-1	68.2056	Female	CLL	c-CLL	c-CLL	NO	Mutated
LLC-3	79.3139	Female	CLL	c-CLL	c-CLL	NO	Mutated
LLC-4	79.9361	Male	CLL	c-CLL	c-CLL	NO	Mutated
LLC-5	63.7139	Female	CLL	c-CLL	c-CLL	NO	Unmutated
LLC-6	86.8556	Male	CLL	c-CLL	c-CLL	NO	Mutated
LLC-7	79.1917	Male	CLL	c-CLL	c-CLL	NO	Unmutated
LLC-8	49.625	Male	CLL	c-CLL	c-CLL	NO	Unmutated
LLC-9	74.3833	Male	CLL	c-CLL	c-CLL	NO	Mutated
LLC-10	76.5111	Male	CLL	p-CLL	CLL-PFT	NO	Unmutated
LLC-11	83.5833	Female	CLL	c-CLL	c-CLL	NO	Mutated
LLC-17	75.1167	Female	CLL	p-CLL	CLL-PFT	NO	Unmutated
LLC-18	83.3278	Male	CLL	c-CLL	c-CLL	NO	Mutated
LLC-19	64.8833	Female	CLL	p-CLL	CLL-TFT	YES	Unmutated
LLC-20	78.8778	Female	CLL	p-CLL	CLL-TFT	YES	Mutated
LLC-21	80.1472	Male	CLL	c-CLL	c-CLL	NO	Mutated
LLC-22	52.1333	Male	CLL	p-CLL	CLL-PFT	NO	Unmutated
LLC-23	60.4861	Male	CLL	p-CLL	CLL-TFT	YES	Mutated
LLC-24	67.5222	Male	CLL	c-CLL	c-CLL	NO	Unmutated
LLC-25	87.4889	Male	CLL	c-CLL	c-CLL	NO	Mutated
LLC-26	86.8667	Male	CLL	c-CLL	c-CLL	NO	Mutated
LLC-28	74.775	Male	CLL	c-CLL	c-CLL	NO	Mutated
LLC-29	75.0194	Female	CLL	c-CLL	c-CLL	NO	Mutated
LLC-30	61.7944	Male	CLL	c-CLL	c-CLL	NO	Mutated
LLC-32	82.0861	Male	CLL	c-CLL	c-CLL	NO	Mutated
LLC-33	76.7361	Male	CLL	c-CLL	c-CLL	NO	Mutated
LLC-34	69.1361	Male	CLL	p-CLL	CLL-TFT	YES	Unmutated
LLC-35	83.3056	Male	CLL	p-CLL	CLL-PFT	NO	Mutated
LLC-36	72.4	Female	CLL	c-CLL	c-CLL	NO	Unmutated
LLC-38	51.6444	Male	CLL	c-CLL	c-CLL	NO	Mutated
LLC-40	81.6889	Female	CLL	c-CLL	c-CLL	NO	Unmutated
LLC-42	54.8333	Female	CLL	c-CLL	c-CLL	NO	Mutated
LLC-43	75.2667	Male	CLL	c-CLL	c-CLL	NO	Mutated
LLC-46	85.6639	Female	CLL	c-CLL	c-CLL	NO	Mutated
LLC-47-1	79.0889	Female	CLL	p-CLL	CLL-PFT	NO	Mutated
LLC-48	79.7278	Female	CLL	c-CLL	c-CLL	NO	Mutated
LLC-49	65.4778	Female	CLL	c-CLL	c-CLL	NO	Mutated
LLC-52	81.6917	Female	CLL	c-CLL	c-CLL	NO	Mutated
LLC-53	89.1917	Male	CLL	c-CLL	c-CLL	NO	Unmutated
LLC-54	64	Male	CLL	c-CLL	c-CLL	NO	Mutated
LLC-57	54.4667	Male	CLL	c-CLL	c-CLL	NO	Mutated
LLC-58	78.2611	Male	CLL	p-CLL	NA	YES	Unmutated
LLC-59	72.5222	Male	CLL	p-CLL	CLL-PFT	NO	Mutated
LLC-61	51.8222	Male	CLL	c-CLL	c-CLL	NO	Mutated
LLC-62	59.4833	Female	CLL	c-CLL	c-CLL	NO	Mutated
LLC-63	57.4889	Female	CLL	c-CLL	c-CLL	NO	Unmutated
LLC-66	36.25	Male	CLL	c-CLL	c-CLL	NO	Unmutated
LLC-67	69.3139	Female	CLL	c-CLL	c-CLL	NO	Mutated
LLC-68	63.7056	Female	CLL	c-CLL	c-CLL	NO	Unmutated
LLC-69	63.8972	Male	CLL	c-CLL	c-CLL	NO	Mutated
LLC-70	91.2194	Male	CLL	p-CLL	CLL-PFT	NO	Unmutated
LLC-71	85.8611	Female	CLL	c-CLL	c-CLL	NO	Mutated
LLC-72	45.8139	Female	CLL	c-CLL	c-CLL	NO	Unmutated
LLC-74	57.8361	Male	CLL	c-CLL	c-CLL	NO	Unmutated
LLC-76	69.9472	Male	CLL	p-CLL	CLL-TFT	YES	Unmutated
LLC-77	60.8333	Male	CLL	p-CLL	CLL-PFT	NO	Mutated
LLC-78	75.975	Female	CLL	p-CLL	CLL-PFT	NO	Mutated
LLC-79	46.8278	Female	CLL	c-CLL	c-CLL	NO	Mutated
LLC-37	82.7361	Male	MBLhi	MBLhi	MBLhi	NO	Mutated
LLC-39	65.4167	Male	MBLhi	MBLhi	MBLhi	NO	Mutated
LLC-41	67.3833	Male	MBLhi	MBLhi	MBLhi	NO	Mutated
LLC-44	67.3722	Male	MBLhi	MBLhi	MBLhi	NO	Mutated
LLC-45	58.0222	Female	MBLhi	MBLhi	MBLhi	NO	Mutated
LLC-50	69.9861	Female	MBLhi	MBLhi	MBLhi	NO	Unmutated
LLC-55	68	Female	MBLhi	MBLhi	MBLhi	NO	Mutated
LLC-56	53.25	Male	MBLhi	MBLhi	MBLhi	NO	Mutated
LLC-64	76.0139	Female	MBLhi	MBLhi	MBLhi	NO	Unmutated
LLC-65	73.6694	Female	MBLhi	MBLhi	MBLhi	NO	Mutated
