# Supplementary material for: Unravelling soluble immune checkpoints in chronic lymphocytic leukemia: Physiological immunomodulators or immune dysfunction
Source: Front Immunol. 2022 Sep 28;13:965905. doi: 10.3389/fimmu.2022.965905 (PMC9554405; doi:10.3389/fimmu.2022.965905)
Supplement: Supplementary file 3 [file Table_2.xlsx]

## Sheet: Down trend
Pathway identifier	Pathway name	#Entities found	#Entities total	Entities ratio	Entities pValue	Entities FDR	#Reactions found	#Reactions total	Reactions ratio	Species identifier	Species name	Submitted entities found	Mapped entities	Found reaction identifiers
R-HSA-451927	Interleukin-2 family signaling	3	45	0.004004627569636023	7.54621e+09	6.48974e+10	33	59	0.004458887545344619	9606	Homo sapiens	P40933;P05113;P60568	P40933;P05113;P60568	R-HSA-450054;R-HSA-912527;R-HSA-452100;R-HSA-8983371;R-HSA-8983307;R-HSA-508292;R-HSA-8983309;R-HSA-452097;R-HSA-8983374;R-HSA-8983425;R-HSA-450063;R-HSA-8983424;R-HSA-452108;R-HSA-8983299;R-HSA-8983298;R-HSA-8983300;R-HSA-508247;R-HSA-8983384;R-HSA-913374;R-HSA-8983378;R-HSA-452122;R-HSA-913424;R-HSA-449115;R-HSA-451942;R-HSA-919404;R-HSA-8983394;R-HSA-450027;R-HSA-9009700;R-HSA-8983335;R-HSA-45…
R-HSA-1280215	Cytokine Signaling in Immune system	6	804	0.07154934591083029	2.18848e+10	6.60955e+11	89	708	0.05350665054413543	9606	Homo sapiens	P35225;P40933;P29965;P60568;P05113;P01584	P35225;P40933;P29965;P60568;P05113;P01584	R-HSA-450054;R-HSA-6785895;R-HSA-6788582;R-HSA-912527;R-HSA-452100;R-HSA-8983307;R-HSA-508292;R-HSA-8983309;R-HSA-452097;R-HSA-446862;R-HSA-8983425;R-HSA-450063;R-HSA-8983424;R-HSA-452108;R-HSA-6797293;R-HSA-8983299;R-HSA-914182;R-HSA-8983298;R-HSA-8983300;R-HSA-446868;R-HSA-452122;R-HSA-449818;R-HSA-913424;R-HSA-6788346;R-HSA-6786118;R-HSA-449058;R-HSA-6786114;R-HSA-913451;R-HSA-909738;R-HSA-446…
R-HSA-449147	Signaling by Interleukins	5	457	0.04066921776274807	2.36055e+11	6.60955e+11	83	493	0.03725816203143894	9606	Homo sapiens	P35225;P40933;P60568;P05113;P01584	P35225;P40933;P60568;P05113;P01584	R-HSA-450054;R-HSA-6785895;R-HSA-6788582;R-HSA-912527;R-HSA-452100;R-HSA-8983307;R-HSA-508292;R-HSA-8983309;R-HSA-452097;R-HSA-446862;R-HSA-8983425;R-HSA-450063;R-HSA-8983424;R-HSA-452108;R-HSA-6797293;R-HSA-8983299;R-HSA-914182;R-HSA-8983298;R-HSA-8983300;R-HSA-446868;R-HSA-452122;R-HSA-449818;R-HSA-913424;R-HSA-6788346;R-HSA-6786118;R-HSA-449058;R-HSA-6786114;R-HSA-913451;R-HSA-909738;R-HSA-446…
R-HSA-912526	Interleukin receptor SHC signaling	2	27	0.0024027765417816145	2.56492e+12	0.003077900519897092	6	6	4.53446e+12	9606	Homo sapiens	P05113;P60568	P05113;P60568	R-HSA-508247;R-HSA-453111;R-HSA-912527;R-HSA-913374;R-HSA-453104;R-HSA-913424
R-HSA-9660826	Purinergic signaling in leishmaniasis infection	2	27	0.0024027765417816145	2.56492e+12	0.003077900519897092	3	23	0.001738210399032648	9606	Homo sapiens	P21589;P01584	P21589;P01584	R-HSA-8940074;R-HSA-449058;R-HSA-448703
R-HSA-9664424	Cell recruitment (pro-inflammatory response)	2	27	0.0024027765417816145	2.56492e+12	0.003077900519897092	3	23	0.001738210399032648	9606	Homo sapiens	P21589;P01584	P21589;P01584	R-HSA-8940074;R-HSA-449058;R-HSA-448703
R-HSA-512988	Interleukin-3, Interleukin-5 and GM-CSF signaling	2	48	0.004271602740945092	8.02599e+11	0.007814564496077314	22	38	0.002871825876662636	9606	Homo sapiens	P05113;P60568	P05113;P60568	R-HSA-912527;R-HSA-913451;R-HSA-909738;R-HSA-879909;R-HSA-879942;R-HSA-914182;R-HSA-913446;R-HSA-879910;R-HSA-921155;R-HSA-879907;R-HSA-508247;R-HSA-453111;R-HSA-913374;R-HSA-879934;R-HSA-453104;R-HSA-913370;R-HSA-879930;R-HSA-879925;R-HSA-912757;R-HSA-914036;R-HSA-913424;R-HSA-913456
R-HSA-168256	Immune System	7	2249	0.2001423867580315	8.68285e+11	0.007814564496077314	91	1587	0.11993651753325273	9606	Homo sapiens	P35225;Q8TD07;P40933;P29965;P60568;P05113;P01584	P35225;Q8TD07;P40933;P29965;P60568;P05113;P01584	R-HSA-450054;R-HSA-6785895;R-HSA-6788582;R-HSA-912527;R-HSA-452100;R-HSA-8983307;R-HSA-508292;R-HSA-8983309;R-HSA-452097;R-HSA-446862;R-HSA-8983425;R-HSA-450063;R-HSA-8983424;R-HSA-452108;R-HSA-6797293;R-HSA-8983299;R-HSA-914182;R-HSA-8983298;R-HSA-8983300;R-HSA-446868;R-HSA-452122;R-HSA-449818;R-HSA-913424;R-HSA-6788346;R-HSA-5660663;R-HSA-6786118;R-HSA-449058;R-HSA-6786114;R-HSA-913451;R-HSA-90…
R-HSA-187042	TRKA activation by NGF	1	3	2.66975e+12	0.002666546587091867	0.015980076129735288	4	4	3.02297e+11	9606	Homo sapiens	P01138	P01138	R-HSA-166544;R-HSA-190065;R-HSA-166538;R-HSA-166542
R-HSA-167021	PLC-gamma1 signalling	1	3	2.66975e+12	0.002666546587091867	0.015980076129735288	3	3	2.26723e+12	9606	Homo sapiens	P01138	P01138	R-HSA-167683;R-HSA-167684;R-HSA-167674
R-HSA-205017	NFG and proNGF binds to p75NTR	1	3	2.66975e+12	0.002666546587091867	0.015980076129735288	2	2	1.51149e+12	9606	Homo sapiens	P01138	P01138	R-HSA-193653;R-HSA-193642
R-HSA-198745	Signalling to STAT3	1	3	2.66975e+12	0.002666546587091867	0.015980076129735288	1	1	7.55744e+10	9606	Homo sapiens	P01138	P01138	R-HSA-198732
R-HSA-193681	Ceramide signalling	1	3	2.66975e+12	0.002666546587091867	0.015980076129735288	1	2	1.51149e+12	9606	Homo sapiens	P01138	P01138	R-HSA-193672
R-HSA-167060	NGF processing	1	4	3.55967e+11	0.0035539723007014246	0.015980076129735288	5	5	3.77872e+12	9606	Homo sapiens	P01138	P01138	R-HSA-167014;R-HSA-167047;R-HSA-187045;R-HSA-187035;R-HSA-187020
R-HSA-9036866	Expression and Processing of Neurotrophins	1	4	3.55967e+11	0.0035539723007014246	0.015980076129735288	5	5	3.77872e+12	9606	Homo sapiens	P01138	P01138	R-HSA-167014;R-HSA-167047;R-HSA-187045;R-HSA-187035;R-HSA-187020
R-HSA-209563	Axonal growth stimulation	1	4	3.55967e+11	0.0035539723007014246	0.015980076129735288	1	2	1.51149e+12	9606	Homo sapiens	P01138	P01138	R-HSA-193646
R-HSA-6785807	Interleukin-4 and Interleukin-13 signaling	2	111	0.009878081338435525	0.004165518152104086	0.015980076129735288	17	47	0.003551995163240629	9606	Homo sapiens	P35225;P01584	P35225;P01584	R-HSA-6785895;R-HSA-6788582;R-HSA-6786118;R-HSA-6786114;R-HSA-6786050;R-HSA-6789325;R-HSA-6797293;R-HSA-6797271;R-HSA-6797269;R-HSA-6789524;R-HSA-6788628;R-HSA-6797268;R-HSA-6797267;R-HSA-6786110;R-HSA-449818;R-HSA-6788571;R-HSA-6788346
R-HSA-187706	Signalling to p38 via RIT and RIN	1	5	4.44959e+11	0.0044406872840799805	0.015980076129735288	3	3	2.26723e+12	9606	Homo sapiens	P01138	P01138	R-HSA-187698;R-HSA-187746;R-HSA-187697
R-HSA-205025	NADE modulates death signalling	1	6	5.3395e+11	0.005326692043245096	0.015980076129735288	3	3	2.26723e+12	9606	Homo sapiens	P01138	P01138	R-HSA-193650;R-HSA-204981;R-HSA-205117
R-HSA-193670	p75NTR negatively regulates cell cycle via SC1	1	6	5.3395e+11	0.005326692043245096	0.015980076129735288	1	3	2.26723e+12	9606	Homo sapiens	P01138	P01138	R-HSA-193643
R-HSA-5660668	CLEC7A/inflammasome pathway	1	6	5.3395e+11	0.005326692043245096	0.015980076129735288	1	4	3.02297e+11	9606	Homo sapiens	P01584	P01584	R-HSA-5660663
R-HSA-170984	ARMS-mediated activation	1	7	6.22942e+11	0.006211987083894699	0.017727237894068937	6	6	4.53446e+12	9606	Homo sapiens	P01138	P01138	R-HSA-169891;R-HSA-169904;R-HSA-169905;R-HSA-169895;R-HSA-9612980;R-HSA-169901
R-HSA-187015	Activation of TRKA receptors	1	7	6.22942e+11	0.006211987083894699	0.017727237894068937	4	8	6.04595e+11	9606	Homo sapiens	P01138	P01138	R-HSA-166544;R-HSA-190065;R-HSA-166538;R-HSA-166542
R-HSA-446652	Interleukin-1 family signaling	2	142	0.012636824775295898	0.0067174532720173374	0.017727237894068937	17	80	0.006045949214026602	9606	Homo sapiens	P35225;P01584	P35225;P01584	R-HSA-507719;R-HSA-446694;R-HSA-446692;R-HSA-449058;R-HSA-446862;R-HSA-446894;R-HSA-6797293;R-HSA-446701;R-HSA-446634;R-HSA-446868;R-HSA-450133;R-HSA-446130;R-HSA-448703;R-HSA-446684;R-HSA-445752;R-HSA-446648;R-HSA-445753
R-HSA-198203	PI3K/AKT activation	1	9	8.00926e+11	0.007980450030876662	0.017727237894068937	3	5	3.77872e+12	9606	Homo sapiens	P01138	P01138	R-HSA-198211;R-HSA-198295;R-HSA-198315
R-HSA-448706	Interleukin-1 processing	1	9	8.00926e+11	0.007980450030876662	0.017727237894068937	2	5	3.77872e+12	9606	Homo sapiens	P01584	P01584	R-HSA-449058;R-HSA-448703
R-HSA-9012546	Interleukin-18 signaling	1	9	8.00926e+11	0.007980450030876662	0.017727237894068937	1	4	3.02297e+11	9606	Homo sapiens	P35225	P35225	R-HSA-6797293
R-HSA-193697	p75NTR regulates axonogenesis	1	10	8.89917e+11	0.008863618947034468	0.017727237894068937	1	8	6.04595e+11	9606	Homo sapiens	P01138	P01138	R-HSA-193646
R-HSA-8877330	RUNX1 and FOXP3 control the development of regulatory T lymphocytes (Tregs)	1	10	8.89917e+11	0.008863618947034468	0.017727237894068937	1	20	0.0015114873035066505	9606	Homo sapiens	P60568	P60568	R-HSA-8877345
R-HSA-9020558	Interleukin-2 signaling	1	12	0.001067900685236273	0.010627834186885399	0.021255668373770797	12	19	0.001435912938331318	9606	Homo sapiens	P60568	P60568	R-HSA-451942;R-HSA-450054;R-HSA-919404;R-HSA-452100;R-HSA-508292;R-HSA-452097;R-HSA-450063;R-HSA-452108;R-HSA-450027;R-HSA-452122;R-HSA-508282;R-HSA-452091
R-HSA-170968	Frs2-mediated activation	1	12	0.001067900685236273	0.010627834186885399	0.021255668373770797	5	13	9.82467e+11	9606	Homo sapiens	P01138	P01138	R-HSA-170978;R-HSA-170979;R-HSA-170977;R-HSA-170964;R-HSA-170975
R-HSA-73621	Pyrimidine catabolism	1	12	0.001067900685236273	0.010627834186885399	0.021255668373770797	1	15	0.001133615477629988	9606	Homo sapiens	P21589	P21589	R-HSA-109291
R-HSA-209560	NF-kB is activated and signals survival	1	13	0.0011568924090059624	0.011508881518516922	0.023017763037033845	2	4	3.02297e+11	9606	Homo sapiens	P01138	P01138	R-HSA-193703;R-HSA-193705
R-HSA-209543	p75NTR recruits signalling complexes	1	14	0.0012458841327756519	0.012389222662721577	0.02376962300252594	9	9	6.80169e+11	9606	Homo sapiens	P01138	P01138	R-HSA-193665;R-HSA-193686;R-HSA-193684;R-HSA-193656;R-HSA-193641;R-HSA-193694;R-HSA-209566;R-HSA-193695;R-HSA-193647
R-HSA-177504	Retrograde neurotrophin signalling	1	14	0.0012458841327756519	0.012389222662721577	0.02376962300252594	3	3	2.26723e+12	9606	Homo sapiens	P01138	P01138	R-HSA-177491;R-HSA-177479;R-HSA-177501
R-HSA-8983432	Interleukin-15 signaling	1	14	0.0012458841327756519	0.012389222662721577	0.02376962300252594	15	17	0.001284764207980653	9606	Homo sapiens	P40933	P40933	R-HSA-8983371;R-HSA-8983307;R-HSA-8983309;R-HSA-8983374;R-HSA-8983425;R-HSA-8983424;R-HSA-8983299;R-HSA-8983394;R-HSA-8983298;R-HSA-9009700;R-HSA-8983300;R-HSA-8983335;R-HSA-8983384;R-HSA-8983378;R-HSA-449115
R-HSA-169893	Prolonged ERK activation events	1	15	0.0013348758565453413	0.013268858122684413	0.02376962300252594	11	19	0.001435912938331318	9606	Homo sapiens	P01138	P01138	R-HSA-170978;R-HSA-169891;R-HSA-170979;R-HSA-169904;R-HSA-169905;R-HSA-170977;R-HSA-169895;R-HSA-9612980;R-HSA-170964;R-HSA-170975;R-HSA-169901
R-HSA-205043	NRIF signals cell death from the nucleus	1	16	0.0014238675803150307	0.01414778840127362	0.02376962300252594	4	7	5.29021e+11	9606	Homo sapiens	P01138	P01138	R-HSA-204949;R-HSA-193669;R-HSA-205112;R-HSA-193677
R-HSA-193639	p75NTR signals via NF-kB	1	17	0.0015128593040847202	0.015026014001048082	0.02376962300252594	11	13	9.82467e+11	9606	Homo sapiens	P01138	P01138	R-HSA-193665;R-HSA-193686;R-HSA-193703;R-HSA-193684;R-HSA-193656;R-HSA-193641;R-HSA-193705;R-HSA-193694;R-HSA-209566;R-HSA-193695;R-HSA-193647
R-HSA-5676594	TNF receptor superfamily (TNFSF) members mediating non-canonical NF-kB pathway	1	17	0.0015128593040847202	0.015026014001048082	0.02376962300252594	2	12	9.06892e+11	9606	Homo sapiens	P29965	P29965	R-HSA-5676597;R-HSA-199404
R-HSA-74259	Purine catabolism	1	20	0.0017798344753937885	0.01765646774834173	0.02376962300252594	1	33	0.0024939540507859736	9606	Homo sapiens	P21589	P21589	R-HSA-109278
R-HSA-167044	Signalling to RAS	1	21	0.0018688261991634779	0.018531879652154748	0.02376962300252594	3	10	7.55744e+11	9606	Homo sapiens	P01138	P01138	R-HSA-167056;R-HSA-167217;R-HSA-167019
R-HSA-5620971	Pyroptosis	1	27	0.0024027765417816145	0.02376962300252594	0.02376962300252594	1	23	0.001738210399032648	9606	Homo sapiens	P01584	P01584	R-HSA-449058
R-HSA-5673001	RAF/MAP kinase cascade	2	292	0.02598558334074931	0.026450678560188567	0.026450678560188567	1	75	0.00566807738814994	9606	Homo sapiens	P05113;P60568	P05113;P60568	R-HSA-5672965
R-HSA-196807	Nicotinate metabolism	1	31	0.002758743436860372	0.027247461809112306	0.027247461809112306	2	28	0.002116082224909311	9606	Homo sapiens	P21589	P21589	R-HSA-8940074;R-HSA-8940070
R-HSA-198933	Immunoregulatory interactions between a Lymphoid and a non-Lymphoid cell	2	297	0.026430541959597757	0.027299320346105826	0.027299320346105826	2	44	0.003325272067714631	9606	Homo sapiens	Q8TD07;P29965	Q8TD07;P29965	R-HSA-198983;R-HSA-199404
R-HSA-5684996	MAPK1/MAPK3 signaling	2	299	0.026608525407137137	0.027641934750445296	0.027641934750445296	1	82	0.006197097944377267	9606	Homo sapiens	P05113;P60568	P05113;P60568	R-HSA-5672965
R-HSA-187687	Signalling to ERKs	1	36	0.003203702055708819	0.03157907753401068	0.03157907753401068	17	32	0.0024183796856106408	9606	Homo sapiens	P01138	P01138	R-HSA-187746;R-HSA-170978;R-HSA-169891;R-HSA-170979;R-HSA-170977;R-HSA-169895;R-HSA-9612980;R-HSA-167019;R-HSA-169901;R-HSA-187698;R-HSA-167056;R-HSA-169904;R-HSA-167217;R-HSA-169905;R-HSA-187697;R-HSA-170964;R-HSA-170975
R-HSA-8956319	Nucleotide catabolism	1	38	0.003381685503248198	0.033306857494629805	0.033306857494629805	2	61	0.004610036275695284	9606	Homo sapiens	P21589	P21589	R-HSA-109291;R-HSA-109278
R-HSA-5683057	MAPK family signaling cascades	2	338	0.030079202634155023	0.034674323177910193	0.034674323177910193	1	122	0.009220072551390568	9606	Homo sapiens	P05113;P60568	P05113;P60568	R-HSA-5672965
R-HSA-9658195	Leishmania infection	2	345	0.03070214470054285	0.03600539464657149	0.03600539464657149	3	95	0.00717956469165659	9606	Homo sapiens	P21589;P01584	P21589;P01584	R-HSA-8940074;R-HSA-449058;R-HSA-448703
R-HSA-6783783	Interleukin-10 signaling	1	45	0.004004627569636023	0.03933226174276294	0.03933226174276294	1	15	0.001133615477629988	9606	Homo sapiens	P01584	P01584	R-HSA-6784160
R-HSA-380108	Chemokine receptors bind chemokines	1	57	0.005072528254872297	0.04958293219703802	0.04958293219703802	1	19	0.001435912938331318	9606	Homo sapiens	P42830	P42830	R-HSA-373813
R-HSA-193648	NRAGE signals death through JNK	1	59	0.005250511702411676	0.05128177358957908	0.05128177358957908	3	7	5.29021e+11	9606	Homo sapiens	P01138	P01138	R-HSA-205115;R-HSA-204958;R-HSA-205132
R-HSA-5218859	Regulated Necrosis	1	63	0.005606478597490434	0.0546712599260496	0.0546712599260496	1	57	0.0043077388149939545	9606	Homo sapiens	P01584	P01584	R-HSA-449058
R-HSA-204998	Cell death signalling via NRAGE, NRIF and NADE	1	76	0.006763371006496396	0.06561195614494797	0.06561195614494797	10	17	0.001284764207980653	9606	Homo sapiens	P01138	P01138	R-HSA-193650;R-HSA-204981;R-HSA-204949;R-HSA-193669;R-HSA-205115;R-HSA-205112;R-HSA-204958;R-HSA-205117;R-HSA-193677;R-HSA-205132
R-HSA-5607764	CLEC7A (Dectin-1) signaling	1	98	0.008721188929429562	0.08386762506421042	0.08386762506421042	1	45	0.003400846432889964	9606	Homo sapiens	P01584	P01584	R-HSA-5660663
R-HSA-193704	p75 NTR receptor-mediated signalling	1	99	0.008810180653199252	0.08468974765948467	0.08468974765948467	26	50	0.0037787182587666265	9606	Homo sapiens	P01138	P01138	R-HSA-193665;R-HSA-193669;R-HSA-193672;R-HSA-193677;R-HSA-205132;R-HSA-193686;R-HSA-193684;R-HSA-204949;R-HSA-193694;R-HSA-209566;R-HSA-193695;R-HSA-204958;R-HSA-193703;R-HSA-193642;R-HSA-193643;R-HSA-193641;R-HSA-193705;R-HSA-193646;R-HSA-193647;R-HSA-193650;R-HSA-204981;R-HSA-193653;R-HSA-205115;R-HSA-193656;R-HSA-205112;R-HSA-205117
R-HSA-15869	Metabolism of nucleotides	1	101	0.00898816410073863	0.08633200119681816	0.08633200119681816	2	139	0.01050483675937122	9606	Homo sapiens	P21589	P21589	R-HSA-109291;R-HSA-109278
R-HSA-9020702	Interleukin-1 signaling	1	102	0.009077155824508321	0.08715213309219205	0.08715213309219205	14	47	0.003551995163240629	9606	Homo sapiens	P01584	P01584	R-HSA-507719;R-HSA-446694;R-HSA-446692;R-HSA-446862;R-HSA-446894;R-HSA-446701;R-HSA-446634;R-HSA-446868;R-HSA-450133;R-HSA-446130;R-HSA-446684;R-HSA-445752;R-HSA-446648;R-HSA-445753
R-HSA-5668541	TNFR2 non-canonical NF-kB pathway	1	102	0.009077155824508321	0.08715213309219205	0.08715213309219205	6	43	0.0032496977025392986	9606	Homo sapiens	P29965	P29965	R-HSA-5668454;R-HSA-5668534;R-HSA-5676597;R-HSA-5668481;R-HSA-5668414;R-HSA-199404
R-HSA-187037	Signaling by NTRK1 (TRKA)	1	117	0.010412031681053662	0.0993748638299381	0.0993748638299381	31	102	0.007708585247883918	9606	Homo sapiens	P01138	P01138	R-HSA-198211;R-HSA-167683;R-HSA-177479;R-HSA-167684;R-HSA-166538;R-HSA-166542;R-HSA-198732;R-HSA-177491;R-HSA-166544;R-HSA-167056;R-HSA-198295;R-HSA-170964;R-HSA-170975;R-HSA-177501;R-HSA-187746;R-HSA-170978;R-HSA-169891;R-HSA-170979;R-HSA-170977;R-HSA-169895;R-HSA-9612980;R-HSA-198315;R-HSA-167019;R-HSA-169901;R-HSA-187698;R-HSA-169904;R-HSA-190065;R-HSA-167217;R-HSA-169905;R-HSA-187697;R-HSA-16…
R-HSA-196849	Metabolism of water-soluble vitamins and cofactors	1	126	0.011212957194980867	0.10663760525091426	0.10663760525091426	2	134	0.010126964933494558	9606	Homo sapiens	P21589	P21589	R-HSA-8940074;R-HSA-8940070
R-HSA-166520	Signaling by NTRKs	1	139	0.01236984960398683	0.11703518847565475	0.11703518847565475	36	164	0.012394195888754534	9606	Homo sapiens	P01138	P01138	R-HSA-198211;R-HSA-167683;R-HSA-177479;R-HSA-167047;R-HSA-167684;R-HSA-166538;R-HSA-166542;R-HSA-187020;R-HSA-198732;R-HSA-177491;R-HSA-166544;R-HSA-167056;R-HSA-198295;R-HSA-170964;R-HSA-187035;R-HSA-170975;R-HSA-177501;R-HSA-187746;R-HSA-170978;R-HSA-169891;R-HSA-170979;R-HSA-170977;R-HSA-167014;R-HSA-169895;R-HSA-9612980;R-HSA-187045;R-HSA-198315;R-HSA-167019;R-HSA-169901;R-HSA-187698;R-HSA-16…
R-HSA-73887	Death Receptor Signalling	1	148	0.013170775117914034	0.12416957849912458	0.12416957849912458	26	93	0.007028415961305925	9606	Homo sapiens	P01138	P01138	R-HSA-193665;R-HSA-193669;R-HSA-193672;R-HSA-193677;R-HSA-205132;R-HSA-193686;R-HSA-193684;R-HSA-204949;R-HSA-193694;R-HSA-209566;R-HSA-193695;R-HSA-204958;R-HSA-193703;R-HSA-193642;R-HSA-193643;R-HSA-193641;R-HSA-193705;R-HSA-193646;R-HSA-193647;R-HSA-193650;R-HSA-204981;R-HSA-193653;R-HSA-205115;R-HSA-193656;R-HSA-205112;R-HSA-205117
R-HSA-5621481	C-type lectin receptors (CLRs)	1	174	0.015484559935925958	0.1444895569162239	0.1444895569162239	1	68	0.005139056831922612	9606	Homo sapiens	P01584	P01584	R-HSA-5660663
R-HSA-196854	Metabolism of vitamins and cofactors	1	192	0.017086410963780368	0.15830762389236808	0.15830762389236808	2	185	0.013981257557436517	9606	Homo sapiens	P21589	P21589	R-HSA-8940074;R-HSA-8940070
R-HSA-375276	Peptide ligand-binding receptors	1	198	0.017620361306398505	0.16286880704654083	0.16286880704654083	1	77	0.0058192261185006046	9606	Homo sapiens	P42830	P42830	R-HSA-373813
R-HSA-8878171	Transcriptional regulation by RUNX1	1	208	0.0185102785440954	0.17042136520240925	0.17042136520240925	1	132	0.009975816203143894	9606	Homo sapiens	P60568	P60568	R-HSA-8877345
R-HSA-5357801	Programmed Cell Death	1	217	0.019311204058022603	0.1771661746604365	0.1771661746604365	1	197	0.014888149939540508	9606	Homo sapiens	P01584	P01584	R-HSA-449058
R-HSA-162582	Signal Transduction	4	2574	0.22906469698318058	0.1774149970093556	0.1774149970093556	67	2450	0.18515719467956468	9606	Homo sapiens	P01138;P60568;P05113;P42830	P01138;P60568;P05113;P42830	R-HSA-167683;R-HSA-193665;R-HSA-167047;R-HSA-749454;R-HSA-167684;R-HSA-193669;R-HSA-166538;R-HSA-193672;R-HSA-166542;R-HSA-187020;R-HSA-193677;R-HSA-166544;R-HSA-167056;R-HSA-193686;R-HSA-198295;R-HSA-193684;R-HSA-204949;R-HSA-187035;R-HSA-749456;R-HSA-193694;R-HSA-209566;R-HSA-193695;R-HSA-204958;R-HSA-169891;R-HSA-169895;R-HSA-193703;R-HSA-9612980;R-HSA-187045;R-HSA-198315;R-HSA-193705;R-HSA-38…
R-HSA-1280218	Adaptive Immune System	2	951	0.08463112930497464	0.20513693622945206	0.20513693622945206	2	263	0.019876058041112456	9606	Homo sapiens	Q8TD07;P29965	Q8TD07;P29965	R-HSA-198983;R-HSA-199404
R-HSA-418594	G alpha (i) signalling events	1	317	0.028210376434991545	0.24885708527636186	0.24885708527636186	3	74	0.005592503022974607	9606	Homo sapiens	P42830	P42830	R-HSA-749454;R-HSA-749456;R-HSA-380073
R-HSA-373076	Class A/1 (Rhodopsin-like receptors)	1	333	0.029634244015306576	0.2597905596401473	0.2597905596401473	1	160	0.012091898428053204	9606	Homo sapiens	P42830	P42830	R-HSA-373813
R-HSA-5663205	Infectious disease	2	1193	0.10616712645723948	0.2878595610618706	0.2878595610618706	3	738	0.055773881499395404	9606	Homo sapiens	P21589;P01584	P21589;P01584	R-HSA-8940074;R-HSA-449058;R-HSA-448703
R-HSA-500792	GPCR ligand binding	1	469	0.04173711844798434	0.34710001269523816	0.34710001269523816	1	187	0.014132406287787183	9606	Homo sapiens	P42830	P42830	R-HSA-373813
R-HSA-9006934	Signaling by Receptor Tyrosine Kinases	1	538	0.047877547388092905	0.3877510252381535	0.3877510252381535	36	746	0.05637847642079807	9606	Homo sapiens	P01138	P01138	R-HSA-198211;R-HSA-167683;R-HSA-177479;R-HSA-167047;R-HSA-167684;R-HSA-166538;R-HSA-166542;R-HSA-187020;R-HSA-198732;R-HSA-177491;R-HSA-166544;R-HSA-167056;R-HSA-198295;R-HSA-170964;R-HSA-187035;R-HSA-170975;R-HSA-177501;R-HSA-187746;R-HSA-170978;R-HSA-169891;R-HSA-170979;R-HSA-170977;R-HSA-167014;R-HSA-169895;R-HSA-9612980;R-HSA-187045;R-HSA-198315;R-HSA-167019;R-HSA-169901;R-HSA-187698;R-HSA-16…
R-HSA-388396	GPCR downstream signalling	1	631	0.05615377769867402	0.43893597987935185	0.43893597987935185	3	168	0.012696493349455865	9606	Homo sapiens	P42830	P42830	R-HSA-749454;R-HSA-749456;R-HSA-380073
R-HSA-372790	Signaling by GPCR	1	706	0.06282815698140073	0.4773724265712542	0.4773724265712542	4	355	0.026828899637243046	9606	Homo sapiens	P42830	P42830	R-HSA-373813;R-HSA-749454;R-HSA-749456;R-HSA-380073
R-HSA-1643685	Disease	2	2022	0.179941265462312	0.5606422540335196	0.5606422540335196	3	1612	0.12182587666263603	9606	Homo sapiens	P21589;P01584	P21589;P01584	R-HSA-8940074;R-HSA-449058;R-HSA-448703
R-HSA-168249	Innate Immune System	1	1191	0.1059891430097001	0.6738420794290554	0.6738420794290554	1	675	0.051012696493349455	9606	Homo sapiens	P01584	P01584	R-HSA-5660663
R-HSA-212436	Generic Transcription Pathway	1	1258	0.11195158850226929	0.6949532392634887	0.6949532392634887	1	829	0.06265114873035066	9606	Homo sapiens	P60568	P60568	R-HSA-8877345
R-HSA-73857	RNA Polymerase II Transcription	1	1380	0.1228085788021714	0.7302609914359663	0.7302609914359663	1	890	0.06726118500604594	9606	Homo sapiens	P60568	P60568	R-HSA-8877345
R-HSA-74160	Gene expression (Transcription)	1	1524	0.13562338702500668	0.7671747495922245	0.7671747495922245	1	1004	0.07587666263603386	9606	Homo sapiens	P60568	P60568	R-HSA-8877345
R-HSA-1430728	Metabolism	1	2148	0.19115422265729287	0.8801447048848119	0.8801447048848119	4	2019	0.15258464328899637	9606	Homo sapiens	P21589	P21589	R-HSA-8940074;R-HSA-109291;R-HSA-8940070;R-HSA-109278

## Sheet: Up trend
Pathway identifier	Pathway name	#Entities found	#Entities total	Entities ratio	Entities pValue	Entities FDR	#Reactions found	#Reactions total	Reactions ratio	Species identifier	Species name	Submitted entities found	Mapped entities	Found reaction identifiers
R-HSA-5669034	TNFs bind their physiological receptors	5	30	0.0026697517130906826	4.38455e+06	7.49758e+08	5	13	9.82467e+11	9606	Homo sapiens	O43557;Q07011;P20333;P23510;P26842	O43557;Q07011;P20333;P23510;P26842	R-HSA-5669024;R-HSA-5675948;R-HSA-8858475;R-HSA-5692315;R-HSA-5669097
R-HSA-168256	Immune System	17	2249	0.2001423867580315	3.81975e+07	3.24679e+10	124	1587	0.11993651753325273	9606	Homo sapiens	P01583;Q8TDQ0;P06702;P05109;P12830;Q08722;O43557;O75144;Q07011;P31785;Q7Z6A9;O00182;Q92692;P09038;P20333;P23510;P26842	P01583;Q8TDQ0;P06702;P05109;P12830;Q08722;O43557;O75144;Q07011;P31785;Q7Z6A9;O00182;Q92692;P09038;P20333;P23510;P26842	R-HSA-452100;R-HSA-452097;R-HSA-8983425;R-HSA-8983424;R-HSA-450063;R-HSA-452108;R-HSA-8985988;R-HSA-8863895;R-HSA-5668417;R-HSA-389919;R-HSA-452122;R-HSA-913424;R-HSA-8963734;R-HSA-449058;R-HSA-5668467;R-HSA-6786124;R-HSA-5668454;R-HSA-937022;R-HSA-389941;R-HSA-451895;R-HSA-9025969;R-HSA-445752;R-HSA-8937654;R-HSA-445753;R-HSA-5432849;R-HSA-6786095;R-HSA-6786092;R-HSA-508247;R-HSA-8983003;R-HSA-4…
R-HSA-1280215	Cytokine Signaling in Immune system	10	804	0.07154934591083029	1.68346e+10	7.59844e+10	92	708	0.05350665054413543	9606	Homo sapiens	P01583;Q8TDQ0;O00182;O43557;P09038;Q07011;P20333;P31785;P23510;P26842	P01583;Q8TDQ0;O00182;O43557;P09038;Q07011;P20333;P31785;P23510;P26842	R-HSA-912527;R-HSA-452100;R-HSA-508292;R-HSA-8983309;R-HSA-452097;R-HSA-446862;R-HSA-8983425;R-HSA-6789615;R-HSA-8983424;R-HSA-450063;R-HSA-8983299;R-HSA-452108;R-HSA-8983298;R-HSA-9006850;R-HSA-1295519;R-HSA-8983300;R-HSA-8985988;R-HSA-1295516;R-HSA-9006873;R-HSA-446868;R-HSA-5668417;R-HSA-452122;R-HSA-913424;R-HSA-8963734;R-HSA-8983063;R-HSA-9006870;R-HSA-449958;R-HSA-449058;R-HSA-8985900;R-HSA…
R-HSA-5668541	TNFR2 non-canonical NF-kB pathway	5	102	0.009077155824508321	1.80915e+10	7.59844e+10	15	43	0.0032496977025392986	9606	Homo sapiens	O43557;Q07011;P20333;P23510;P26842	O43557;Q07011;P20333;P23510;P26842	R-HSA-5668534;R-HSA-5668404;R-HSA-5668789;R-HSA-5668467;R-HSA-5676593;R-HSA-5668414;R-HSA-8858475;R-HSA-5692315;R-HSA-5668454;R-HSA-5669024;R-HSA-5668481;R-HSA-5668417;R-HSA-5676591;R-HSA-5675948;R-HSA-5669097
R-HSA-6799990	Metal sequestration by antimicrobial proteins	2	6	5.3395e+11	7.1594e+10	0.0020312728139266767	2	5	3.77872e+12	9606	Homo sapiens	P06702;P05109	P06702;P05109	R-HSA-6798528;R-HSA-6798474
R-HSA-6785807	Interleukin-4 and Interleukin-13 signaling	4	111	0.009878081338435525	7.25455e+10	0.0020312728139266767	11	47	0.003551995163240629	9606	Homo sapiens	P01583;P09038;P31785;P20333	P01583;P09038;P31785;P20333	R-HSA-451895;R-HSA-6790022;R-HSA-6789524;R-HSA-6786096;R-HSA-6786095;R-HSA-6789615;R-HSA-6789325;R-HSA-6786124;R-HSA-6786092;R-HSA-6786058;R-HSA-6786072
R-HSA-451927	Interleukin-2 family signaling	3	45	0.004004627569636023	1.0711e+12	0.0025706281252473318	42	59	0.004458887545344619	9606	Homo sapiens	Q8TDQ0;O00182;P31785	Q8TDQ0;O00182;P31785	R-HSA-8985929;R-HSA-8983371;R-HSA-912527;R-HSA-452100;R-HSA-508292;R-HSA-8983309;R-HSA-8983374;R-HSA-452097;R-HSA-8983425;R-HSA-8983424;R-HSA-450063;R-HSA-8983299;R-HSA-452108;R-HSA-8983298;R-HSA-9006850;R-HSA-8983300;R-HSA-8985988;R-HSA-508247;R-HSA-9006873;R-HSA-8983384;R-HSA-913374;R-HSA-8983378;R-HSA-452122;R-HSA-449115;R-HSA-913424;R-HSA-8963734;R-HSA-9006870;R-HSA-451942;R-HSA-919404;R-HSA-…
R-HSA-380108	Chemokine receptors bind chemokines	3	57	0.005072528254872297	2.14222e+11	0.00449867203871257	3	19	0.001435912938331318	9606	Homo sapiens	P78423;P48061;O14625	P78423;P48061;O14625	R-HSA-374214;R-HSA-373342;R-HSA-374248
R-HSA-449147	Signaling by Interleukins	6	457	0.04066921776274807	2.50835e+12	0.0047658661330749474	77	493	0.03725816203143894	9606	Homo sapiens	P01583;Q8TDQ0;O00182;P09038;P31785;P20333	P01583;Q8TDQ0;O00182;P09038;P31785;P20333	R-HSA-912527;R-HSA-452100;R-HSA-508292;R-HSA-8983309;R-HSA-452097;R-HSA-446862;R-HSA-8983425;R-HSA-6789615;R-HSA-8983424;R-HSA-450063;R-HSA-8983299;R-HSA-452108;R-HSA-8983298;R-HSA-9006850;R-HSA-1295519;R-HSA-8983300;R-HSA-8985988;R-HSA-1295516;R-HSA-9006873;R-HSA-446868;R-HSA-452122;R-HSA-913424;R-HSA-8963734;R-HSA-8983063;R-HSA-9006870;R-HSA-449958;R-HSA-449058;R-HSA-8985900;R-HSA-1295540;R-HSA…
R-HSA-5602498	MyD88 deficiency (TLR2/4)	2	19	0.001690842751624099	7.06407e+11	0.01172624828007618	2	2	1.51149e+12	9606	Homo sapiens	P06702;P05109	P06702;P05109	R-HSA-5602383;R-HSA-5602606
R-HSA-5603041	IRAK4 deficiency (TLR2/4)	2	20	0.0017798344753937885	7.8175e+11	0.01172624828007618	2	2	1.51149e+12	9606	Homo sapiens	P06702;P05109	P06702;P05109	R-HSA-5602353;R-HSA-5602672
R-HSA-5686938	Regulation of TLR by endogenous ligand	2	21	0.0018688261991634779	8.60808e+11	0.012051313259238361	1	12	9.06892e+11	9606	Homo sapiens	P06702;P05109	P06702;P05109	R-HSA-5432849
R-HSA-5668599	RHO GTPases Activate NADPH Oxidases	2	24	0.002135801370472546	0.0011201347611020651	0.014561751894326846	2	14	0.0010580411124546554	9606	Homo sapiens	P06702;P05109	P06702;P05109	R-HSA-9626848;R-HSA-5668629
R-HSA-418990	Adherens junctions interactions	2	33	0.0029367268843997507	0.002094201444707955	0.02220286231369495	6	16	0.0012091898428053204	9606	Homo sapiens	Q92692;P12830	Q92692;P12830	R-HSA-419011;R-HSA-420591;R-HSA-433711;R-HSA-419002;R-HSA-419003;R-HSA-419001
R-HSA-5602358	Diseases associated with the TLR signaling cascade	2	34	0.0030257186081694403	0.002220286231369495	0.02220286231369495	4	15	0.001133615477629988	9606	Homo sapiens	P06702;P05109	P06702;P05109	R-HSA-5602353;R-HSA-5602672;R-HSA-5602383;R-HSA-5602606
R-HSA-5260271	Diseases of Immune System	2	34	0.0030257186081694403	0.002220286231369495	0.02220286231369495	4	15	0.001133615477629988	9606	Homo sapiens	P06702;P05109	P06702;P05109	R-HSA-5602353;R-HSA-5602672;R-HSA-5602383;R-HSA-5602606
R-HSA-1500931	Cell-Cell communication	3	130	0.011568924090059624	0.002305845077767432	0.023058450777674322	14	60	0.004534461910519952	9606	Homo sapiens	Q92692;Q08722;P12830	Q92692;Q08722;P12830	R-HSA-419011;R-HSA-391168;R-HSA-420591;R-HSA-433711;R-HSA-391151;R-HSA-391150;R-HSA-391157;R-HSA-391156;R-HSA-391158;R-HSA-391153;R-HSA-391152;R-HSA-419002;R-HSA-419003;R-HSA-419001
R-HSA-6783783	Interleukin-10 signaling	2	45	0.004004627569636023	0.0038365915447623467	0.03452932390286112	2	15	0.001133615477629988	9606	Homo sapiens	P01583;P20333	P01583;P20333	R-HSA-6784160;R-HSA-8937654
R-HSA-375276	Peptide ligand-binding receptors	3	198	0.017620361306398505	0.007442441432787161	0.05188427590689226	3	77	0.0058192261185006046	9606	Homo sapiens	P78423;P48061;O14625	P78423;P48061;O14625	R-HSA-374214;R-HSA-373342;R-HSA-374248
R-HSA-421270	Cell-cell junction organization	2	65	0.005784462045029812	0.007808721252280382	0.05188427590689226	6	21	0.0015870616686819831	9606	Homo sapiens	Q92692;P12830	Q92692;P12830	R-HSA-419011;R-HSA-420591;R-HSA-433711;R-HSA-419002;R-HSA-419003;R-HSA-419001
R-HSA-1280218	Adaptive Immune System	6	951	0.08463112930497464	0.010504288929258032	0.05188427590689226	10	263	0.019876058041112456	9606	Homo sapiens	P06702;Q7Z6A9;P05109;Q92692;P12830;O75144	P06702;Q7Z6A9;P05109;Q92692;P12830;O75144	R-HSA-8863895;R-HSA-389941;R-HSA-6790087;R-HSA-199079;R-HSA-388817;R-HSA-389523;R-HSA-389919;R-HSA-199112;R-HSA-199144;R-HSA-388830
R-HSA-190370	FGFR1b ligand binding and activation	1	6	5.3395e+11	0.012208995711703752	0.05188427590689226	2	2	1.51149e+12	9606	Homo sapiens	P09038	P09038	R-HSA-190245;R-HSA-190427
R-HSA-216083	Integrin cell surface interactions	2	85	0.007564296520423601	0.013026990830594776	0.05188427590689226	2	55	0.004156590084643289	9606	Homo sapiens	Q08722;P12830	Q08722;P12830	R-HSA-2426259;R-HSA-265422
R-HSA-388841	Costimulation by the CD28 family	2	88	0.007831271691732668	0.013911095654587369	0.05188427590689226	6	35	0.0026451027811366383	9606	Homo sapiens	Q7Z6A9;O75144	Q7Z6A9;O75144	R-HSA-389941;R-HSA-6790087;R-HSA-388817;R-HSA-389523;R-HSA-389919;R-HSA-388830
R-HSA-420597	Nectin/Necl trans heterodimerization	1	7	6.22942e+11	0.01422991593771783	0.05188427590689226	1	8	6.04595e+11	9606	Homo sapiens	Q92692	Q92692	R-HSA-420591
R-HSA-446728	Cell junction organization	2	92	0.008187238586811427	0.015129527212320637	0.05188427590689226	6	37	0.0027962515114873035	9606	Homo sapiens	Q92692;P12830	Q92692;P12830	R-HSA-419011;R-HSA-420591;R-HSA-433711;R-HSA-419002;R-HSA-419003;R-HSA-419001
R-HSA-6798695	Neutrophil degranulation	4	480	0.04271602740945092	0.015370224458045145	0.05188427590689226	3	10	7.55744e+11	9606	Homo sapiens	P06702;P05109;Q08722;P20333	P06702;P05109;Q08722;P20333	R-HSA-6799350;R-HSA-6798748;R-HSA-6798747
R-HSA-6803157	Antimicrobial peptides	2	95	0.008454213758120496	0.016072659415130586	0.05188427590689226	2	58	0.004383313180169286	9606	Homo sapiens	P06702;P05109	P06702;P05109	R-HSA-6798528;R-HSA-6798474
R-HSA-8985947	Interleukin-9 signaling	1	9	8.00926e+11	0.01825989822550156	0.05188427590689226	7	13	9.82467e+11	9606	Homo sapiens	P31785	P31785	R-HSA-8985929;R-HSA-451895;R-HSA-8985914;R-HSA-8985900;R-HSA-8985973;R-HSA-8985988;R-HSA-8963734
R-HSA-448706	Interleukin-1 processing	1	9	8.00926e+11	0.01825989822550156	0.05188427590689226	2	5	3.77872e+12	9606	Homo sapiens	P01583	P01583	R-HSA-449058;R-HSA-448703
R-HSA-166058	MyD88:MAL(TIRAP) cascade initiated on plasma membrane	2	102	0.009077155824508321	0.018369104039511974	0.05188427590689226	16	64	0.0048367593712212815	9606	Homo sapiens	P06702;P05109	P06702;P05109	R-HSA-166082;R-HSA-2201316;R-HSA-166119;R-HSA-166091;R-HSA-2201322;R-HSA-166286;R-HSA-937059;R-HSA-166284;R-HSA-937022;R-HSA-2559414;R-HSA-2262775;R-HSA-166362;R-HSA-937079;R-HSA-166363;R-HSA-166072;R-HSA-2262777
R-HSA-168188	Toll Like Receptor TLR6:TLR2 Cascade	2	102	0.009077155824508321	0.018369104039511974	0.05188427590689226	16	66	0.004987908101571947	9606	Homo sapiens	P06702;P05109	P06702;P05109	R-HSA-166082;R-HSA-2201316;R-HSA-166119;R-HSA-166091;R-HSA-2201322;R-HSA-166286;R-HSA-937059;R-HSA-166284;R-HSA-937022;R-HSA-2559414;R-HSA-2262775;R-HSA-166362;R-HSA-937079;R-HSA-166363;R-HSA-166072;R-HSA-2262777
R-HSA-168179	Toll Like Receptor TLR1:TLR2 Cascade	2	105	0.00934413099581739	0.019393608750816083	0.05188427590689226	16	66	0.004987908101571947	9606	Homo sapiens	P06702;P05109	P06702;P05109	R-HSA-166082;R-HSA-2201316;R-HSA-166119;R-HSA-166091;R-HSA-2201322;R-HSA-166286;R-HSA-937059;R-HSA-166284;R-HSA-937022;R-HSA-2559414;R-HSA-2262775;R-HSA-166362;R-HSA-937079;R-HSA-166363;R-HSA-166072;R-HSA-2262777
R-HSA-181438	Toll Like Receptor 2 (TLR2) Cascade	2	105	0.00934413099581739	0.019393608750816083	0.05188427590689226	16	68	0.005139056831922612	9606	Homo sapiens	P06702;P05109	P06702;P05109	R-HSA-166082;R-HSA-2201316;R-HSA-166119;R-HSA-166091;R-HSA-2201322;R-HSA-166286;R-HSA-937059;R-HSA-166284;R-HSA-937022;R-HSA-2559414;R-HSA-2262775;R-HSA-166362;R-HSA-937079;R-HSA-166363;R-HSA-166072;R-HSA-2262777
R-HSA-8876493	InlA-mediated entry of Listeria monocytogenes into host cells	1	10	8.89917e+11	0.020268975053276295	0.05188427590689226	5	5	3.77872e+12	9606	Homo sapiens	P12830	P12830	R-HSA-8876948;R-HSA-8876497;R-HSA-8876993;R-HSA-8877003;R-HSA-112333
R-HSA-9020958	Interleukin-21 signaling	1	10	8.89917e+11	0.020268975053276295	0.05188427590689226	4	5	3.77872e+12	9606	Homo sapiens	P31785	P31785	R-HSA-9006873;R-HSA-9006844;R-HSA-9006850;R-HSA-9006870
R-HSA-9701898	STAT3 nuclear events downstream of ALK signaling	1	10	8.89917e+11	0.020268975053276295	0.05188427590689226	1	10	7.55744e+11	9606	Homo sapiens	P31785	P31785	R-HSA-9701556
R-HSA-195258	RHO GTPase Effectors	3	295	0.026252558512058377	0.02164136908827341	0.05188427590689226	3	113	0.008539903264812576	9606	Homo sapiens	P06702;P05109;P12830	P06702;P05109;P12830	R-HSA-9626848;R-HSA-5668629;R-HSA-5672304
R-HSA-190377	FGFR2b ligand binding and activation	1	11	9.78909e+11	0.02227411882574526	0.05188427590689226	2	3	2.26723e+12	9606	Homo sapiens	P09038	P09038	R-HSA-5656070;R-HSA-190260
R-HSA-351906	Apoptotic cleavage of cell adhesion proteins	1	11	9.78909e+11	0.02227411882574526	0.05188427590689226	1	10	7.55744e+11	9606	Homo sapiens	P12830	P12830	R-HSA-202939
R-HSA-1474244	Extracellular matrix organization	3	301	0.026786508854676514	0.02280688453679336	0.05188427590689226	9	319	0.024108222490931076	9606	Homo sapiens	Q08722;P12830;P09038	Q08722;P12830;P09038	R-HSA-2534260;R-HSA-2684507;R-HSA-2396337;R-HSA-2426259;R-HSA-2534206;R-HSA-265422;R-HSA-3827958;R-HSA-1454843;R-HSA-4224014
R-HSA-190373	FGFR1c ligand binding and activation	1	12	0.001067900685236273	0.0242753368931079	0.05188427590689226	2	3	2.26723e+12	9606	Homo sapiens	P09038	P09038	R-HSA-190256;R-HSA-190429
R-HSA-9020558	Interleukin-2 signaling	1	12	0.001067900685236273	0.0242753368931079	0.05188427590689226	11	19	0.001435912938331318	9606	Homo sapiens	P31785	P31785	R-HSA-451942;R-HSA-451895;R-HSA-919404;R-HSA-452100;R-HSA-508292;R-HSA-452097;R-HSA-450063;R-HSA-452108;R-HSA-452122;R-HSA-508282;R-HSA-452091
R-HSA-1839122	Signaling by activated point mutants of FGFR1	1	12	0.001067900685236273	0.0242753368931079	0.05188427590689226	2	4	3.02297e+11	9606	Homo sapiens	P09038	P09038	R-HSA-2023455;R-HSA-2023451
R-HSA-418594	G alpha (i) signalling events	3	317	0.028210376434991545	0.02608205383020712	0.05188427590689226	3	74	0.005592503022974607	9606	Homo sapiens	P78423;P48061;O14625	P78423;P48061;O14625	R-HSA-749454;R-HSA-749456;R-HSA-380073
R-HSA-190372	FGFR3c ligand binding and activation	1	13	0.0011568924090059624	0.026272636592470477	0.05188427590689226	2	4	3.02297e+11	9606	Homo sapiens	P09038	P09038	R-HSA-190388;R-HSA-190261
R-HSA-5658623	FGFRL1 modulation of FGFR1 signaling	1	13	0.0011568924090059624	0.026272636592470477	0.05188427590689226	1	2	1.51149e+12	9606	Homo sapiens	P09038	P09038	R-HSA-5654511
R-HSA-2892247	POU5F1 (OCT4), SOX2, NANOG activate genes related to proliferation	1	13	0.0011568924090059624	0.026272636592470477	0.05188427590689226	1	16	0.0012091898428053204	9606	Homo sapiens	P09038	P09038	R-HSA-480515
R-HSA-5654227	Phospholipase C-mediated cascade; FGFR3	1	14	0.0012458841327756519	0.028266025247885573	0.05188427590689226	3	3	2.26723e+12	9606	Homo sapiens	P09038	P09038	R-HSA-5654148;R-HSA-5654224;R-HSA-5654222
R-HSA-190375	FGFR2c ligand binding and activation	1	14	0.0012458841327756519	0.028266025247885573	0.05188427590689226	2	2	1.51149e+12	9606	Homo sapiens	P09038	P09038	R-HSA-190258;R-HSA-190413
R-HSA-8983432	Interleukin-15 signaling	1	14	0.0012458841327756519	0.028266025247885573	0.05188427590689226	14	17	0.001284764207980653	9606	Homo sapiens	P31785	P31785	R-HSA-8983371;R-HSA-8983309;R-HSA-8983374;R-HSA-8983425;R-HSA-8983424;R-HSA-8983299;R-HSA-8983394;R-HSA-8983298;R-HSA-9009700;R-HSA-8983300;R-HSA-8983335;R-HSA-8983384;R-HSA-8983378;R-HSA-449115
R-HSA-190322	FGFR4 ligand binding and activation	1	14	0.0012458841327756519	0.028266025247885573	0.05188427590689226	2	4	3.02297e+11	9606	Homo sapiens	P09038	P09038	R-HSA-190326;R-HSA-190265
R-HSA-2033514	FGFR3 mutant receptor activation	1	14	0.0012458841327756519	0.028266025247885573	0.05188427590689226	3	9	6.80169e+11	9606	Homo sapiens	P09038	P09038	R-HSA-2077420;R-HSA-2012074;R-HSA-2012073
R-HSA-1839130	Signaling by activated point mutants of FGFR3	1	14	0.0012458841327756519	0.028266025247885573	0.05188427590689226	2	6	4.53446e+12	9606	Homo sapiens	P09038	P09038	R-HSA-2012074;R-HSA-2012073
R-HSA-190239	FGFR3 ligand binding and activation	1	14	0.0012458841327756519	0.028266025247885573	0.05188427590689226	2	6	4.53446e+12	9606	Homo sapiens	P09038	P09038	R-HSA-190388;R-HSA-190261
R-HSA-373076	Class A/1 (Rhodopsin-like receptors)	3	333	0.029634244015306576	0.029600516195848692	0.05188427590689226	3	160	0.012091898428053204	9606	Homo sapiens	P78423;P48061;O14625	P78423;P48061;O14625	R-HSA-374214;R-HSA-373342;R-HSA-374248
R-HSA-5654228	Phospholipase C-mediated cascade; FGFR4	1	15	0.0013348758565453413	0.03025551017036654	0.05188427590689226	3	3	2.26723e+12	9606	Homo sapiens	P09038	P09038	R-HSA-5654151;R-HSA-5654163;R-HSA-5654169
R-HSA-166016	Toll Like Receptor 4 (TLR4) Cascade	2	135	0.012013882708908071	0.03089568678379062	0.05188427590689226	16	95	0.00717956469165659	9606	Homo sapiens	P06702;P05109	P06702;P05109	R-HSA-166082;R-HSA-2201316;R-HSA-166119;R-HSA-166091;R-HSA-2201322;R-HSA-166286;R-HSA-937059;R-HSA-166284;R-HSA-937022;R-HSA-2559414;R-HSA-2262775;R-HSA-166362;R-HSA-937079;R-HSA-166363;R-HSA-166072;R-HSA-2262777
R-HSA-391160	Signal regulatory protein family interactions	1	16	0.0014238675803150307	0.032241098657902145	0.05188427590689226	8	10	7.55744e+11	9606	Homo sapiens	Q08722	Q08722	R-HSA-391157;R-HSA-391156;R-HSA-391158;R-HSA-391153;R-HSA-391168;R-HSA-391152;R-HSA-391151;R-HSA-391150
R-HSA-5676594	TNF receptor superfamily (TNFSF) members mediating non-canonical NF-kB pathway	1	17	0.0015128593040847202	0.034222797995496546	0.05188427590689226	3	12	9.06892e+11	9606	Homo sapiens	O43557	O43557	R-HSA-5668789;R-HSA-5676593;R-HSA-5676591
R-HSA-5654219	Phospholipase C-mediated cascade: FGFR1	1	18	0.0016018510278544096	0.036200615455170615	0.05188427590689226	3	3	2.26723e+12	9606	Homo sapiens	P09038	P09038	R-HSA-5654167;R-HSA-5654165;R-HSA-5654149
R-HSA-190242	FGFR1 ligand binding and activation	1	18	0.0016018510278544096	0.036200615455170615	0.05188427590689226	4	7	5.29021e+11	9606	Homo sapiens	P09038	P09038	R-HSA-190256;R-HSA-190245;R-HSA-190427;R-HSA-190429
R-HSA-5654710	PI-3K cascade:FGFR3	1	19	0.001690842751624099	0.038174558296004024	0.05188427590689226	6	7	5.29021e+11	9606	Homo sapiens	P09038	P09038	R-HSA-5654709;R-HSA-5654643;R-HSA-5654640;R-HSA-5654641;R-HSA-5654705;R-HSA-5654637
R-HSA-2033519	Activated point mutants of FGFR2	1	19	0.001690842751624099	0.038174558296004024	0.05188427590689226	6	10	7.55744e+11	9606	Homo sapiens	P09038	P09038	R-HSA-2033486;R-HSA-2077421;R-HSA-2033474;R-HSA-2077424;R-HSA-2033472;R-HSA-2033488
R-HSA-5654720	PI-3K cascade:FGFR4	1	20	0.0017798344753937885	0.04014463376413757	0.05188427590689226	6	7	5.29021e+11	9606	Homo sapiens	P09038	P09038	R-HSA-5654662;R-HSA-5654659;R-HSA-5654669;R-HSA-5654717;R-HSA-5654714;R-HSA-5654667
R-HSA-168898	Toll-like Receptor Cascades	2	158	0.014060692355610927	0.041140782977849844	0.05188427590689226	17	185	0.013981257557436517	9606	Homo sapiens	P06702;P05109	P06702;P05109	R-HSA-166082;R-HSA-5432849;R-HSA-2201316;R-HSA-166119;R-HSA-166091;R-HSA-2201322;R-HSA-166286;R-HSA-937059;R-HSA-166284;R-HSA-937022;R-HSA-2559414;R-HSA-2262775;R-HSA-166362;R-HSA-937079;R-HSA-166363;R-HSA-166072;R-HSA-2262777
R-HSA-1236974	ER-Phagosome pathway	2	160	0.014238675803150308	0.04208550921263676	0.05188427590689226	1	10	7.55744e+11	9606	Homo sapiens	P06702;P05109	P06702;P05109	R-HSA-8863895
R-HSA-5654704	SHC-mediated cascade:FGFR3	1	21	0.0018688261991634779	0.042110849092814595	0.05188427590689226	4	4	3.02297e+11	9606	Homo sapiens	P09038	P09038	R-HSA-5654646;R-HSA-5654647;R-HSA-5654625;R-HSA-5654634
R-HSA-5654221	Phospholipase C-mediated cascade; FGFR2	1	21	0.0018688261991634779	0.042110849092814595	0.05188427590689226	3	3	2.26723e+12	9606	Homo sapiens	P09038	P09038	R-HSA-5654147;R-HSA-5654159;R-HSA-5654157
R-HSA-5654706	FRS-mediated FGFR3 signaling	1	22	0.001957817922933167	0.04407321150238319	0.05188427590689226	9	9	6.80169e+11	9606	Homo sapiens	P09038	P09038	R-HSA-5654631;R-HSA-5654628;R-HSA-8941628;R-HSA-5654416;R-HSA-5654623;R-HSA-5654413;R-HSA-5654408;R-HSA-5654633;R-HSA-5654409
R-HSA-5654719	SHC-mediated cascade:FGFR4	1	22	0.001957817922933167	0.04407321150238319	0.05188427590689226	4	4	3.02297e+11	9606	Homo sapiens	P09038	P09038	R-HSA-5654423;R-HSA-5654428;R-HSA-5654426;R-HSA-5654425
R-HSA-5654712	FRS-mediated FGFR4 signaling	1	23	0.0020468096467028568	0.04603172820033752	0.05188427590689226	9	9	6.80169e+11	9606	Homo sapiens	P09038	P09038	R-HSA-5654422;R-HSA-5654663;R-HSA-5654658;R-HSA-5654418;R-HSA-8941613;R-HSA-5654655;R-HSA-5654653;R-HSA-5654651;R-HSA-5654664
R-HSA-5654689	PI-3K cascade:FGFR1	1	23	0.0020468096467028568	0.04603172820033752	0.05188427590689226	6	7	5.29021e+11	9606	Homo sapiens	P09038	P09038	R-HSA-5654692;R-HSA-5654596;R-HSA-5654594;R-HSA-5654690;R-HSA-5654592;R-HSA-5654591
R-HSA-190241	FGFR2 ligand binding and activation	1	23	0.0020468096467028568	0.04603172820033752	0.05188427590689226	4	5	3.77872e+12	9606	Homo sapiens	P09038	P09038	R-HSA-190258;R-HSA-5656070;R-HSA-190260;R-HSA-190413
R-HSA-8851708	Signaling by FGFR2 IIIa TM	1	23	0.0020468096467028568	0.04603172820033752	0.05188427590689226	1	2	1.51149e+12	9606	Homo sapiens	P09038	P09038	R-HSA-8853320
R-HSA-8876384	Listeria monocytogenes entry into host cells	1	23	0.0020468096467028568	0.04603172820033752	0.05188427590689226	5	13	9.82467e+11	9606	Homo sapiens	P12830	P12830	R-HSA-8876948;R-HSA-8876497;R-HSA-8876993;R-HSA-8877003;R-HSA-112333
R-HSA-452723	Transcriptional regulation of pluripotent stem cells	1	24	0.002135801370472546	0.047986406381320346	0.05188427590689226	1	35	0.0026451027811366383	9606	Homo sapiens	P09038	P09038	R-HSA-480515
R-HSA-1236975	Antigen processing-Cross presentation	2	176	0.015662543383465337	0.04993440204485078	0.05188427590689226	1	22	0.0016626360338573155	9606	Homo sapiens	P06702;P05109	P06702;P05109	R-HSA-8863895
R-HSA-5654688	SHC-mediated cascade:FGFR1	1	25	0.0022247930942422356	0.049937253227163914	0.05188427590689226	4	4	3.02297e+11	9606	Homo sapiens	P09038	P09038	R-HSA-5654582;R-HSA-5654597;R-HSA-5654573;R-HSA-5654600
R-HSA-8853338	Signaling by FGFR3 point mutants in cancer	1	25	0.0022247930942422356	0.049937253227163914	0.05188427590689226	13	19	0.001435912938331318	9606	Homo sapiens	P09038	P09038	R-HSA-5655285;R-HSA-5655315;R-HSA-5655262;R-HSA-5655295;R-HSA-5655289;R-HSA-5655270;R-HSA-2077420;R-HSA-2012074;R-HSA-2012073;R-HSA-5655247;R-HSA-5655244;R-HSA-5655277;R-HSA-5655243
R-HSA-5655332	Signaling by FGFR3 in disease	1	25	0.0022247930942422356	0.049937253227163914	0.05188427590689226	13	28	0.002116082224909311	9606	Homo sapiens	P09038	P09038	R-HSA-5655285;R-HSA-5655315;R-HSA-5655262;R-HSA-5655295;R-HSA-5655289;R-HSA-5655270;R-HSA-2077420;R-HSA-2012074;R-HSA-2012073;R-HSA-5655247;R-HSA-5655244;R-HSA-5655277;R-HSA-5655243
R-HSA-1266695	Interleukin-7 signaling	1	25	0.0022247930942422356	0.049937253227163914	0.05188427590689226	9	26	0.0019649334945586456	9606	Homo sapiens	P31785	P31785	R-HSA-449958;R-HSA-451895;R-HSA-8983003;R-HSA-1295540;R-HSA-9025969;R-HSA-6785165;R-HSA-1295519;R-HSA-8983063;R-HSA-1295516
R-HSA-5654693	FRS-mediated FGFR1 signaling	1	26	0.002313784818011925	0.05188427590689226	0.05188427590689226	9	9	6.80169e+11	9606	Homo sapiens	P09038	P09038	R-HSA-5654578;R-HSA-5654575;R-HSA-5654586;R-HSA-5654587;R-HSA-5654571;R-HSA-5654584;R-HSA-5654392;R-HSA-8941623;R-HSA-5654569
R-HSA-5654695	PI-3K cascade:FGFR2	1	26	0.002313784818011925	0.05188427590689226	0.05188427590689226	6	7	5.29021e+11	9606	Homo sapiens	P09038	P09038	R-HSA-5654614;R-HSA-5654612;R-HSA-5654622;R-HSA-5654620;R-HSA-5654701;R-HSA-5654697
R-HSA-912526	Interleukin receptor SHC signaling	1	27	0.0024027765417816145	0.053827481576760094	0.053827481576760094	6	6	4.53446e+12	9606	Homo sapiens	P31785	P31785	R-HSA-508247;R-HSA-453111;R-HSA-912527;R-HSA-913374;R-HSA-453104;R-HSA-913424
R-HSA-9660826	Purinergic signaling in leishmaniasis infection	1	27	0.0024027765417816145	0.053827481576760094	0.053827481576760094	2	23	0.001738210399032648	9606	Homo sapiens	P01583	P01583	R-HSA-449058;R-HSA-448703
R-HSA-9664424	Cell recruitment (pro-inflammatory response)	1	27	0.0024027765417816145	0.053827481576760094	0.053827481576760094	2	23	0.001738210399032648	9606	Homo sapiens	P01583	P01583	R-HSA-449058;R-HSA-448703
R-HSA-3000170	Syndecan interactions	1	27	0.0024027765417816145	0.053827481576760094	0.053827481576760094	1	15	0.001133615477629988	9606	Homo sapiens	P09038	P09038	R-HSA-2684507
R-HSA-5620971	Pyroptosis	1	27	0.0024027765417816145	0.053827481576760094	0.053827481576760094	1	23	0.001738210399032648	9606	Homo sapiens	P01583	P01583	R-HSA-449058
R-HSA-5654699	SHC-mediated cascade:FGFR2	1	28	0.0024917682655513037	0.05576687738026709	0.05576687738026709	4	4	3.02297e+11	9606	Homo sapiens	P09038	P09038	R-HSA-5654406;R-HSA-5654407;R-HSA-5654404;R-HSA-5654402
R-HSA-5654708	Downstream signaling of activated FGFR3	1	28	0.0024917682655513037	0.05576687738026709	0.05576687738026709	22	23	0.001738210399032648	9606	Homo sapiens	P09038	P09038	R-HSA-5654646;R-HSA-5654647;R-HSA-5654709;R-HSA-5654643;R-HSA-5654224;R-HSA-5654640;R-HSA-5654416;R-HSA-5654641;R-HSA-5654705;R-HSA-5654623;R-HSA-5654631;R-HSA-5654148;R-HSA-5654628;R-HSA-8941628;R-HSA-5654625;R-HSA-5654222;R-HSA-5654637;R-HSA-5654413;R-HSA-5654634;R-HSA-5654408;R-HSA-5654633;R-HSA-5654409
R-HSA-201556	Signaling by ALK	1	28	0.0024917682655513037	0.05576687738026709	0.05576687738026709	1	40	0.003022974607013301	9606	Homo sapiens	P31785	P31785	R-HSA-9701556
R-HSA-5654700	FRS-mediated FGFR2 signaling	1	29	0.0025807599893209934	0.057702470448172005	0.057702470448172005	9	9	6.80169e+11	9606	Homo sapiens	P09038	P09038	R-HSA-5654615;R-HSA-5654608;R-HSA-5654607;R-HSA-5654399;R-HSA-8941618;R-HSA-5654605;R-HSA-5654397;R-HSA-5654618;R-HSA-5654603
R-HSA-5654716	Downstream signaling of activated FGFR4	1	29	0.0025807599893209934	0.057702470448172005	0.057702470448172005	22	23	0.001738210399032648	9606	Homo sapiens	P09038	P09038	R-HSA-5654422;R-HSA-5654423;R-HSA-5654418;R-HSA-5654163;R-HSA-8941613;R-HSA-5654655;R-HSA-5654428;R-HSA-5654717;R-HSA-5654653;R-HSA-5654714;R-HSA-5654426;R-HSA-5654651;R-HSA-5654169;R-HSA-5654425;R-HSA-5654662;R-HSA-5654151;R-HSA-5654663;R-HSA-5654658;R-HSA-5654659;R-HSA-5654669;R-HSA-5654667;R-HSA-5654664
R-HSA-5654732	Negative regulation of FGFR3 signaling	1	30	0.0026697517130906826	0.059634267898531323	0.059634267898531323	3	14	0.0010580411124546554	9606	Homo sapiens	P09038	P09038	R-HSA-5654679;R-HSA-5654565;R-HSA-5654730
R-HSA-5654733	Negative regulation of FGFR4 signaling	1	31	0.002758743436860372	0.06156227683670168	0.06156227683670168	3	14	0.0010580411124546554	9606	Homo sapiens	P09038	P09038	R-HSA-5654566;R-HSA-5654734;R-HSA-5654684
R-HSA-5626467	RHO GTPases activate IQGAPs	1	32	0.0028477351606300614	0.06348650435538006	0.06348650435538006	1	5	3.77872e+12	9606	Homo sapiens	P12830	P12830	R-HSA-5672304
R-HSA-1839124	FGFR1 mutant receptor activation	1	33	0.0029367268843997507	0.06540695753460679	0.06540695753460679	2	25	0.0018893591293833133	9606	Homo sapiens	P09038	P09038	R-HSA-2023455;R-HSA-2023451
R-HSA-1251985	Nuclear signaling by ERBB4	1	34	0.0030257186081694403	0.06732364344180553	0.06732364344180553	1	34	0.002569528415961306	9606	Homo sapiens	P48061	P48061	R-HSA-8954199
R-HSA-500792	GPCR ligand binding	3	469	0.04173711844798434	0.06910830245227428	0.06910830245227428	3	187	0.014132406287787183	9606	Homo sapiens	P78423;P48061;O14625	P78423;P48061;O14625	R-HSA-374214;R-HSA-373342;R-HSA-374248
R-HSA-5654687	Downstream signaling of activated FGFR1	1	35	0.0031147103319391295	0.06923656913178577	0.06923656913178577	23	24	0.0018137847642079807	9606	Homo sapiens	P09038	P09038	R-HSA-5654582;R-HSA-5654167;R-HSA-5654165;R-HSA-5654578;R-HSA-5654591;R-HSA-5654586;R-HSA-5654587;R-HSA-5654584;R-HSA-5654392;R-HSA-5654692;R-HSA-5654596;R-HSA-5654149;R-HSA-5654597;R-HSA-5654594;R-HSA-5654690;R-HSA-5656064;R-HSA-5654592;R-HSA-5654575;R-HSA-5654573;R-HSA-5654571;R-HSA-5654600;R-HSA-8941623;R-HSA-5654569
R-HSA-5654696	Downstream signaling of activated FGFR2	1	35	0.0031147103319391295	0.06923656913178577	0.06923656913178577	22	23	0.001738210399032648	9606	Homo sapiens	P09038	P09038	R-HSA-5654614;R-HSA-5654615;R-HSA-5654612;R-HSA-5654608;R-HSA-5654622;R-HSA-5654399;R-HSA-5654620;R-HSA-5654397;R-HSA-5654618;R-HSA-5654406;R-HSA-5654407;R-HSA-5654404;R-HSA-5654402;R-HSA-5654147;R-HSA-5654159;R-HSA-5654607;R-HSA-8941618;R-HSA-5654157;R-HSA-5654701;R-HSA-5654605;R-HSA-5654603;R-HSA-5654697
R-HSA-5654726	Negative regulation of FGFR1 signaling	1	35	0.0031147103319391295	0.06923656913178577	0.06923656913178577	3	15	0.001133615477629988	9606	Homo sapiens	P09038	P09038	R-HSA-5654672;R-HSA-5654560;R-HSA-5654673
R-HSA-5357801	Programmed Cell Death	2	217	0.019311204058022603	0.07219912662738492	0.07219912662738492	2	197	0.014888149939540508	9606	Homo sapiens	P01583;P12830	P01583;P12830	R-HSA-449058;R-HSA-202939
R-HSA-5654727	Negative regulation of FGFR2 signaling	1	37	0.0032926937794785084	0.0730511680164625	0.0730511680164625	3	14	0.0010580411124546554	9606	Homo sapiens	P09038	P09038	R-HSA-5654677;R-HSA-5654562;R-HSA-5654729
R-HSA-1839126	FGFR2 mutant receptor activation	1	38	0.003381685503248198	0.07495285525795647	0.07495285525795647	7	18	0.0013603385731559856	9606	Homo sapiens	P09038	P09038	R-HSA-2033486;R-HSA-2077421;R-HSA-2033474;R-HSA-2077424;R-HSA-2033472;R-HSA-2033488;R-HSA-8853320
R-HSA-111465	Apoptotic cleavage of cellular proteins	1	38	0.003381685503248198	0.07495285525795647	0.07495285525795647	1	38	0.002871825876662636	9606	Homo sapiens	P12830	P12830	R-HSA-202939
R-HSA-5655302	Signaling by FGFR1 in disease	1	41	0.003648660674557266	0.0806355521969282	0.0806355521969282	12	35	0.0026451027811366383	9606	Homo sapiens	P09038	P09038	R-HSA-1839100;R-HSA-2023455;R-HSA-2023451;R-HSA-1839098;R-HSA-5655326;R-HSA-5655263;R-HSA-1839094;R-HSA-5655290;R-HSA-5655269;R-HSA-5655266;R-HSA-5655278;R-HSA-5655240
R-HSA-5654743	Signaling by FGFR4	1	43	0.003826644122096645	0.08440544926692828	0.08440544926692828	27	41	0.0030985489721886334	9606	Homo sapiens	P09038	P09038	R-HSA-5654422;R-HSA-5654423;R-HSA-5654418;R-HSA-5654163;R-HSA-5654684;R-HSA-5654428;R-HSA-5654426;R-HSA-5654169;R-HSA-5654425;R-HSA-5654662;R-HSA-5654151;R-HSA-5654663;R-HSA-5654658;R-HSA-5654659;R-HSA-5654734;R-HSA-5654669;R-HSA-5654667;R-HSA-5654664;R-HSA-8941613;R-HSA-5654655;R-HSA-5654717;R-HSA-5654653;R-HSA-5654714;R-HSA-5654651;R-HSA-5654566;R-HSA-190326;R-HSA-190265
R-HSA-5654741	Signaling by FGFR3	1	43	0.003826644122096645	0.08440544926692828	0.08440544926692828	27	43	0.0032496977025392986	9606	Homo sapiens	P09038	P09038	R-HSA-5654679;R-HSA-5654224;R-HSA-5654416;R-HSA-5654623;R-HSA-5654148;R-HSA-5654222;R-HSA-5654413;R-HSA-5654730;R-HSA-5654408;R-HSA-5654409;R-HSA-5654646;R-HSA-5654647;R-HSA-5654709;R-HSA-5654643;R-HSA-5654640;R-HSA-5654641;R-HSA-5654705;R-HSA-5654631;R-HSA-5654628;R-HSA-5654565;R-HSA-8941628;R-HSA-190388;R-HSA-5654625;R-HSA-190261;R-HSA-5654637;R-HSA-5654634;R-HSA-5654633
R-HSA-202733	Cell surface interactions at the vascular wall	2	246	0.021891964047343598	0.08956705130949993	0.08956705130949993	2	65	0.004912333736396614	9606	Homo sapiens	Q08722;P09326	Q08722;P09326	R-HSA-202722;R-HSA-202703
R-HSA-512988	Interleukin-3, Interleukin-5 and GM-CSF signaling	1	48	0.004271602740945092	0.09376561046669196	0.09376561046669196	6	38	0.002871825876662636	9606	Homo sapiens	P31785	P31785	R-HSA-508247;R-HSA-453111;R-HSA-912527;R-HSA-913374;R-HSA-453104;R-HSA-913424
R-HSA-9006934	Signaling by Receptor Tyrosine Kinases	3	538	0.047877547388092905	0.09527477086231229	0.09527477086231229	117	746	0.05637847642079807	9606	Homo sapiens	P48061;P09038;P31785	P48061;P09038;P31785	R-HSA-5654614;R-HSA-5654615;R-HSA-5654612;R-HSA-5654608;R-HSA-5654622;R-HSA-5654623;R-HSA-5654620;R-HSA-5654618;R-HSA-5654596;R-HSA-5654597;R-HSA-5654594;R-HSA-5654592;R-HSA-5654607;R-HSA-5654605;R-HSA-5654603;R-HSA-5654600;R-HSA-9701556;R-HSA-5654646;R-HSA-5654647;R-HSA-5654643;R-HSA-5654640;R-HSA-190245;R-HSA-5654641;R-HSA-5654655;R-HSA-5654399;R-HSA-5654653;R-HSA-5654397;R-HSA-5654651;R-HSA-56…
R-HSA-5655253	Signaling by FGFR2 in disease	1	49	0.004360594464714781	0.09562662686317669	0.09562662686317669	17	28	0.002116082224909311	9606	Homo sapiens	P09038	P09038	R-HSA-5654748;R-HSA-5655323;R-HSA-5655320;R-HSA-2077424;R-HSA-2033488;R-HSA-8853320;R-HSA-2033486;R-HSA-5655268;R-HSA-2077421;R-HSA-5655301;R-HSA-5655233;R-HSA-5655343;R-HSA-5655245;R-HSA-5655339;R-HSA-2033474;R-HSA-5655241;R-HSA-2033472
R-HSA-109704	PI3K Cascade	1	50	0.004449586188484471	0.09748398736654396	0.09748398736654396	1	6	4.53446e+12	9606	Homo sapiens	P09038	P09038	R-HSA-109699
R-HSA-75153	Apoptotic execution phase	1	52	0.00462756963602385	0.10118776810577534	0.10118776810577534	1	57	0.0043077388149939545	9606	Homo sapiens	P12830	P12830	R-HSA-202939
R-HSA-5654736	Signaling by FGFR1	1	54	0.004805553083563229	0.10487700738573014	0.10487700738573014	31	48	0.0036275695284159614	9606	Homo sapiens	P09038	P09038	R-HSA-5654167;R-HSA-5654165;R-HSA-5654672;R-HSA-5654673;R-HSA-5654596;R-HSA-5654149;R-HSA-5654597;R-HSA-5654594;R-HSA-5656064;R-HSA-5654592;R-HSA-190427;R-HSA-5654600;R-HSA-190429;R-HSA-5654582;R-HSA-5654578;R-HSA-190245;R-HSA-5654591;R-HSA-5654586;R-HSA-5654587;R-HSA-5654584;R-HSA-5654392;R-HSA-190256;R-HSA-5654692;R-HSA-5654690;R-HSA-5654560;R-HSA-5654511;R-HSA-5654575;R-HSA-5654573;R-HSA-56545…
R-HSA-112399	IRS-mediated signalling	1	55	0.004894544807332918	0.10671619101923435	0.10671619101923435	1	9	6.80169e+11	9606	Homo sapiens	P09038	P09038	R-HSA-109699
R-HSA-3000171	Non-integrin membrane-ECM interactions	1	59	0.005250511702411676	0.11403684391859736	0.11403684391859736	2	22	0.0016626360338573155	9606	Homo sapiens	P09038	P09038	R-HSA-2684507;R-HSA-2396337
R-HSA-2428928	IRS-related events triggered by IGF1R	1	59	0.005250511702411676	0.11403684391859736	0.11403684391859736	1	12	9.06892e+11	9606	Homo sapiens	P09038	P09038	R-HSA-109699
R-HSA-74751	Insulin receptor signalling cascade	1	61	0.005428495149951054	0.1176756160508644	0.1176756160508644	1	25	0.0018893591293833133	9606	Homo sapiens	P09038	P09038	R-HSA-109699
R-HSA-5673001	RAF/MAP kinase cascade	2	292	0.02598558334074931	0.11934991662741445	0.11934991662741445	1	75	0.00566807738814994	9606	Homo sapiens	P09038;P31785	P09038;P31785	R-HSA-5672965
R-HSA-2428924	IGF1R signaling cascade	1	62	0.005517486873720744	0.11948963711895322	0.11948963711895322	1	17	0.001284764207980653	9606	Homo sapiens	P09038	P09038	R-HSA-109699
R-HSA-1236394	Signaling by ERBB4	1	62	0.005517486873720744	0.11948963711895322	0.11948963711895322	1	52	0.003929866989117291	9606	Homo sapiens	P48061	P48061	R-HSA-8954199
R-HSA-2404192	Signaling by Type 1 Insulin-like Growth Factor 1 Receptor (IGF1R)	1	63	0.005606478597490434	0.12130009047292489	0.12130009047292489	1	19	0.001435912938331318	9606	Homo sapiens	P09038	P09038	R-HSA-109699
R-HSA-5218859	Regulated Necrosis	1	63	0.005606478597490434	0.12130009047292489	0.12130009047292489	1	57	0.0043077388149939545	9606	Homo sapiens	P01583	P01583	R-HSA-449058
R-HSA-198933	Immunoregulatory interactions between a Lymphoid and a non-Lymphoid cell	2	297	0.026430541959597757	0.12272815594518649	0.12272815594518649	3	44	0.003325272067714631	9606	Homo sapiens	Q92692;P12830	Q92692;P12830	R-HSA-199079;R-HSA-199112;R-HSA-199144
R-HSA-5684996	MAPK1/MAPK3 signaling	2	299	0.026608525407137137	0.12408636745719637	0.12408636745719637	1	82	0.006197097944377267	9606	Homo sapiens	P09038;P31785	P09038;P31785	R-HSA-5672965
R-HSA-162582	Signal Transduction	8	2574	0.22906469698318058	0.13524473634139045	0.13524473634139045	128	2450	0.18515719467956468	9606	Homo sapiens	P78423;P06702;P05109;P12830;P48061;P09038;O14625;P31785	P78423;P06702;P05109;P12830;P48061;P09038;O14625;P31785	R-HSA-5654614;R-HSA-5654615;R-HSA-5654612;R-HSA-5654608;R-HSA-5654622;R-HSA-5654623;R-HSA-5654620;R-HSA-5654618;R-HSA-5654596;R-HSA-5654597;R-HSA-5654594;R-HSA-5654592;R-HSA-5654607;R-HSA-5654605;R-HSA-5654603;R-HSA-5654600;R-HSA-9701556;R-HSA-5654646;R-HSA-5654647;R-HSA-5654643;R-HSA-5654640;R-HSA-5672304;R-HSA-190245;R-HSA-5654641;R-HSA-5654655;R-HSA-5654399;R-HSA-5654653;R-HSA-5654397;R-HSA-56…
R-HSA-388396	GPCR downstream signalling	3	631	0.05615377769867402	0.1360967228509221	0.1360967228509221	3	168	0.012696493349455865	9606	Homo sapiens	P78423;P48061;O14625	P78423;P48061;O14625	R-HSA-749454;R-HSA-749456;R-HSA-380073
R-HSA-1226099	Signaling by FGFR in disease	1	73	0.006496395835187328	0.13920986747826436	0.13920986747826436	42	106	0.008010882708585248	9606	Homo sapiens	P09038	P09038	R-HSA-2023455;R-HSA-2023451;R-HSA-5655315;R-HSA-5655326;R-HSA-5655262;R-HSA-5655263;R-HSA-5654748;R-HSA-5655323;R-HSA-5655320;R-HSA-2033488;R-HSA-8853320;R-HSA-2033486;R-HSA-5655301;R-HSA-5655233;R-HSA-5655247;R-HSA-5655244;R-HSA-5655245;R-HSA-5655243;R-HSA-2033474;R-HSA-5655240;R-HSA-5655241;R-HSA-2033472;R-HSA-1839100;R-HSA-5655285;R-HSA-1839098;R-HSA-5655295;R-HSA-1839094;R-HSA-5655290;R-HSA-5…
R-HSA-5654738	Signaling by FGFR2	1	78	0.0069413544540357745	0.14803329163960244	0.14803329163960244	29	46	0.003476420798065296	9606	Homo sapiens	P09038	P09038	R-HSA-5654614;R-HSA-5654615;R-HSA-5654612;R-HSA-5654677;R-HSA-5654608;R-HSA-5654622;R-HSA-5654620;R-HSA-5654618;R-HSA-190413;R-HSA-5656070;R-HSA-5654406;R-HSA-5654407;R-HSA-5654404;R-HSA-5654402;R-HSA-5654147;R-HSA-5654159;R-HSA-5654607;R-HSA-5654157;R-HSA-5654605;R-HSA-5654603;R-HSA-5654729;R-HSA-5654399;R-HSA-5654397;R-HSA-190258;R-HSA-5654562;R-HSA-190260;R-HSA-8941618;R-HSA-5654701;R-HSA-5654…
R-HSA-5683057	MAPK family signaling cascades	2	338	0.030079202634155023	0.15128535902751206	0.15128535902751206	1	122	0.009220072551390568	9606	Homo sapiens	P09038;P31785	P09038;P31785	R-HSA-5672965
R-HSA-2559582	Senescence-Associated Secretory Phenotype (SASP)	1	81	0.007208329625344843	0.15328575022230906	0.15328575022230906	1	22	0.0016626360338573155	9606	Homo sapiens	P01583	P01583	R-HSA-4568740
R-HSA-194315	Signaling by Rho GTPases	3	678	0.060336388715849426	0.1587914171951047	0.1587914171951047	3	203	0.015341596130592503	9606	Homo sapiens	P06702;P05109;P12830	P06702;P05109;P12830	R-HSA-9626848;R-HSA-5668629;R-HSA-5672304
R-HSA-74752	Signaling by Insulin receptor	1	85	0.007564296520423601	0.16024086379360536	0.16024086379360536	1	34	0.002569528415961306	9606	Homo sapiens	P09038	P09038	R-HSA-109699
R-HSA-9716542	Signaling by Rho GTPases, Miro GTPases and RHOBTB3	3	694	0.061760256296164454	0.16678987079388197	0.16678987079388197	3	212	0.016021765417170496	9606	Homo sapiens	P06702;P05109;P12830	P06702;P05109;P12830	R-HSA-9626848;R-HSA-5668629;R-HSA-5672304
R-HSA-2219530	Constitutive Signaling by Aberrant PI3K in Cancer	1	89	0.007920263415502359	0.1671413108143328	0.1671413108143328	1	2	1.51149e+12	9606	Homo sapiens	P09038	P09038	R-HSA-2400009
R-HSA-372790	Signaling by GPCR	3	706	0.06282815698140073	0.1728724710349745	0.1728724710349745	6	355	0.026828899637243046	9606	Homo sapiens	P78423;P48061;O14625	P78423;P48061;O14625	R-HSA-374214;R-HSA-749454;R-HSA-749456;R-HSA-373342;R-HSA-380073;R-HSA-374248
R-HSA-190236	Signaling by FGFR	1	95	0.008454213758120496	0.1773903782699322	0.1773903782699322	114	142	0.010731559854897219	9606	Homo sapiens	P09038	P09038	R-HSA-5654614;R-HSA-5654615;R-HSA-5654612;R-HSA-5654608;R-HSA-5654622;R-HSA-5654623;R-HSA-5654620;R-HSA-5654618;R-HSA-5654596;R-HSA-5654597;R-HSA-5654594;R-HSA-5654592;R-HSA-5654607;R-HSA-5654605;R-HSA-5654603;R-HSA-5654600;R-HSA-5654646;R-HSA-5654647;R-HSA-5654643;R-HSA-5654640;R-HSA-190245;R-HSA-5654641;R-HSA-5654655;R-HSA-5654399;R-HSA-5654653;R-HSA-5654397;R-HSA-5654651;R-HSA-5654392;R-HSA-19…
R-HSA-9020702	Interleukin-1 signaling	1	102	0.009077155824508321	0.18919516159631777	0.18919516159631777	13	47	0.003551995163240629	9606	Homo sapiens	P01583	P01583	R-HSA-446694;R-HSA-446692;R-HSA-446862;R-HSA-446894;R-HSA-446701;R-HSA-446634;R-HSA-446868;R-HSA-450133;R-HSA-446130;R-HSA-446684;R-HSA-445752;R-HSA-446648;R-HSA-445753
R-HSA-2219528	PI3K/AKT Signaling in Cancer	1	116	0.010323039957283973	0.21232043722225546	0.21232043722225546	1	21	0.0015870616686819831	9606	Homo sapiens	P09038	P09038	R-HSA-2400009
R-HSA-6811558	PI5P, PP2A and IER3 Regulate PI3K/AKT Signaling	1	118	0.010501023404823352	0.21557209372613462	0.21557209372613462	1	7	5.29021e+11	9606	Homo sapiens	P09038	P09038	R-HSA-2316434
R-HSA-9018519	Estrogen-dependent gene expression	1	120	0.01067900685236273	0.2188109082326941	0.2188109082326941	1	64	0.0048367593712212815	9606	Homo sapiens	P48061	P48061	R-HSA-8954199
R-HSA-168249	Innate Immune System	4	1191	0.1059891430097001	0.22210782894933334	0.22210782894933334	22	675	0.051012696493349455	9606	Homo sapiens	P06702;P05109;Q08722;P20333	P06702;P05109;Q08722;P20333	R-HSA-166082;R-HSA-5432849;R-HSA-2201316;R-HSA-166119;R-HSA-6798528;R-HSA-166091;R-HSA-2201322;R-HSA-166286;R-HSA-6798474;R-HSA-937059;R-HSA-166284;R-HSA-937022;R-HSA-6799350;R-HSA-2559414;R-HSA-2262775;R-HSA-166362;R-HSA-937079;R-HSA-166363;R-HSA-166072;R-HSA-6798748;R-HSA-2262777;R-HSA-6798747
R-HSA-199418	Negative regulation of the PI3K/AKT network	1	125	0.011123965471211177	0.22685207809677888	0.22685207809677888	1	10	7.55744e+11	9606	Homo sapiens	P09038	P09038	R-HSA-2316434
R-HSA-983169	Class I MHC mediated antigen processing & presentation	2	448	0.03986829224882086	0.2330521383279992	0.2330521383279992	1	47	0.003551995163240629	9606	Homo sapiens	P06702;P05109	P06702;P05109	R-HSA-8863895
R-HSA-1474228	Degradation of the extracellular matrix	1	140	0.012458841327756518	0.25050331048120356	0.25050331048120356	5	105	0.007935308343409915	9606	Homo sapiens	P12830	P12830	R-HSA-2534260;R-HSA-2534206;R-HSA-3827958;R-HSA-1454843;R-HSA-4224014
R-HSA-446652	Interleukin-1 family signaling	1	142	0.012636824775295898	0.25360402084506184	0.25360402084506184	15	80	0.006045949214026602	9606	Homo sapiens	P01583	P01583	R-HSA-446694;R-HSA-446692;R-HSA-449058;R-HSA-446862;R-HSA-446894;R-HSA-446701;R-HSA-446634;R-HSA-446868;R-HSA-450133;R-HSA-446130;R-HSA-448703;R-HSA-446684;R-HSA-445752;R-HSA-446648;R-HSA-445753
R-HSA-2559583	Cellular Senescence	1	166	0.014772626145768443	0.28986845049343546	0.28986845049343546	1	89	0.006726118500604595	9606	Homo sapiens	P01583	P01583	R-HSA-4568740
R-HSA-109581	Apoptosis	1	182	0.016196493726083474	0.31310173539150155	0.31310173539150155	1	141	0.010655985489721886	9606	Homo sapiens	P12830	P12830	R-HSA-202939
R-HSA-8939211	ESR-mediated signaling	1	196	0.017442377858859125	0.33283282999858266	0.33283282999858266	1	108	0.008162031438935914	9606	Homo sapiens	P48061	P48061	R-HSA-8954199
R-HSA-376176	Signaling by ROBO receptors	1	218	0.019400195781792293	0.3627476427677253	0.3627476427677253	1	59	0.004458887545344619	9606	Homo sapiens	P48061	P48061	R-HSA-8986258
R-HSA-1643685	Disease	5	2022	0.179941265462312	0.40042893573961535	0.40042893573961535	54	1612	0.12182587666263603	9606	Homo sapiens	P01583;P06702;P05109;P12830;P09038	P01583;P06702;P05109;P12830;P09038	R-HSA-2023455;R-HSA-2023451;R-HSA-5655262;R-HSA-5655263;R-HSA-5654748;R-HSA-8876948;R-HSA-5655233;R-HSA-5655247;R-HSA-5655244;R-HSA-5602383;R-HSA-5655245;R-HSA-5655243;R-HSA-5655240;R-HSA-5655241;R-HSA-5655285;R-HSA-449058;R-HSA-5602672;R-HSA-5655295;R-HSA-5655290;R-HSA-2400009;R-HSA-5655289;R-HSA-5655270;R-HSA-5655268;R-HSA-5655269;R-HSA-2012074;R-HSA-5655266;R-HSA-2012073;R-HSA-5655278;R-HSA-44…
R-HSA-9006931	Signaling by Nuclear Receptors	1	273	0.024294740589125213	0.43202547360351573	0.43202547360351573	1	189	0.014283555018137847	9606	Homo sapiens	P48061	P48061	R-HSA-8954199
R-HSA-1257604	PIP3 activates AKT signaling	1	279	0.024828690931743346	0.4391314987836542	0.4391314987836542	1	86	0.006499395405078597	9606	Homo sapiens	P09038	P09038	R-HSA-2316434
R-HSA-109582	Hemostasis	2	726	0.06460799145679452	0.4429135250567251	0.4429135250567251	2	334	0.025241837968561064	9606	Homo sapiens	Q08722;P09326	Q08722;P09326	R-HSA-202722;R-HSA-202703
R-HSA-9006925	Intracellular signaling by second messengers	1	319	0.028388359882530925	0.4843769666567197	0.4843769666567197	1	114	0.008615477629987909	9606	Homo sapiens	P09038	P09038	R-HSA-2316434
R-HSA-9658195	Leishmania infection	1	345	0.03070214470054285	0.5118910269500936	0.5118910269500936	2	95	0.00717956469165659	9606	Homo sapiens	P01583	P01583	R-HSA-449058;R-HSA-448703
R-HSA-5663202	Diseases of signal transduction by growth factor receptors and second messengers	1	457	0.04066921776274807	0.6151666160138731	0.6151666160138731	43	482	0.036426844014510275	9606	Homo sapiens	P09038	P09038	R-HSA-2023455;R-HSA-2023451;R-HSA-5655315;R-HSA-5655326;R-HSA-5655262;R-HSA-5655263;R-HSA-5654748;R-HSA-5655323;R-HSA-5655320;R-HSA-2033488;R-HSA-8853320;R-HSA-2033486;R-HSA-5655301;R-HSA-5655233;R-HSA-5655247;R-HSA-5655244;R-HSA-5655245;R-HSA-5655243;R-HSA-2033474;R-HSA-5655240;R-HSA-5655241;R-HSA-2033472;R-HSA-1839100;R-HSA-5655285;R-HSA-1839098;R-HSA-5655295;R-HSA-1839094;R-HSA-5655290;R-HSA-2…
R-HSA-1266738	Developmental Biology	2	1110	0.09878081338435525	0.6780682127017075	0.6780682127017075	2	555	0.04194377267230955	9606	Homo sapiens	P48061;P09038	P48061;P09038	R-HSA-480515;R-HSA-8986258
R-HSA-422475	Axon guidance	1	558	0.04965738186348669	0.6900834777827143	0.6900834777827143	1	297	0.02244558645707376	9606	Homo sapiens	P48061	P48061	R-HSA-8986258
R-HSA-9675108	Nervous system development	1	584	0.05197116668149862	0.7069811486113122	0.7069811486113122	1	323	0.024410519951632407	9606	Homo sapiens	P48061	P48061	R-HSA-8986258
R-HSA-5663205	Infectious disease	2	1193	0.10616712645723948	0.7176270623873989	0.7176270623873989	7	738	0.055773881499395404	9606	Homo sapiens	P01583;P12830	P01583;P12830	R-HSA-8876948;R-HSA-449058;R-HSA-8876497;R-HSA-8876993;R-HSA-448703;R-HSA-8877003;R-HSA-112333
R-HSA-2262752	Cellular responses to stress	1	737	0.0655869004182611	0.789914964344099	0.789914964344099	1	373	0.028189238210399033	9606	Homo sapiens	P01583	P01583	R-HSA-4568740
R-HSA-8953897	Cellular responses to stimuli	1	751	0.06683278455103675	0.7962639565953442	0.7962639565953442	1	404	0.03053204353083434	9606	Homo sapiens	P01583	P01583	R-HSA-4568740

## Sheet: Similar trend
Pathway identifier	Pathway name	#Entities found	#Entities total	Entities ratio	Entities pValue	Entities FDR	#Reactions found	#Reactions total	Reactions ratio	Species identifier	Species name	Submitted entities found	Mapped entities	Found reaction identifiers
R-HSA-198933	Immunoregulatory interactions between a Lymphoid and a non-Lymphoid cell	3	297	0.026430541959597757	3.47774e+11	0.008694356298341588	4	44	0.003325272067714631	9606	Homo sapiens	Q9Y336;Q9BZM6;P15151	Q9Y336;Q9BZM6;P15151	R-HSA-5685607;R-HSA-198983;R-HSA-199014;R-HSA-199131
R-HSA-168256	Immune System	5	2249	0.2001423867580315	0.0016054749547644853	0.019265699457173824	11	1587	0.11993651753325273	9606	Homo sapiens	Q9Y336;Q9BZM6;O75888;P15151;Q9HBE4	Q9Y336;Q9BZM6;O75888;P15151;Q9HBE4	R-HSA-9006873;R-HSA-6798743;R-HSA-5685607;R-HSA-198983;R-HSA-9006844;R-HSA-9005980;R-HSA-199014;R-HSA-199131;R-HSA-5676607;R-HSA-9006850;R-HSA-9006870
R-HSA-420597	Nectin/Necl trans heterodimerization	1	7	6.22942e+11	0.003731836378535691	0.0255612890829906	1	8	6.04595e+11	9606	Homo sapiens	P15151	P15151	R-HSA-420593
R-HSA-450520	HuR (ELAVL1) binds and stabilizes mRNA	1	8	7.11934e+11	0.004264007208138243	0.0255612890829906	2	7	5.29021e+11	9606	Homo sapiens	O75888	O75888	R-HSA-450595;R-HSA-450387
R-HSA-9020958	Interleukin-21 signaling	1	10	8.89917e+11	0.005327638221874875	0.0255612890829906	5	5	3.77872e+12	9606	Homo sapiens	Q9HBE4	Q9HBE4	R-HSA-9006873;R-HSA-9006844;R-HSA-9005980;R-HSA-9006850;R-HSA-9006870
R-HSA-6803211	TP53 Regulates Transcription of Death Receptors and Ligands	1	12	0.001067900685236273	0.00639032227074765	0.0255612890829906	1	7	5.29021e+11	9606	Homo sapiens	O14798	O14798	R-HSA-5633441
R-HSA-1280218	Adaptive Immune System	3	951	0.08463112930497464	0.009967394146604525	0.029902182439813574	4	263	0.019876058041112456	9606	Homo sapiens	Q9Y336;Q9BZM6;P15151	Q9Y336;Q9BZM6;P15151	R-HSA-5685607;R-HSA-198983;R-HSA-199014;R-HSA-199131
R-HSA-5669034	TNFs bind their physiological receptors	1	30	0.0026697517130906826	0.015911976481248757	0.03498300253637776	1	13	9.82467e+11	9606	Homo sapiens	O75888	O75888	R-HSA-5676607
R-HSA-418990	Adherens junctions interactions	1	33	0.0029367268843997507	0.01749150126818888	0.03498300253637776	1	16	0.0012091898428053204	9606	Homo sapiens	P15151	P15151	R-HSA-420593
R-HSA-5633008	TP53 Regulates Transcription of Cell Death Genes	1	44	0.003915635845866334	0.02326502919996587	0.046077247316355985	1	67	0.005063482466747279	9606	Homo sapiens	O14798	O14798	R-HSA-5633441
R-HSA-451927	Interleukin-2 family signaling	1	45	0.004004627569636023	0.023788490384227035	0.046077247316355985	5	59	0.004458887545344619	9606	Homo sapiens	Q9HBE4	Q9HBE4	R-HSA-9006873;R-HSA-9006844;R-HSA-9005980;R-HSA-9006850;R-HSA-9006870
R-HSA-421270	Cell-cell junction organization	1	65	0.005784462045029812	0.03420872646030071	0.046077247316355985	1	21	0.0015870616686819831	9606	Homo sapiens	P15151	P15151	R-HSA-420593
R-HSA-450531	Regulation of mRNA stability by proteins that bind AU-rich elements	1	88	0.007831271691732668	0.046077247316355985	0.046077247316355985	2	26	0.0019649334945586456	9606	Homo sapiens	O75888	O75888	R-HSA-450595;R-HSA-450387
R-HSA-446728	Cell junction organization	1	92	0.008187238586811427	0.048128877164488104	0.048128877164488104	1	37	0.0027962515114873035	9606	Homo sapiens	P15151	P15151	R-HSA-420593
R-HSA-5668541	TNFR2 non-canonical NF-kB pathway	1	102	0.009077155824508321	0.05324187031598049	0.05324187031598049	1	43	0.0032496977025392986	9606	Homo sapiens	O75888	O75888	R-HSA-5676607
R-HSA-1280215	Cytokine Signaling in Immune system	2	804	0.07154934591083029	0.0632733029457826	0.0632733029457826	6	708	0.05350665054413543	9606	Homo sapiens	O75888;Q9HBE4	O75888;Q9HBE4	R-HSA-9006873;R-HSA-9006844;R-HSA-9005980;R-HSA-5676607;R-HSA-9006850;R-HSA-9006870
R-HSA-1500931	Cell-Cell communication	1	130	0.011568924090059624	0.06743664471221822	0.06743664471221822	1	60	0.004534461910519952	9606	Homo sapiens	P15151	P15151	R-HSA-420593
R-HSA-3700989	Transcriptional Regulation by TP53	1	367	0.032659962623476015	0.1806395833454908	0.1806395833454908	1	258	0.01949818621523579	9606	Homo sapiens	O14798	O14798	R-HSA-5633441
R-HSA-449147	Signaling by Interleukins	1	457	0.04066921776274807	0.22051048123088124	0.22051048123088124	5	493	0.03725816203143894	9606	Homo sapiens	Q9HBE4	Q9HBE4	R-HSA-9006873;R-HSA-9006844;R-HSA-9005980;R-HSA-9006850;R-HSA-9006870
R-HSA-6798695	Neutrophil degranulation	1	480	0.04271602740945092	0.23043602969274912	0.23043602969274912	1	10	7.55744e+11	9606	Homo sapiens	Q9Y336	Q9Y336	R-HSA-6798743
R-HSA-8953854	Metabolism of RNA	1	675	0.06006941354454036	0.3104358197992986	0.3104358197992986	2	187	0.014132406287787183	9606	Homo sapiens	O75888	O75888	R-HSA-450595;R-HSA-450387
R-HSA-168249	Innate Immune System	1	1191	0.1059891430097001	0.489428277987462	0.489428277987462	1	675	0.051012696493349455	9606	Homo sapiens	Q9Y336	Q9Y336	R-HSA-6798743
R-HSA-212436	Generic Transcription Pathway	1	1258	0.11195158850226929	0.5095216404634502	0.5095216404634502	1	829	0.06265114873035066	9606	Homo sapiens	O14798	O14798	R-HSA-5633441
R-HSA-73857	RNA Polymerase II Transcription	1	1380	0.1228085788021714	0.5444183175061679	0.5444183175061679	1	890	0.06726118500604594	9606	Homo sapiens	O14798	O14798	R-HSA-5633441
R-HSA-74160	Gene expression (Transcription)	1	1524	0.13562338702500668	0.5829212654074083	0.5829212654074083	1	1004	0.07587666263603386	9606	Homo sapiens	O14798	O14798	R-HSA-5633441

## Sheet: Down and Up trend
Pathway identifier	Pathway name	#Entities found	#Entities total	Entities ratio	Entities pValue	Entities FDR	#Reactions found	#Reactions total	Reactions ratio	Species identifier	Species name	Submitted entities found	Mapped entities	Found reaction identifiers
R-HSA-6783783	Interleukin-10 signaling	12	45	0.004004627569636023	1.11022	68.8338	12	15	0.001133615477629988	9606	Homo sapiens	P78556;P33681;P09341;P29460;P10147;P05231;P15018;P13500;P01375;P10145;P29459;P22301	P78556;P33681;P09341;P29460;P10147;P05231;P15018;P13500;P01375;P10145;P29459;P22301	R-HSA-6784006;R-HSA-6784324;R-HSA-6784323;R-HSA-6784160;R-HSA-449803;R-HSA-8937656;R-HSA-6785047;R-HSA-6784791;R-HSA-449811;R-HSA-6784319;R-HSA-449855;R-HSA-8937654
R-HSA-168256	Immune System	34	2249	0.2001423867580315	1.11022	68.8338	160	1587	0.11993651753325273	9606	Homo sapiens	Q9Y5U5;Q15116;P48551;Q9BQ51;Q29980;Q9NYY1;P13500;Q29983;P40200;P13232;P33681;Q9NZQ7;P05231;Q9Y275;P01375;P78556;P51671;P03956;P10747;P10147;P29460;O43508;P15018;P10145;P14210;P16410;P18627;P28908;Q969D9;P09341;Q9Y286;P05089;P22301;P29459	Q9Y5U5;Q15116;Q9BQ51;Q29980;Q9NYY1;P13500;Q29983;P40200;P13232;P33681;P48551-2;Q9NZQ7;P05231;Q9Y275;P01375;P78556;P51671;P03956;P10747;P10147;P29460;O43508;P15018;P10145;P14210;P16410;P18627;P28908;Q969D9;P09341;Q9Y286;P05089;P22301;P29459	R-HSA-389381;R-HSA-8950410;R-HSA-1112602;R-HSA-1112604;R-HSA-449803;R-HSA-8950405;R-HSA-8984964;R-HSA-8987015;R-HSA-449811;R-HSA-5668417;R-HSA-8950423;R-HSA-912685;R-HSA-389158;R-HSA-6784324;R-HSA-6784323;R-HSA-912680;R-HSA-8952749;R-HSA-5668467;R-HSA-8983983;R-HSA-8950179;R-HSA-8950183;R-HSA-8937656;R-HSA-8950456;R-HSA-5668454;R-HSA-5685607;R-HSA-8983996;R-HSA-9025969;R-HSA-8950448;R-HSA-449855;…
R-HSA-1280215	Cytokine Signaling in Immune system	23	804	0.07154934591083029	0.222045	9.10383	133	708	0.05350665054413543	9606	Homo sapiens	P78556;Q9Y5U5;P51671;P03956;P48551;P10147;P29460;Q9NYY1;O43508;P15018;P13500;P10145;P14210;P13232;P33681;P28908;Q969D9;P09341;P05231;Q9Y275;P01375;P22301;P29459	P78556;Q9Y5U5;P51671;P03956;P10147;P29460;Q9NYY1;O43508;P15018;P13500;P10145;P14210;P13232;P33681;P28908;Q969D9;P09341;P48551-2;P05231;Q9Y275;P01375;P22301;P29459	R-HSA-8950410;R-HSA-1112602;R-HSA-1112604;R-HSA-449803;R-HSA-8950405;R-HSA-8984964;R-HSA-8987015;R-HSA-449811;R-HSA-5668417;R-HSA-8950423;R-HSA-912685;R-HSA-6784324;R-HSA-6784323;R-HSA-912680;R-HSA-8952749;R-HSA-5668467;R-HSA-8983983;R-HSA-8950179;R-HSA-8950183;R-HSA-8937656;R-HSA-8950456;R-HSA-5668454;R-HSA-8983996;R-HSA-9025969;R-HSA-8950448;R-HSA-449855;R-HSA-8950453;R-HSA-8937654;R-HSA-678352…
R-HSA-449147	Signaling by Interleukins	18	457	0.04066921776274807	7.54952	23.4035	104	493	0.03725816203143894	9606	Homo sapiens	P78556;P51671;P03956;P10147;P29460;Q9NYY1;P15018;P13500;P10145;P14210;P13232;P33681;Q969D9;P09341;P05231;P01375;P22301;P29459	P78556;P51671;P03956;P10147;P29460;Q9NYY1;P15018;P13500;P10145;P14210;P13232;P33681;Q969D9;P09341;P05231;P01375;P22301;P29459	R-HSA-8950410;R-HSA-1112602;R-HSA-1112604;R-HSA-449803;R-HSA-8950405;R-HSA-8984964;R-HSA-8987015;R-HSA-449811;R-HSA-8950423;R-HSA-6784324;R-HSA-6784323;R-HSA-8952749;R-HSA-8983983;R-HSA-8950179;R-HSA-8950183;R-HSA-8937656;R-HSA-8950456;R-HSA-8983996;R-HSA-9025969;R-HSA-8950448;R-HSA-449855;R-HSA-8950453;R-HSA-8937654;R-HSA-6783524;R-HSA-8984012;R-HSA-8984014;R-HSA-8984001;R-HSA-8983003;R-HSA-6809…
R-HSA-6785807	Interleukin-4 and Interleukin-13 signaling	11	111	0.009878081338435525	2101.65	5254.13	4	47	0.003551995163240629	9606	Homo sapiens	P14210;P51671;P03956;P29460;P05231;P15018;P13500;P01375;P10145;P29459;P22301	P14210;P51671;P03956;P29460;P05231;P15018;P13500;P01375;P10145;P29459;P22301	R-HSA-6789524;R-HSA-6789615;R-HSA-6789325;R-HSA-6793978
R-HSA-380108	Chemokine receptors bind chemokines	7	57	0.005072528254872297	1.67031e+07	3.34063e+08	4	19	0.001435912938331318	9606	Homo sapiens	P78556;P51671;P09341;P80098;P10147;P13500;P10145	P78556;P51671;P09341;P80098;P10147;P13500;P10145	R-HSA-373813;R-HSA-443986;R-HSA-373791;R-HSA-373087
R-HSA-388841	Costimulation by the CD28 family	6	88	0.007831271691732668	8.19843e+08	1.39373e+11	20	35	0.0026451027811366383	9606	Homo sapiens	P16410;Q15116;P33681;P10747;Q9BQ51;Q9NZQ7	P16410;Q15116;P33681;P10747;Q9BQ51;Q9NZQ7	R-HSA-389381;R-HSA-389348;R-HSA-389158;R-HSA-389350;R-HSA-388833;R-HSA-388832;R-HSA-389762;R-HSA-388814;R-HSA-388809;R-HSA-389352;R-HSA-388808;R-HSA-388811;R-HSA-9679421;R-HSA-389354;R-HSA-388829;R-HSA-389532;R-HSA-388828;R-HSA-388831;R-HSA-389759;R-HSA-389758
R-HSA-375276	Peptide ligand-binding receptors	7	198	0.017620361306398505	7.00617e+09	1.05093e+11	5	77	0.0058192261185006046	9606	Homo sapiens	P78556;P51671;P09341;P80098;P10147;P13500;P10145	P78556;P51671;P09341;P80098;P10147;P13500;P10145	R-HSA-373813;R-HSA-443986;R-HSA-373791;R-HSA-373087;R-HSA-374251
R-HSA-5668541	TNFR2 non-canonical NF-kB pathway	5	102	0.009077155824508321	3.5173e+10	4.57249e+11	14	43	0.0032496977025392986	9606	Homo sapiens	Q9Y5U5;P28908;Q9Y275;O43508;P01375	Q9Y5U5;P28908;Q9Y275;O43508;P01375	R-HSA-5668534;R-HSA-5676598;R-HSA-5676599;R-HSA-5668404;R-HSA-5676596;R-HSA-5668467;R-HSA-5668414;R-HSA-5676607;R-HSA-5669023;R-HSA-5668454;R-HSA-5668481;R-HSA-5668417;R-HSA-8856189;R-HSA-5675947
R-HSA-1266695	Interleukin-7 signaling	3	25	0.0022247930942422356	1.10185e+12	0.0013222217865513919	14	26	0.0019649334945586456	9606	Homo sapiens	P14210;P13232;Q969D9	P14210;P13232;Q969D9	R-HSA-449958;R-HSA-1295540;R-HSA-6785165;R-HSA-1295519;R-HSA-8983077;R-HSA-1266684;R-HSA-1295516;R-HSA-8983078;R-HSA-8983003;R-HSA-9025969;R-HSA-8983059;R-HSA-449978;R-HSA-8983061;R-HSA-8983063
R-HSA-373076	Class A/1 (Rhodopsin-like receptors)	7	333	0.029634244015306576	1.85924e+12	0.001880072095339358	5	160	0.012091898428053204	9606	Homo sapiens	P78556;P51671;P09341;P80098;P10147;P13500;P10145	P78556;P51671;P09341;P80098;P10147;P13500;P10145	R-HSA-373813;R-HSA-443986;R-HSA-373791;R-HSA-373087;R-HSA-374251
R-HSA-5669034	TNFs bind their physiological receptors	3	30	0.0026697517130906826	1.88007e+11	0.001880072095339358	3	13	9.82467e+11	9606	Homo sapiens	Q9Y5U5;P28908;Q9Y275	Q9Y5U5;P28908;Q9Y275	R-HSA-5676607;R-HSA-8856189;R-HSA-5675947
R-HSA-2219530	Constitutive Signaling by Aberrant PI3K in Cancer	4	89	0.007920263415502359	3.15353e+11	0.002838179458144352	1	2	1.51149e+12	9606	Homo sapiens	P14210;P33681;P10747;P21583	P14210;P33681;P10747;P21583-1	R-HSA-2400009
R-HSA-1280218	Adaptive Immune System	11	951	0.08463112930497464	4.57824e+12	0.0036062966999856894	24	263	0.019876058041112456	9606	Homo sapiens	P40200;P16410;Q15116;P18627;P33681;P10747;Q9BQ51;Q29980;Q9NZQ7;Q9Y286;Q29983	P40200;P16410;Q15116;P18627;P33681;P10747;Q9BQ51;Q29980;Q9NZQ7;Q9Y286;Q29983	R-HSA-389381;R-HSA-198983;R-HSA-389762;R-HSA-388814;R-HSA-388809;R-HSA-388808;R-HSA-388811;R-HSA-388829;R-HSA-389532;R-HSA-388828;R-HSA-388831;R-HSA-8856157;R-HSA-389348;R-HSA-389158;R-HSA-389350;R-HSA-388833;R-HSA-388832;R-HSA-199014;R-HSA-389352;R-HSA-9679421;R-HSA-389354;R-HSA-5685607;R-HSA-389759;R-HSA-389758
R-HSA-389948	PD-1 signaling	3	42	0.0037376523983269558	5.00482e+11	0.0036062966999856894	5	5	3.77872e+12	9606	Homo sapiens	Q15116;Q9BQ51;Q9NZQ7	Q15116;Q9BQ51;Q9NZQ7	R-HSA-389762;R-HSA-388828;R-HSA-389759;R-HSA-389758;R-HSA-9679421
R-HSA-9662834	CD163 mediating an anti-inflammatory response	2	9	8.00926e+11	5.15185e+11	0.0036062966999856894	1	9	6.80169e+11	9606	Homo sapiens	P05231;P22301	P05231;P22301	R-HSA-9662781
R-HSA-8877330	RUNX1 and FOXP3 control the development of regulatory T lymphocytes (Tregs)	2	10	8.89917e+11	6.34564e+11	0.0039055226329871573	2	20	0.0015114873035066505	9606	Homo sapiens	P16410;Q9Y5U5	P16410;Q9Y5U5	R-HSA-8877493;R-HSA-8877421
R-HSA-9020591	Interleukin-12 signaling	3	46	0.0040936192934057135	6.5092e+11	0.0039055226329871573	16	56	0.004232164449818622	9606	Homo sapiens	P29460;P29459;P22301	P29460;P29459;P22301	R-HSA-8950410;R-HSA-8950347;R-HSA-8950575;R-HSA-8950752;R-HSA-8950113;R-HSA-8950179;R-HSA-8981093;R-HSA-8950757;R-HSA-8952807;R-HSA-8950456;R-HSA-8981073;R-HSA-8950448;R-HSA-8950128;R-HSA-8950354;R-HSA-447226;R-HSA-8950423
R-HSA-2219528	PI3K/AKT Signaling in Cancer	4	116	0.010323039957283973	8.47831e+10	0.004547821165459265	1	21	0.0015870616686819831	9606	Homo sapiens	P14210;P33681;P10747;P21583	P14210;P33681;P10747;P21583-1	R-HSA-2400009
R-HSA-6811558	PI5P, PP2A and IER3 Regulate PI3K/AKT Signaling	4	118	0.010501023404823352	9.03085e+11	0.004547821165459265	1	7	5.29021e+11	9606	Homo sapiens	P14210;P33681;P10747;P21583	P14210;P33681;P10747;P21583-1	R-HSA-2316434
R-HSA-389359	CD28 dependent Vav1 pathway	2	12	0.001067900685236273	9.09564e+10	0.004547821165459265	5	6	4.53446e+12	9606	Homo sapiens	P33681;P10747	P33681;P10747	R-HSA-389348;R-HSA-389350;R-HSA-388814;R-HSA-389352;R-HSA-389354
R-HSA-199418	Negative regulation of the PI3K/AKT network	4	125	0.011123965471211177	0.0011165365193959165	0.005582682596979582	1	10	7.55744e+11	9606	Homo sapiens	P14210;P33681;P10747;P21583	P14210;P33681;P10747;P21583-1	R-HSA-2316434
R-HSA-447115	Interleukin-12 family signaling	3	56	0.004983536531102607	0.0011451456619494538	0.005725728309747269	49	114	0.008615477629987909	9606	Homo sapiens	P29460;P29459;P22301	P29460;P29459;P22301	R-HSA-8950410;R-HSA-8950405;R-HSA-8984964;R-HSA-8983835;R-HSA-8983834;R-HSA-447130;R-HSA-8950423;R-HSA-8952749;R-HSA-8983983;R-HSA-8950575;R-HSA-8983841;R-HSA-8950179;R-HSA-8983845;R-HSA-8950183;R-HSA-8950456;R-HSA-8983996;R-HSA-8950591;R-HSA-8983870;R-HSA-8950448;R-HSA-8950453;R-HSA-8950583;R-HSA-8950347;R-HSA-8984012;R-HSA-8984014;R-HSA-8984001;R-HSA-8983872;R-HSA-8983876;R-HSA-8983878;R-HSA-89…
R-HSA-500792	GPCR ligand binding	7	469	0.04173711844798434	0.001419386906377218	0.00709693453188609	5	187	0.014132406287787183	9606	Homo sapiens	P78556;P51671;P09341;P80098;P10147;P13500;P10145	P78556;P51671;P09341;P80098;P10147;P13500;P10145	R-HSA-373813;R-HSA-443986;R-HSA-373791;R-HSA-373087;R-HSA-374251
R-HSA-5676594	TNF receptor superfamily (TNFSF) members mediating non-canonical NF-kB pathway	2	17	0.0015128593040847202	0.0018045159654406229	0.009022579827203114	4	12	9.06892e+11	9606	Homo sapiens	Q9Y275;O43508	Q9Y275;O43508	R-HSA-5676598;R-HSA-5676599;R-HSA-5676596;R-HSA-5669023
R-HSA-389513	CTLA4 inhibitory signaling	2	21	0.0018688261991634779	0.0027283442588817985	0.010913377035527194	4	5	3.77872e+12	9606	Homo sapiens	P16410;P33681	P16410;P33681	R-HSA-388833;R-HSA-388829;R-HSA-389532;R-HSA-388809
R-HSA-389357	CD28 dependent PI3K/Akt signaling	2	22	0.001957817922933167	0.0029874863748982072	0.011949945499592829	2	9	6.80169e+11	9606	Homo sapiens	P33681;P10747	P33681;P10747	R-HSA-389158;R-HSA-388832
R-HSA-380994	ATF4 activates genes in response to endoplasmic reticulum stress	2	27	0.0024027765417816145	0.00444827362738931	0.01779309450955724	2	7	5.29021e+11	9606	Homo sapiens	P13500;P10145	P13500;P10145	R-HSA-517731;R-HSA-1791056
R-HSA-6783589	Interleukin-6 family signaling	2	28	0.0024917682655513037	0.004772889664981239	0.019091558659924956	18	34	0.002569528415961306	9606	Homo sapiens	P05231;P15018	P05231;P15018	R-HSA-1112690;R-HSA-1112755;R-HSA-1067667;R-HSA-6783524;R-HSA-1112565;R-HSA-6783681;R-HSA-1112727;R-HSA-1067640;R-HSA-1112602;R-HSA-1112604;R-HSA-1067676;R-HSA-1112510;R-HSA-1112703;R-HSA-1112514;R-HSA-1067651;R-HSA-1112708;R-HSA-1067688;R-HSA-1067659
R-HSA-381042	PERK regulates gene expression	2	32	0.0028477351606300614	0.006176935304894493	0.021814215907138723	2	11	8.31318e+11	9606	Homo sapiens	P13500;P10145	P13500;P10145	R-HSA-517731;R-HSA-1791056
R-HSA-389356	CD28 co-stimulation	2	33	0.0029367268843997507	0.006553955564332692	0.021814215907138723	11	19	0.001435912938331318	9606	Homo sapiens	P33681;P10747	P33681;P10747	R-HSA-389381;R-HSA-389348;R-HSA-389158;R-HSA-389350;R-HSA-388832;R-HSA-388831;R-HSA-388814;R-HSA-389352;R-HSA-388808;R-HSA-388811;R-HSA-389354
R-HSA-9734091	Drug-mediated inhibition of MET activation	1	2	1.77983e+12	0.007271405302379574	0.021814215907138723	1	2	1.51149e+12	9606	Homo sapiens	P14210	P14210	R-HSA-9735946
R-HSA-164939	Nef mediated downregulation of CD28 cell surface expression	1	3	2.66975e+12	0.010887738249269363	0.03266321474780809	3	3	2.26723e+12	9606	Homo sapiens	P10747	P10747	R-HSA-167633;R-HSA-167637;R-HSA-167630
R-HSA-8875791	MET activates STAT3	1	3	2.66975e+12	0.010887738249269363	0.03266321474780809	2	4	3.02297e+11	9606	Homo sapiens	P14210	P14210	R-HSA-8875817;R-HSA-8875816
R-HSA-372790	Signaling by GPCR	7	706	0.06282815698140073	0.01313888553669229	0.03941665661007687	8	355	0.026828899637243046	9606	Homo sapiens	P78556;P51671;P09341;P80098;P10147;P13500;P10145	P78556;P51671;P09341;P80098;P10147;P13500;P10145	R-HSA-373813;R-HSA-443986;R-HSA-749454;R-HSA-373791;R-HSA-373087;R-HSA-749456;R-HSA-380073;R-HSA-374251
R-HSA-8875513	MET interacts with TNS proteins	1	5	4.44959e+11	0.018081888223823284	0.04544157438372998	2	2	1.51149e+12	9606	Homo sapiens	P14210	P14210	R-HSA-8875523;R-HSA-8875531
R-HSA-8865999	MET activates PTPN11	1	5	4.44959e+11	0.018081888223823284	0.04544157438372998	1	1	7.55744e+10	9606	Homo sapiens	P14210	P14210	R-HSA-8865994
R-HSA-1257604	PIP3 activates AKT signaling	4	279	0.024828690931743346	0.01854001498086777	0.04544157438372998	1	86	0.006499395405078597	9606	Homo sapiens	P14210;P33681;P10747;P21583	P14210;P33681;P10747;P21583-1	R-HSA-2316434
R-HSA-6806942	MET Receptor Activation	1	6	5.3395e+11	0.021659794194714532	0.04544157438372998	5	5	3.77872e+12	9606	Homo sapiens	P14210	P14210	R-HSA-6806974;R-HSA-6806957;R-HSA-6800299;R-HSA-6800298;R-HSA-6800200
R-HSA-8851907	MET activates PI3K/AKT signaling	1	6	5.3395e+11	0.021659794194714532	0.04544157438372998	5	5	3.77872e+12	9606	Homo sapiens	P14210	P14210	R-HSA-8851908;R-HSA-8852019;R-HSA-8851954;R-HSA-8851919;R-HSA-8851933
R-HSA-5626978	TNFR1-mediated ceramide production	1	6	5.3395e+11	0.021659794194714532	0.04544157438372998	3	3	2.26723e+12	9606	Homo sapiens	P01375	P01375	R-HSA-5626981;R-HSA-5626982;R-HSA-5626988
R-HSA-198933	Immunoregulatory interactions between a Lymphoid and a non-Lymphoid cell	4	297	0.026430541959597757	0.02272078719186499	0.04544157438372998	3	44	0.003325272067714631	9606	Homo sapiens	P40200;Q29980;Q9Y286;Q29983	P40200;Q29980;Q9Y286;Q29983	R-HSA-5685607;R-HSA-198983;R-HSA-199014
R-HSA-9006925	Intracellular signaling by second messengers	4	319	0.028388359882530925	0.02856195629458147	0.05712391258916294	1	114	0.008615477629987909	9606	Homo sapiens	P14210;P33681;P10747;P21583	P14210;P33681;P10747;P21583-1	R-HSA-2316434
R-HSA-9020933	Interleukin-23 signaling	1	9	8.00926e+11	0.032317366552278015	0.06463473310455603	9	12	9.06892e+11	9606	Homo sapiens	P29460	P29460	R-HSA-8950364;R-HSA-8950269;R-HSA-8952749;R-HSA-8950591;R-HSA-447130;R-HSA-8950741;R-HSA-8952823;R-HSA-8950583;R-HSA-8950183
R-HSA-2559582	Senescence-Associated Secretory Phenotype (SASP)	2	81	0.007208329625344843	0.035386839706036954	0.07077367941207391	2	22	0.0016626360338573155	9606	Homo sapiens	P05231;P10145	P05231;P10145	R-HSA-3790137;R-HSA-3790130
R-HSA-8875656	MET receptor recycling	1	10	8.89917e+11	0.03584465531368253	0.07168931062736505	2	2	1.51149e+12	9606	Homo sapiens	P14210	P14210	R-HSA-8875661;R-HSA-8875659
R-HSA-112411	MAPK1 (ERK2) activation	1	10	8.89917e+11	0.03584465531368253	0.07168931062736505	1	3	2.26723e+12	9606	Homo sapiens	P05231	P05231	R-HSA-109858
R-HSA-70635	Urea cycle	1	10	8.89917e+11	0.03584465531368253	0.07168931062736505	1	8	6.04595e+11	9606	Homo sapiens	P05089	P05089	R-HSA-70569
R-HSA-9701898	STAT3 nuclear events downstream of ALK signaling	1	10	8.89917e+11	0.03584465531368253	0.07168931062736505	1	10	7.55744e+11	9606	Homo sapiens	Q9NZQ7	Q9NZQ7	R-HSA-9701562
R-HSA-8875555	MET activates RAP1 and RAC1	1	11	9.78909e+11	0.03935939927220766	0.07525596058838335	5	5	3.77872e+12	9606	Homo sapiens	P14210	P14210	R-HSA-8875591;R-HSA-8875558;R-HSA-8875540;R-HSA-8875568;R-HSA-8875576
R-HSA-110056	MAPK3 (ERK1) activation	1	11	9.78909e+11	0.03935939927220766	0.07525596058838335	1	4	3.02297e+11	9606	Homo sapiens	P05231	P05231	R-HSA-109857
R-HSA-9679191	Potential therapeutics for SARS	2	88	0.007831271691732668	0.04110935808495697	0.07525596058838335	2	34	0.002569528415961306	9606	Homo sapiens	Q15116;P48551	Q15116;P48551-2	R-HSA-9678935;R-HSA-9679421
R-HSA-8851805	MET activates RAS signaling	1	12	0.001067900685236273	0.042861641931934646	0.07525596058838335	10	10	7.55744e+11	9606	Homo sapiens	P14210	P14210	R-HSA-8851877;R-HSA-8851859;R-HSA-8851827;R-HSA-8851890;R-HSA-8851842;R-HSA-8851888;R-HSA-8851900;R-HSA-8851804;R-HSA-8851899;R-HSA-8851866
R-HSA-8984722	Interleukin-35 Signalling	1	12	0.001067900685236273	0.042861641931934646	0.07525596058838335	24	26	0.0019649334945586456	9606	Homo sapiens	P29459	P29459	R-HSA-8984012;R-HSA-8984014;R-HSA-8984001;R-HSA-8983872;R-HSA-8950405;R-HSA-8983876;R-HSA-8984964;R-HSA-8983878;R-HSA-8983835;R-HSA-8950362;R-HSA-6809140;R-HSA-8983834;R-HSA-8983519;R-HSA-8983518;R-HSA-8984021;R-HSA-8950740;R-HSA-8984023;R-HSA-8983983;R-HSA-8983841;R-HSA-8983845;R-HSA-8983996;R-HSA-448627;R-HSA-8983870;R-HSA-8950453
R-HSA-381119	Unfolded Protein Response (UPR)	2	92	0.008187238586811427	0.044526190822386735	0.07525596058838335	2	94	0.007103990326481258	9606	Homo sapiens	P13500;P10145	P13500;P10145	R-HSA-517731;R-HSA-1791056
R-HSA-5357786	TNFR1-induced proapoptotic signaling	1	14	0.0012458841327756519	0.04982879663668338	0.07525596058838335	1	3	2.26723e+12	9606	Homo sapiens	P01375	P01375	R-HSA-83582
R-HSA-71240	Tryptophan catabolism	1	14	0.0012458841327756519	0.04982879663668338	0.07525596058838335	1	13	9.82467e+11	9606	Homo sapiens	P14902	P14902	R-HSA-198563
R-HSA-1059683	Interleukin-6 signaling	1	15	0.0013348758565453413	0.05329379495673048	0.07525596058838335	16	20	0.0015114873035066505	9606	Homo sapiens	P05231	P05231	R-HSA-1112690;R-HSA-1112755;R-HSA-1067667;R-HSA-1112565;R-HSA-1112727;R-HSA-1067640;R-HSA-1112602;R-HSA-1112604;R-HSA-1067676;R-HSA-1112510;R-HSA-1112703;R-HSA-1112514;R-HSA-1067651;R-HSA-1112708;R-HSA-1067688;R-HSA-1067659
R-HSA-1433559	Regulation of KIT signaling	1	16	0.0014238675803150307	0.05674646452896692	0.07525596058838335	7	8	6.04595e+11	9606	Homo sapiens	P21583	P21583-1	R-HSA-205319;R-HSA-1562640;R-HSA-1433506;R-HSA-1433410;R-HSA-205306;R-HSA-1470011;R-HSA-205244
R-HSA-6788467	IL-6-type cytokine receptor ligand interactions	1	17	0.0015128593040847202	0.06018684812723418	0.07525596058838335	2	14	0.0010580411124546554	9606	Homo sapiens	P15018	P15018	R-HSA-6783524;R-HSA-6783681
R-HSA-162582	Signal Transduction	14	2574	0.22906469698318058	0.06780971123035262	0.07525596058838335	112	2450	0.18515719467956468	9606	Homo sapiens	P78556;P51671;P10747;P80098;P10147;P13500;P10145;P14210;P33681;P09341;P21583;Q9NZQ7;P05231;P01375	P78556;P51671;P10747;P80098;P10147;P13500;P10145;P14210;P33681;P09341;Q9NZQ7;P05231;P21583-1;P01375	R-HSA-5357904;R-HSA-205319;R-HSA-8851842;R-HSA-1562641;R-HSA-1562640;R-HSA-8875661;R-HSA-205321;R-HSA-1433374;R-HSA-8875659;R-HSA-205328;R-HSA-8851859;R-HSA-373791;R-HSA-5626953;R-HSA-8851866;R-HSA-109857;R-HSA-8851877;R-HSA-109858;R-HSA-1433395;R-HSA-8875183;R-HSA-5693055;R-HSA-1470012;R-HSA-1470010;R-HSA-1470011;R-HSA-9701562;R-HSA-6800200;R-HSA-1470009;R-HSA-373813;R-HSA-5626981;R-HSA-5626982;…
R-HSA-6807004	Negative regulation of MET activity	1	21	0.0018688261991634779	0.07382637320589802	0.07525596058838335	8	12	9.06892e+11	9606	Homo sapiens	P14210	P14210	R-HSA-6807027;R-HSA-8875490;R-HSA-6807008;R-HSA-8875183;R-HSA-8874685;R-HSA-8875451;R-HSA-8875482;R-HSA-9735946
R-HSA-381426	Regulation of Insulin-like Growth Factor (IGF) transport and uptake by Insulin-like Growth Factor Binding Proteins (IGFBPs)	2	124	0.011034973747441487	0.07525596058838335	0.07525596058838335	2	14	0.0010580411124546554	9606	Homo sapiens	P03956;P05231	P03956;P05231	R-HSA-8952289;R-HSA-381435
R-HSA-164938	Nef-mediates down modulation of cell surface receptors by recruiting them to clathrin adapters	1	22	0.001957817922933167	0.0772059634971094	0.0772059634971094	3	15	0.001133615477629988	9606	Homo sapiens	P10747	P10747	R-HSA-167633;R-HSA-167637;R-HSA-167630
R-HSA-112409	RAF-independent MAPK1/3 activation	1	24	0.002135801370472546	0.08392908879759309	0.08392908879759309	2	12	9.06892e+11	9606	Homo sapiens	P05231	P05231	R-HSA-109857;R-HSA-109858
R-HSA-5663202	Diseases of signal transduction by growth factor receptors and second messengers	4	457	0.04066921776274807	0.08430004752075482	0.08430004752075482	1	482	0.036426844014510275	9606	Homo sapiens	P14210;P33681;P10747;P21583	P14210;P33681;P10747;P21583-1	R-HSA-2400009
R-HSA-8854691	Interleukin-20 family signaling	1	25	0.0022247930942422356	0.08727270720858726	0.08727270720858726	7	56	0.004232164449818622	9606	Homo sapiens	Q9NYY1	Q9NYY1	R-HSA-8987179;R-HSA-9009227;R-HSA-8987104;R-HSA-8987141;R-HSA-8987156;R-HSA-8987220;R-HSA-8987015
R-HSA-210991	Basigin interactions	1	25	0.0022247930942422356	0.08727270720858726	0.08727270720858726	1	10	7.55744e+11	9606	Homo sapiens	P03956	P03956	R-HSA-375135
R-HSA-912694	Regulation of IFNA signaling	1	26	0.002313784818011925	0.09060441815951026	0.09060441815951026	5	5	3.77872e+12	9606	Homo sapiens	P48551	P48551-2	R-HSA-997311;R-HSA-912685;R-HSA-997309;R-HSA-912680;R-HSA-997314
R-HSA-5684996	MAPK1/MAPK3 signaling	3	299	0.026608525407137137	0.09528680992452743	0.09528680992452743	3	82	0.006197097944377267	9606	Homo sapiens	P14210;P21583;P05231	P14210;P05231;P21583-1	R-HSA-109857;R-HSA-5672965;R-HSA-109858
R-HSA-201556	Signaling by ALK	1	28	0.0024917682655513037	0.09723228293718356	0.09723228293718356	1	40	0.003022974607013301	9606	Homo sapiens	Q9NZQ7	Q9NZQ7	R-HSA-9701562
R-HSA-164952	The role of Nef in HIV-1 replication and disease pathogenesis	1	29	0.0025807599893209934	0.10052851904261217	0.10052851904261217	3	20	0.0015114873035066505	9606	Homo sapiens	P10747	P10747	R-HSA-167633;R-HSA-167637;R-HSA-167630
R-HSA-5357956	TNFR1-induced NFkappaB signaling pathway	1	30	0.0026697517130906826	0.10381301224626349	0.10381301224626349	5	5	3.77872e+12	9606	Homo sapiens	P01375	P01375	R-HSA-5357776;R-HSA-5357904;R-HSA-5357860;R-HSA-5357780;R-HSA-5357757
R-HSA-8874081	MET activates PTK2 signaling	1	30	0.0026697517130906826	0.10381301224626349	0.10381301224626349	5	5	3.77872e+12	9606	Homo sapiens	P14210	P14210	R-HSA-8874083;R-HSA-8874082;R-HSA-8874080;R-HSA-8874079;R-HSA-8874078
R-HSA-418594	G alpha (i) signalling events	3	317	0.028210376434991545	0.10867034536263265	0.10867034536263265	3	74	0.005592503022974607	9606	Homo sapiens	P78556;P09341;P10145	P78556;P09341;P10145	R-HSA-749454;R-HSA-749456;R-HSA-380073
R-HSA-1592389	Activation of Matrix Metalloproteinases	1	33	0.0029367268843997507	0.11359644167737293	0.11359644167737293	6	27	0.0020405078597339785	9606	Homo sapiens	P03956	P03956	R-HSA-1592297;R-HSA-1602473;R-HSA-1592316;R-HSA-1604690;R-HSA-1592436;R-HSA-1604359
R-HSA-2559583	Cellular Senescence	2	166	0.014772626145768443	0.12279104724394974	0.12279104724394974	2	89	0.006726118500604595	9606	Homo sapiens	P05231;P10145	P05231;P10145	R-HSA-3790137;R-HSA-3790130
R-HSA-5683057	MAPK family signaling cascades	3	338	0.030079202634155023	0.12516497275022442	0.12516497275022442	3	122	0.009220072551390568	9606	Homo sapiens	P14210;P21583;P05231	P14210;P05231;P21583-1	R-HSA-109857;R-HSA-5672965;R-HSA-109858
R-HSA-8950505	Gene and protein expression by JAK-STAT signaling after Interleukin-12 stimulation	1	37	0.0032926937794785084	0.1264790726156858	0.1264790726156858	1	36	0.002720677146311971	9606	Homo sapiens	P22301	P22301	R-HSA-8981073
R-HSA-5357905	Regulation of TNFR1 signaling	1	39	0.0034706772270178873	0.132851705835053	0.132851705835053	7	17	0.001284764207980653	9606	Homo sapiens	P01375	P01375	R-HSA-5693108;R-HSA-5357845;R-HSA-5634221;R-HSA-5357928;R-HSA-5693055;R-HSA-8863101;R-HSA-5626953
R-HSA-8853884	Transcriptional Regulation by VENTX	1	39	0.0034706772270178873	0.132851705835053	0.132851705835053	1	13	9.82467e+11	9606	Homo sapiens	P05231	P05231	R-HSA-3790130
R-HSA-9679506	SARS-CoV Infections	2	177	0.015751535107235027	0.13623856725202454	0.13623856725202454	2	251	0.018969165659008465	9606	Homo sapiens	Q15116;P48551	Q15116;P48551-2	R-HSA-9678935;R-HSA-9679421
R-HSA-8875878	MET promotes cell motility	1	41	0.003648660674557266	0.13917897435913407	0.13917897435913407	12	12	9.06892e+11	9606	Homo sapiens	P14210	P14210	R-HSA-8875591;R-HSA-8875558;R-HSA-8874083;R-HSA-8875523;R-HSA-8874082;R-HSA-8874080;R-HSA-8875531;R-HSA-8875540;R-HSA-8875568;R-HSA-8874079;R-HSA-8874078;R-HSA-8875576
R-HSA-1433557	Signaling by SCF-KIT	1	45	0.004004627569636023	0.15169867486745547	0.15169867486745547	34	39	0.0029474002418379687	9606	Homo sapiens	P21583	P21583-1	R-HSA-1433428;R-HSA-205319;R-HSA-1433488;R-HSA-1562641;R-HSA-1562640;R-HSA-1433501;R-HSA-205321;R-HSA-1433374;R-HSA-205262;R-HSA-1433542;R-HSA-205328;R-HSA-205205;R-HSA-9669893;R-HSA-1433410;R-HSA-1433418;R-HSA-205286;R-HSA-1433456;R-HSA-1433395;R-HSA-205289;R-HSA-1433471;R-HSA-1470012;R-HSA-205231;R-HSA-1470010;R-HSA-1470011;R-HSA-1472121;R-HSA-1470009;R-HSA-205234;R-HSA-205238;R-HSA-1433506;R-H…
R-HSA-75893	TNF signaling	1	48	0.004271602740945092	0.16097169467664796	0.16097169467664796	20	32	0.0024183796856106408	9606	Homo sapiens	P01375	P01375	R-HSA-5357776;R-HSA-5357904;R-HSA-5693108;R-HSA-5357845;R-HSA-5357780;R-HSA-5693055;R-HSA-83656;R-HSA-3371385;R-HSA-3371353;R-HSA-5357757;R-HSA-83660;R-HSA-5626981;R-HSA-5626982;R-HSA-5357860;R-HSA-5634221;R-HSA-5357928;R-HSA-5626988;R-HSA-8863101;R-HSA-5626953;R-HSA-83582
R-HSA-8878171	Transcriptional regulation by RUNX1	2	208	0.0185102785440954	0.175706093798645	0.175706093798645	2	132	0.009975816203143894	9606	Homo sapiens	P16410;Q9Y5U5	P16410;Q9Y5U5	R-HSA-8877493;R-HSA-8877421
R-HSA-1442490	Collagen degradation	1	64	0.005695470321260123	0.20878204518132115	0.20878204518132115	8	34	0.002569528415961306	9606	Homo sapiens	P03956	P03956	R-HSA-1454822;R-HSA-1474197;R-HSA-1474213;R-HSA-1454757;R-HSA-1564179;R-HSA-1564143;R-HSA-1564169;R-HSA-1564120
R-HSA-9662851	Anti-inflammatory response favouring Leishmania parasite infection	2	259	0.02304885645634956	0.24376483071576593	0.24376483071576593	3	40	0.003022974607013301	9606	Homo sapiens	P05231;P22301	P05231;P22301	R-HSA-9662710;R-HSA-9664346;R-HSA-9662781
R-HSA-9664433	Leishmania parasite growth and survival	2	259	0.02304885645634956	0.24376483071576593	0.24376483071576593	3	40	0.003022974607013301	9606	Homo sapiens	P05231;P22301	P05231;P22301	R-HSA-9662710;R-HSA-9664346;R-HSA-9662781
R-HSA-6806834	Signaling by MET	1	80	0.007119337901575154	0.25393074942939964	0.25393074942939964	45	51	0.003854292623941959	9606	Homo sapiens	P14210	P14210	R-HSA-8875591;R-HSA-8851908;R-HSA-8875523;R-HSA-8851842;R-HSA-6807008;R-HSA-8851919;R-HSA-8875661;R-HSA-6806957;R-HSA-8875659;R-HSA-6800299;R-HSA-8875531;R-HSA-8865994;R-HSA-6800298;R-HSA-8875540;R-HSA-8851859;R-HSA-6807027;R-HSA-8874079;R-HSA-8874078;R-HSA-6806974;R-HSA-8851933;R-HSA-8851804;R-HSA-8851866;R-HSA-8875482;R-HSA-9735946;R-HSA-8875558;R-HSA-8851877;R-HSA-8874083;R-HSA-8874082;R-HSA-8…
R-HSA-381340	Transcriptional regulation of white adipocyte differentiation	1	84	0.0074753047966539116	0.26481916899268254	0.26481916899268254	1	18	0.0013603385731559856	9606	Homo sapiens	P01375	P01375	R-HSA-560491
R-HSA-5673001	RAF/MAP kinase cascade	2	292	0.02598558334074931	0.2885853807705965	0.2885853807705965	1	75	0.00566807738814994	9606	Homo sapiens	P14210;P21583	P14210;P21583-1	R-HSA-5672965
R-HSA-9006934	Signaling by Receptor Tyrosine Kinases	3	538	0.047877547388092905	0.31300026179005735	0.31300026179005735	80	746	0.05637847642079807	9606	Homo sapiens	P14210;Q9NZQ7;P21583	P14210;Q9NZQ7;P21583-1	R-HSA-8875523;R-HSA-205319;R-HSA-8851842;R-HSA-1433488;R-HSA-1562641;R-HSA-6807008;R-HSA-1562640;R-HSA-1433501;R-HSA-8875661;R-HSA-205321;R-HSA-1433374;R-HSA-8875659;R-HSA-8875531;R-HSA-8875540;R-HSA-205328;R-HSA-8851859;R-HSA-6807027;R-HSA-205205;R-HSA-9669893;R-HSA-8851866;R-HSA-9735946;R-HSA-8875558;R-HSA-8851877;R-HSA-1433395;R-HSA-8875183;R-HSA-1470012;R-HSA-205231;R-HSA-1470010;R-HSA-147001…
R-HSA-8957275	Post-translational protein phosphorylation	1	107	0.009522114443356768	0.3244832498166337	0.3244832498166337	1	1	7.55744e+10	9606	Homo sapiens	P05231	P05231	R-HSA-8952289
R-HSA-9658195	Leishmania infection	2	345	0.03070214470054285	0.3599380937228337	0.3599380937228337	3	95	0.00717956469165659	9606	Homo sapiens	P05231;P22301	P05231;P22301	R-HSA-9662710;R-HSA-9664346;R-HSA-9662781
R-HSA-114608	Platelet degranulation	1	128	0.011390940642520246	0.3748157591793684	0.3748157591793684	1	11	8.31318e+11	9606	Homo sapiens	P14210	P14210	R-HSA-481007
R-HSA-9664323	FCGR3A-mediated IL10 synthesis	1	128	0.011390940642520246	0.3748157591793684	0.3748157591793684	1	20	0.0015114873035066505	9606	Homo sapiens	P22301	P22301	R-HSA-9664346
R-HSA-76005	Response to elevated platelet cytosolic Ca2+	1	133	0.011835899261368693	0.3862493541754394	0.3862493541754394	1	14	0.0010580411124546554	9606	Homo sapiens	P14210	P14210	R-HSA-481007
R-HSA-9660821	ADORA2B mediated anti-inflammatory cytokines production	1	136	0.012102874432677761	0.39301131781182086	0.39301131781182086	1	12	9.06892e+11	9606	Homo sapiens	P05231	P05231	R-HSA-9662710
R-HSA-909733	Interferon alpha/beta signaling	1	138	0.01228085788021714	0.39747885632275404	0.39747885632275404	15	22	0.0016626360338573155	9606	Homo sapiens	P48551	P48551-2	R-HSA-912685;R-HSA-9678935;R-HSA-912680;R-HSA-909732;R-HSA-909729;R-HSA-997314;R-HSA-909730;R-HSA-997311;R-HSA-909724;R-HSA-997309;R-HSA-909726;R-HSA-909720;R-HSA-909722;R-HSA-909719;R-HSA-909718
R-HSA-71291	Metabolism of amino acids and derivatives	2	376	0.03346088813740322	0.4006193567660581	0.4006193567660581	2	247	0.018666868198307134	9606	Homo sapiens	P14902;P05089	P14902;P05089	R-HSA-198563;R-HSA-70569
R-HSA-1474228	Degradation of the extracellular matrix	1	140	0.012458841327756518	0.40191430923332194	0.40191430923332194	20	105	0.007935308343409915	9606	Homo sapiens	P03956	P03956	R-HSA-1474197;R-HSA-1564179;R-HSA-1592316;R-HSA-3791295;R-HSA-1604690;R-HSA-1454781;R-HSA-1592436;R-HSA-1564120;R-HSA-1454822;R-HSA-1592297;R-HSA-1602473;R-HSA-1566981;R-HSA-1474213;R-HSA-1454757;R-HSA-3791149;R-HSA-1592270;R-HSA-1564143;R-HSA-375135;R-HSA-1564169;R-HSA-1604359
R-HSA-2132295	MHC class II antigen presentation	1	142	0.012636824775295898	0.40631790125988054	0.40631790125988054	1	26	0.0019649334945586456	9606	Homo sapiens	P18627	P18627	R-HSA-8856157
R-HSA-388396	GPCR downstream signalling	3	631	0.05615377769867402	0.40685518514941	0.40685518514941	3	168	0.012696493349455865	9606	Homo sapiens	P78556;P09341;P10145	P78556;P09341;P10145	R-HSA-749454;R-HSA-749456;R-HSA-380073
R-HSA-162909	Host Interactions of HIV factors	1	144	0.012814808222835277	0.4106898555850299	0.4106898555850299	3	54	0.004081015719467957	9606	Homo sapiens	P10747	P10747	R-HSA-167633;R-HSA-167637;R-HSA-167630
R-HSA-73887	Death Receptor Signalling	1	148	0.013170775117914034	0.41933973625382137	0.41933973625382137	20	93	0.007028415961305925	9606	Homo sapiens	P01375	P01375	R-HSA-5357776;R-HSA-5357904;R-HSA-5693108;R-HSA-5357845;R-HSA-5357780;R-HSA-5693055;R-HSA-83656;R-HSA-3371385;R-HSA-3371353;R-HSA-5357757;R-HSA-83660;R-HSA-5626981;R-HSA-5626982;R-HSA-5357860;R-HSA-5634221;R-HSA-5357928;R-HSA-5626988;R-HSA-8863101;R-HSA-5626953;R-HSA-83582
R-HSA-5663205	Infectious disease	5	1193	0.10616712645723948	0.44348755603562373	0.44348755603562373	8	738	0.055773881499395404	9606	Homo sapiens	Q15116;P48551;P10747;P05231;P22301	Q15116;P48551-2;P10747;P05231;P22301	R-HSA-167633;R-HSA-9678935;R-HSA-9662710;R-HSA-167637;R-HSA-9664346;R-HSA-167630;R-HSA-9679421;R-HSA-9662781
R-HSA-1643685	Disease	8	2022	0.179941265462312	0.46270462878348706	0.46270462878348706	9	1612	0.12182587666263603	9606	Homo sapiens	P14210;Q15116;P33681;P10747;P48551;P21583;P05231;P22301	P14210;Q15116;P33681;P10747;P48551-2;P05231;P21583-1;P22301	R-HSA-167633;R-HSA-9678935;R-HSA-9662710;R-HSA-167637;R-HSA-9664346;R-HSA-167630;R-HSA-2400009;R-HSA-9679421;R-HSA-9662781
R-HSA-2262752	Cellular responses to stress	3	737	0.0655869004182611	0.5094367451212803	0.5094367451212803	4	373	0.028189238210399033	9606	Homo sapiens	P05231;P13500;P10145	P05231;P13500;P10145	R-HSA-3790137;R-HSA-517731;R-HSA-3790130;R-HSA-1791056
R-HSA-8953897	Cellular responses to stimuli	3	751	0.06683278455103675	0.5223686758429271	0.5223686758429271	4	404	0.03053204353083434	9606	Homo sapiens	P05231;P13500;P10145	P05231;P13500;P10145	R-HSA-3790137;R-HSA-517731;R-HSA-3790130;R-HSA-1791056
R-HSA-6798695	Neutrophil degranulation	2	480	0.04271602740945092	0.5275204958070029	0.5275204958070029	3	10	7.55744e+11	9606	Homo sapiens	P09341;P05089	P09341;P05089	R-HSA-6798751;R-HSA-6798749;R-HSA-6798745
R-HSA-202733	Cell surface interactions at the vascular wall	1	246	0.021891964047343598	0.5964847922531442	0.5964847922531442	1	65	0.004912333736396614	9606	Homo sapiens	P03956	P03956	R-HSA-375135
R-HSA-162906	HIV Infection	1	248	0.022069947494882974	0.5994843475239089	0.5994843475239089	3	159	0.012016324062877871	9606	Homo sapiens	P10747	P10747	R-HSA-167633;R-HSA-167637;R-HSA-167630
R-HSA-76002	Platelet activation, signaling and aggregation	1	265	0.023582806798967695	0.6241174704692445	0.6241174704692445	1	116	0.008766626360338573	9606	Homo sapiens	P14210	P14210	R-HSA-481007
R-HSA-913531	Interferon Signaling	1	290	0.02580759989320993	0.6576784609475814	0.6576784609475814	15	69	0.005214631197097945	9606	Homo sapiens	P48551	P48551-2	R-HSA-912685;R-HSA-9678935;R-HSA-912680;R-HSA-909732;R-HSA-909729;R-HSA-997314;R-HSA-909730;R-HSA-997311;R-HSA-909724;R-HSA-997309;R-HSA-909726;R-HSA-909720;R-HSA-909722;R-HSA-909719;R-HSA-909718
R-HSA-1474244	Extracellular matrix organization	1	301	0.026786508854676514	0.6715018345396957	0.6715018345396957	20	319	0.024108222490931076	9606	Homo sapiens	P03956	P03956	R-HSA-1474197;R-HSA-1564179;R-HSA-1592316;R-HSA-3791295;R-HSA-1604690;R-HSA-1454781;R-HSA-1592436;R-HSA-1564120;R-HSA-1454822;R-HSA-1592297;R-HSA-1602473;R-HSA-1566981;R-HSA-1474213;R-HSA-1454757;R-HSA-3791149;R-HSA-1592270;R-HSA-1564143;R-HSA-375135;R-HSA-1564169;R-HSA-1604359
R-HSA-109582	Hemostasis	2	726	0.06460799145679452	0.7521705328688302	0.7521705328688302	2	334	0.025241837968561064	9606	Homo sapiens	P14210;P03956	P14210;P03956	R-HSA-481007;R-HSA-375135
R-HSA-212436	Generic Transcription Pathway	3	1258	0.11195158850226929	0.8523574413973765	0.8523574413973765	3	829	0.06265114873035066	9606	Homo sapiens	P16410;Q9Y5U5;P05231	P16410;Q9Y5U5;P05231	R-HSA-8877493;R-HSA-8877421;R-HSA-3790130
R-HSA-73857	RNA Polymerase II Transcription	3	1380	0.1228085788021714	0.8940640857501845	0.8940640857501845	3	890	0.06726118500604594	9606	Homo sapiens	P16410;Q9Y5U5;P05231	P16410;Q9Y5U5;P05231	R-HSA-8877493;R-HSA-8877421;R-HSA-3790130
R-HSA-74160	Gene expression (Transcription)	3	1524	0.13562338702500668	0.9298461911283629	0.9298461911283629	3	1004	0.07587666263603386	9606	Homo sapiens	P16410;Q9Y5U5;P05231	P16410;Q9Y5U5;P05231	R-HSA-8877493;R-HSA-8877421;R-HSA-3790130
R-HSA-168249	Innate Immune System	2	1191	0.1059891430097001	0.9407065104166032	0.9407065104166032	3	675	0.051012696493349455	9606	Homo sapiens	P09341;P05089	P09341;P05089	R-HSA-6798751;R-HSA-6798749;R-HSA-6798745
R-HSA-1266738	Developmental Biology	1	1110	0.09878081338435525	0.9859379838061232	0.9859379838061232	1	555	0.04194377267230955	9606	Homo sapiens	P01375	P01375	R-HSA-560491
R-HSA-392499	Metabolism of proteins	2	1946	0.1731778944558156	0.9960590731860204	0.9960590731860204	2	781	0.059023579201934705	9606	Homo sapiens	P03956;P05231	P03956;P05231	R-HSA-8952289;R-HSA-381435
R-HSA-597592	Post-translational protein modification	1	1423	0.12663522292426804	0.9961182944903342	0.9961182944903342	1	514	0.03884522370012092	9606	Homo sapiens	P05231	P05231	R-HSA-8952289
R-HSA-1430728	Metabolism	2	2148	0.19115422265729287	0.9982157626853029	0.9982157626853029	2	2019	0.15258464328899637	9606	Homo sapiens	P14902;P05089	P14902;P05089	R-HSA-198563;R-HSA-70569

## Sheet: Up and Down trend
Pathway identifier	Pathway name	#Entities found	#Entities total	Entities ratio	Entities pValue	Entities FDR	#Reactions found	#Reactions total	Reactions ratio	Species identifier	Species name	Submitted entities found	Mapped entities	Found reaction identifiers
R-HSA-451927	Interleukin-2 family signaling	2	45	0.004004627569636023	1.5909e+11	0.003181796515752122	12	59	0.004458887545344619	9606	Homo sapiens	P08700;P15248	P08700;P15248	R-HSA-8985929;R-HSA-912527;R-HSA-8985900;R-HSA-8985988;R-HSA-508247;R-HSA-453111;R-HSA-913374;R-HSA-8985914;R-HSA-453104;R-HSA-8985973;R-HSA-913424;R-HSA-8963734
R-HSA-168256	Immune System	5	2249	0.2001423867580315	3.21141e+11	0.0032114071713851278	38	1587	0.11993651753325273	9606	Homo sapiens	Q9GZX6;Q68D85;Q9BZM4;P08700;P15248	Q9GZX6;Q68D85;Q9BZM4;P08700;P15248	R-HSA-8985929;R-HSA-912527;R-HSA-198983;R-HSA-879942;R-HSA-914182;R-HSA-921155;R-HSA-8985988;R-HSA-8987014;R-HSA-508247;R-HSA-913374;R-HSA-450074;R-HSA-913424;R-HSA-8963734;R-HSA-448741;R-HSA-8985900;R-HSA-913451;R-HSA-448480;R-HSA-909738;R-HSA-879909;R-HSA-450031;R-HSA-879910;R-HSA-8987042;R-HSA-8987236;R-HSA-879907;R-HSA-453111;R-HSA-8854645;R-HSA-879934;R-HSA-8985914;R-HSA-5685602;R-HSA-898713…
R-HSA-449147	Signaling by Interleukins	3	457	0.04066921776274807	6.32295e+10	0.003793772448220656	36	493	0.03725816203143894	9606	Homo sapiens	Q9GZX6;P08700;P15248	Q9GZX6;P08700;P15248	R-HSA-8985929;R-HSA-912527;R-HSA-879942;R-HSA-914182;R-HSA-921155;R-HSA-8985988;R-HSA-8987014;R-HSA-508247;R-HSA-913374;R-HSA-450074;R-HSA-913424;R-HSA-8963734;R-HSA-448741;R-HSA-8985900;R-HSA-913451;R-HSA-448480;R-HSA-909738;R-HSA-879909;R-HSA-450031;R-HSA-879910;R-HSA-8987042;R-HSA-8987236;R-HSA-879907;R-HSA-453111;R-HSA-8854645;R-HSA-879934;R-HSA-8985914;R-HSA-8987132;R-HSA-453104;R-HSA-879930…
R-HSA-8939247	RUNX1 regulates transcription of genes involved in interleukin signaling	1	5	4.44959e+11	0.002222814093286618	0.01111407046643309	1	5	3.77872e+12	9606	Homo sapiens	P08700	P08700	R-HSA-8938981
R-HSA-1280215	Cytokine Signaling in Immune system	3	804	0.07154934591083029	0.0032809728802279947	0.011994653665741706	36	708	0.05350665054413543	9606	Homo sapiens	Q9GZX6;P08700;P15248	Q9GZX6;P08700;P15248	R-HSA-8985929;R-HSA-912527;R-HSA-879942;R-HSA-914182;R-HSA-921155;R-HSA-8985988;R-HSA-8987014;R-HSA-508247;R-HSA-913374;R-HSA-450074;R-HSA-913424;R-HSA-8963734;R-HSA-448741;R-HSA-8985900;R-HSA-913451;R-HSA-448480;R-HSA-909738;R-HSA-879909;R-HSA-450031;R-HSA-879910;R-HSA-8987042;R-HSA-8987236;R-HSA-879907;R-HSA-453111;R-HSA-8854645;R-HSA-879934;R-HSA-8985914;R-HSA-8987132;R-HSA-453104;R-HSA-879930…
R-HSA-8985947	Interleukin-9 signaling	1	9	8.00926e+11	0.003998217888580569	0.011994653665741706	6	13	9.82467e+11	9606	Homo sapiens	P15248	P15248	R-HSA-8985929;R-HSA-8985914;R-HSA-8985900;R-HSA-8985973;R-HSA-8985988;R-HSA-8963734
R-HSA-198933	Immunoregulatory interactions between a Lymphoid and a non-Lymphoid cell	2	297	0.026430541959597757	0.00662373041527653	0.01324746083055306	2	44	0.003325272067714631	9606	Homo sapiens	Q68D85;Q9BZM4	Q68D85;Q9BZM4	R-HSA-198983;R-HSA-5685602
R-HSA-8854691	Interleukin-20 family signaling	1	25	0.0022247930942422356	0.011074578426325865	0.02117632556353033	9	56	0.004232164449818622	9606	Homo sapiens	Q9GZX6	Q9GZX6	R-HSA-8854645;R-HSA-448741;R-HSA-8987132;R-HSA-448480;R-HSA-8987070;R-HSA-8986995;R-HSA-8987042;R-HSA-8987236;R-HSA-8987014
R-HSA-912526	Interleukin receptor SHC signaling	1	27	0.0024027765417816145	0.011956287911575214	0.02117632556353033	6	6	4.53446e+12	9606	Homo sapiens	P08700	P08700	R-HSA-508247;R-HSA-453111;R-HSA-912527;R-HSA-913374;R-HSA-453104;R-HSA-913424
R-HSA-512988	Interleukin-3, Interleukin-5 and GM-CSF signaling	1	48	0.004271602740945092	0.02117632556353033	0.02117632556353033	21	38	0.002871825876662636	9606	Homo sapiens	P08700	P08700	R-HSA-912527;R-HSA-913451;R-HSA-909738;R-HSA-879909;R-HSA-450031;R-HSA-879942;R-HSA-914182;R-HSA-879910;R-HSA-921155;R-HSA-879907;R-HSA-508247;R-HSA-453111;R-HSA-913374;R-HSA-879934;R-HSA-453104;R-HSA-879930;R-HSA-879925;R-HSA-912757;R-HSA-914036;R-HSA-450074;R-HSA-913424
R-HSA-1280218	Adaptive Immune System	2	951	0.08463112930497464	0.060253132188111014	0.060253132188111014	2	263	0.019876058041112456	9606	Homo sapiens	Q68D85;Q9BZM4	Q68D85;Q9BZM4	R-HSA-198983;R-HSA-5685602
R-HSA-8878171	Transcriptional regulation by RUNX1	1	208	0.0185102785440954	0.08918792564130396	0.08918792564130396	1	132	0.009975816203143894	9606	Homo sapiens	P08700	P08700	R-HSA-8938981
R-HSA-5673001	RAF/MAP kinase cascade	1	292	0.02598558334074931	0.1233486111123947	0.1233486111123947	1	75	0.00566807738814994	9606	Homo sapiens	P08700	P08700	R-HSA-5672965
R-HSA-5684996	MAPK1/MAPK3 signaling	1	299	0.026608525407137137	0.12614838969932995	0.12614838969932995	1	82	0.006197097944377267	9606	Homo sapiens	P08700	P08700	R-HSA-5672965
R-HSA-5683057	MAPK family signaling cascades	1	338	0.030079202634155023	0.14161650466492703	0.14161650466492703	1	122	0.009220072551390568	9606	Homo sapiens	P08700	P08700	R-HSA-5672965
R-HSA-212436	Generic Transcription Pathway	1	1258	0.11195158850226929	0.4476896155815	0.4476896155815	1	829	0.06265114873035066	9606	Homo sapiens	P08700	P08700	R-HSA-8938981
R-HSA-73857	RNA Polymerase II Transcription	1	1380	0.1228085788021714	0.4806359575750033	0.4806359575750033	1	890	0.06726118500604594	9606	Homo sapiens	P08700	P08700	R-HSA-8938981
R-HSA-74160	Gene expression (Transcription)	1	1524	0.13562338702500668	0.5174803108599864	0.5174803108599864	1	1004	0.07587666263603386	9606	Homo sapiens	P08700	P08700	R-HSA-8938981
R-HSA-162582	Signal Transduction	1	2574	0.22906469698318058	0.7276736484681452	0.7276736484681452	1	2450	0.18515719467956468	9606	Homo sapiens	P08700	P08700	R-HSA-5672965

## Sheet: Down and Similar trend
Pathway identifier	Pathway name	#Entities found	#Entities total	Entities ratio	Entities pValue	Entities FDR	#Reactions found	#Reactions total	Reactions ratio	Species identifier	Species name	Submitted entities found	Mapped entities	Found reaction identifiers
R-HSA-1280215	Cytokine Signaling in Immune system	7	804	0.07154934591083029	9.5993e+06	3.07178e+08	58	708	0.05350665054413543	9606	Homo sapiens	P01374;Q6EBC2;P09603;Q8NEV9;Q16552;P04141;Q9NPF7	P01374;Q6EBC2;P09603;Q8NEV9;Q16552;P04141;Q9NPF7	R-HSA-8950537;R-HSA-912527;R-HSA-6789615;R-HSA-447246;R-HSA-914182;R-HSA-448660;R-HSA-8950674;R-HSA-447130;R-HSA-913424;R-HSA-8950441;R-HSA-448421;R-HSA-8952749;R-HSA-913451;R-HSA-909738;R-HSA-879909;R-HSA-879910;R-HSA-448427;R-HSA-879907;R-HSA-8950183;R-HSA-8937656;R-HSA-5668454;R-HSA-879934;R-HSA-879930;R-HSA-8950591;R-HSA-879925;R-HSA-8950583;R-HSA-5669097;R-HSA-8950731;R-HSA-9009485;R-HSA-678…
R-HSA-449147	Signaling by Interleukins	6	457	0.04066921776274807	3.05692e+07	4.89107e+08	50	493	0.03725816203143894	9606	Homo sapiens	Q6EBC2;P09603;Q8NEV9;Q16552;P04141;Q9NPF7	Q6EBC2;P09603;Q8NEV9;Q16552;P04141;Q9NPF7	R-HSA-8950537;R-HSA-912527;R-HSA-6789615;R-HSA-447246;R-HSA-914182;R-HSA-448660;R-HSA-8950674;R-HSA-447130;R-HSA-913424;R-HSA-8950441;R-HSA-448421;R-HSA-8952749;R-HSA-913451;R-HSA-909738;R-HSA-879909;R-HSA-879910;R-HSA-448427;R-HSA-879907;R-HSA-8950183;R-HSA-8937656;R-HSA-879934;R-HSA-879930;R-HSA-8950591;R-HSA-879925;R-HSA-8950583;R-HSA-8950731;R-HSA-9009485;R-HSA-6784160;R-HSA-8950210;R-HSA-879…
R-HSA-168256	Immune System	7	2249	0.2001423867580315	1.28639e+10	1.28639e+11	58	1587	0.11993651753325273	9606	Homo sapiens	P01374;Q6EBC2;P09603;Q8NEV9;Q16552;P04141;Q9NPF7	P01374;Q6EBC2;P09603;Q8NEV9;Q16552;P04141;Q9NPF7	R-HSA-8950537;R-HSA-912527;R-HSA-6789615;R-HSA-447246;R-HSA-914182;R-HSA-448660;R-HSA-8950674;R-HSA-447130;R-HSA-913424;R-HSA-8950441;R-HSA-448421;R-HSA-8952749;R-HSA-913451;R-HSA-909738;R-HSA-879909;R-HSA-879910;R-HSA-448427;R-HSA-879907;R-HSA-8950183;R-HSA-8937656;R-HSA-5668454;R-HSA-879934;R-HSA-879930;R-HSA-8950591;R-HSA-879925;R-HSA-8950583;R-HSA-5669097;R-HSA-8950731;R-HSA-9009485;R-HSA-678…
R-HSA-6783783	Interleukin-10 signaling	2	45	0.004004627569636023	3.32309e+12	0.0026584738640549332	2	15	0.001133615477629988	9606	Homo sapiens	P09603;P04141	P09603;P04141	R-HSA-8937656;R-HSA-6784160
R-HSA-447115	Interleukin-12 family signaling	2	56	0.004983536531102607	5.12949e+11	0.00307769411805614	22	114	0.008615477629987909	9606	Homo sapiens	Q8NEV9;Q9NPF7	Q8NEV9;Q9NPF7	R-HSA-8950504;R-HSA-8950441;R-HSA-8950537;R-HSA-8950731;R-HSA-448421;R-HSA-8952749;R-HSA-8950210;R-HSA-8950340;R-HSA-448427;R-HSA-8950342;R-HSA-8950183;R-HSA-8950364;R-HSA-8950269;R-HSA-8950398;R-HSA-8950591;R-HSA-8950674;R-HSA-447130;R-HSA-8950741;R-HSA-8950485;R-HSA-8950518;R-HSA-8952823;R-HSA-8950583
R-HSA-6785807	Interleukin-4 and Interleukin-13 signaling	2	111	0.009878081338435525	0.001982627368717127	0.009913136843585635	1	47	0.003551995163240629	9606	Homo sapiens	Q16552;Q9NPF7	Q16552;Q9NPF7	R-HSA-6789615
R-HSA-8939246	RUNX1 regulates transcription of genes involved in differentiation of myeloid cells	1	8	7.11934e+11	0.004972905307482844	0.019891621229931378	1	7	5.29021e+11	9606	Homo sapiens	P04141	P04141	R-HSA-8938251
R-HSA-9020933	Interleukin-23 signaling	1	9	8.00926e+11	0.005593025450105205	0.020496816036341348	9	12	9.06892e+11	9606	Homo sapiens	Q9NPF7	Q9NPF7	R-HSA-8950364;R-HSA-8950269;R-HSA-8952749;R-HSA-8950591;R-HSA-447130;R-HSA-8950741;R-HSA-8952823;R-HSA-8950583;R-HSA-8950183
R-HSA-9020956	Interleukin-27 signaling	1	11	9.78909e+11	0.0068322720121137825	0.020496816036341348	13	20	0.0015114873035066505	9606	Homo sapiens	Q8NEV9	Q8NEV9	R-HSA-8950504;R-HSA-8950441;R-HSA-8950537;R-HSA-8950731;R-HSA-448421;R-HSA-8950210;R-HSA-8950340;R-HSA-448427;R-HSA-8950342;R-HSA-8950398;R-HSA-8950674;R-HSA-8950485;R-HSA-8950518
R-HSA-5676594	TNF receptor superfamily (TNFSF) members mediating non-canonical NF-kB pathway	1	17	0.0015128593040847202	0.010542072525793755	0.02108414505158751	3	12	9.06892e+11	9606	Homo sapiens	P01374	P01374	R-HSA-5668789;R-HSA-5676593;R-HSA-5676591
R-HSA-6788467	IL-6-type cytokine receptor ligand interactions	1	17	0.0015128593040847202	0.010542072525793755	0.02108414505158751	1	14	0.0010580411124546554	9606	Homo sapiens	Q6EBC2	Q6EBC2	R-HSA-448660
R-HSA-449836	Other interleukin signaling	1	24	0.002135801370472546	0.014855155265615982	0.02769785390943036	2	17	0.001284764207980653	9606	Homo sapiens	P09603	P09603	R-HSA-9009485;R-HSA-9009488
R-HSA-912526	Interleukin receptor SHC signaling	1	27	0.0024027765417816145	0.01669868011144393	0.02769785390943036	6	6	4.53446e+12	9606	Homo sapiens	P04141	P04141	R-HSA-508247;R-HSA-453111;R-HSA-912527;R-HSA-913374;R-HSA-453104;R-HSA-913424
R-HSA-6783589	Interleukin-6 family signaling	1	28	0.0024917682655513037	0.01731253091142415	0.02769785390943036	1	34	0.002569528415961306	9606	Homo sapiens	Q6EBC2	Q6EBC2	R-HSA-448660
R-HSA-5669034	TNFs bind their physiological receptors	1	30	0.0026697517130906826	0.01853924716786992	0.02769785390943036	1	13	9.82467e+11	9606	Homo sapiens	P01374	P01374	R-HSA-5669097
R-HSA-451927	Interleukin-2 family signaling	1	45	0.004004627569636023	0.02769785390943036	0.02769785390943036	6	59	0.004458887545344619	9606	Homo sapiens	P04141	P04141	R-HSA-508247;R-HSA-453111;R-HSA-912527;R-HSA-913374;R-HSA-453104;R-HSA-913424
R-HSA-512988	Interleukin-3, Interleukin-5 and GM-CSF signaling	1	48	0.004271602740945092	0.02952075715053315	0.02952075715053315	21	38	0.002871825876662636	9606	Homo sapiens	P04141	P04141	R-HSA-912527;R-HSA-913451;R-HSA-909738;R-HSA-879909;R-HSA-879942;R-HSA-914182;R-HSA-879910;R-HSA-921155;R-HSA-879907;R-HSA-508247;R-HSA-453111;R-HSA-913374;R-HSA-879934;R-HSA-453104;R-HSA-913371;R-HSA-879930;R-HSA-879925;R-HSA-912757;R-HSA-914036;R-HSA-913424;R-HSA-913360
R-HSA-448424	Interleukin-17 signaling	1	71	0.006318412387647949	0.04339929070689086	0.04339929070689086	1	35	0.0026451027811366383	9606	Homo sapiens	Q16552	Q16552	R-HSA-447246
R-HSA-5668541	TNFR2 non-canonical NF-kB pathway	1	102	0.009077155824508321	0.06183574138724235	0.06183574138724235	8	43	0.0032496977025392986	9606	Homo sapiens	P01374	P01374	R-HSA-5668454;R-HSA-5668534;R-HSA-5668789;R-HSA-5676593;R-HSA-5668481;R-HSA-5668414;R-HSA-5676591;R-HSA-5669097
R-HSA-8957275	Post-translational protein phosphorylation	1	107	0.009522114443356768	0.06478064924358395	0.06478064924358395	1	1	7.55744e+10	9606	Homo sapiens	P09603	P09603	R-HSA-8952289
R-HSA-381426	Regulation of Insulin-like Growth Factor (IGF) transport and uptake by Insulin-like Growth Factor Binding Proteins (IGFBPs)	1	124	0.011034973747441487	0.07473414787046595	0.07473414787046595	1	14	0.0010580411124546554	9606	Homo sapiens	P09603	P09603	R-HSA-8952289
R-HSA-8878171	Transcriptional regulation by RUNX1	1	208	0.0185102785440954	0.12259462412062183	0.12259462412062183	1	132	0.009975816203143894	9606	Homo sapiens	P04141	P04141	R-HSA-8938251
R-HSA-5673001	RAF/MAP kinase cascade	1	292	0.02598558334074931	0.16831724724073482	0.16831724724073482	1	75	0.00566807738814994	9606	Homo sapiens	P04141	P04141	R-HSA-5672965
R-HSA-5684996	MAPK1/MAPK3 signaling	1	299	0.026608525407137137	0.17203349640308974	0.17203349640308974	1	82	0.006197097944377267	9606	Homo sapiens	P04141	P04141	R-HSA-5672965
R-HSA-5683057	MAPK family signaling cascades	1	338	0.030079202634155023	0.19247885714839574	0.19247885714839574	1	122	0.009220072551390568	9606	Homo sapiens	P04141	P04141	R-HSA-5672965
R-HSA-212436	Generic Transcription Pathway	1	1258	0.11195158850226929	0.564431471939554	0.564431471939554	1	829	0.06265114873035066	9606	Homo sapiens	P04141	P04141	R-HSA-8938251
R-HSA-73857	RNA Polymerase II Transcription	1	1380	0.1228085788021714	0.6003676564615374	0.6003676564615374	1	890	0.06726118500604594	9606	Homo sapiens	P04141	P04141	R-HSA-8938251
R-HSA-597592	Post-translational protein modification	1	1423	0.12663522292426804	0.6124125471224253	0.6124125471224253	1	514	0.03884522370012092	9606	Homo sapiens	P09603	P09603	R-HSA-8952289
R-HSA-74160	Gene expression (Transcription)	1	1524	0.13562338702500668	0.6394868960489594	0.6394868960489594	1	1004	0.07587666263603386	9606	Homo sapiens	P04141	P04141	R-HSA-8938251
R-HSA-392499	Metabolism of proteins	1	1946	0.1731778944558156	0.7358293562655958	0.7358293562655958	1	781	0.059023579201934705	9606	Homo sapiens	P09603	P09603	R-HSA-8952289
R-HSA-162582	Signal Transduction	1	2574	0.22906469698318058	0.8381452181543756	0.8381452181543756	1	2450	0.18515719467956468	9606	Homo sapiens	P04141	P04141	R-HSA-5672965

## Sheet: Similar and Up trend
Pathway identifier	Pathway name	#Entities found	#Entities total	Entities ratio	Entities pValue	Entities FDR	#Reactions found	#Reactions total	Reactions ratio	Species identifier	Species name	Submitted entities found	Mapped entities	Found reaction identifiers
R-HSA-449147	Signaling by Interleukins	10	457	0.04066921776274807	3161.92	1.70743e+06	29	493	0.03725816203143894	9606	Homo sapiens	Q14116;Q14005;O00626;P15692;P14174;P02778;P09919;P05112;P13236	Q14116;Q14116-2;Q14005;O00626;P15692;P14174;P02778;P09919;P05112;P13236	R-HSA-6785895;R-HSA-8950732;R-HSA-6784160;R-HSA-6786095;R-HSA-6789615;R-HSA-6797293;R-HSA-6786092;R-HSA-8848395;R-HSA-8848392;R-HSA-6786101;R-HSA-8854738;R-HSA-6786096;R-HSA-449058;R-HSA-6786124;R-HSA-6786058;R-HSA-6797271;R-HSA-6786070;R-HSA-6797269;R-HSA-6797268;R-HSA-6789524;R-HSA-449077;R-HSA-6797267;R-HSA-8848370;R-HSA-449073;R-HSA-449087;R-HSA-448703;R-HSA-6785821;R-HSA-6787737;R-HSA-6786072
R-HSA-1280215	Cytokine Signaling in Immune system	10	804	0.07154934591083029	821954	2.21928e+06	44	708	0.05350665054413543	9606	Homo sapiens	Q14116;Q14005;O00626;P15692;P14174;P02778;P09919;P05112;P13236	Q14116;Q14116-2;Q14005;O00626;P15692;P14174;P02778;P09919;P05112;P13236	R-HSA-6785895;R-HSA-9677585;R-HSA-8950732;R-HSA-6784160;R-HSA-6786095;R-HSA-6789615;R-HSA-6797293;R-HSA-6786092;R-HSA-8848395;R-HSA-8848392;R-HSA-9674563;R-HSA-9674562;R-HSA-6786101;R-HSA-9674816;R-HSA-9674567;R-HSA-9705729;R-HSA-8854738;R-HSA-6786096;R-HSA-9677579;R-HSA-9707977;R-HSA-9705738;R-HSA-9674546;R-HSA-449058;R-HSA-9705726;R-HSA-9674808;R-HSA-6786124;R-HSA-9674558;R-HSA-6786058;R-HSA-97…
R-HSA-6783783	Interleukin-10 signaling	5	45	0.004004627569636023	1.29056e+07	2.32301e+08	1	15	0.001133615477629988	9606	Homo sapiens	Q14116;O00626;P02778;P09919;P13236	Q14116;O00626;P02778;P09919;P13236	R-HSA-6784160
R-HSA-9012546	Interleukin-18 signaling	3	9	8.00926e+11	1.46061e+09	1.89879e+10	4	4	3.02297e+11	9606	Homo sapiens	Q14116;P05112	Q14116;Q14116-2;P05112	R-HSA-8848370;R-HSA-6797293;R-HSA-8848395;R-HSA-8848392
R-HSA-380108	Chemokine receptors bind chemokines	4	57	0.005072528254872297	4.56374e+08	4.56374e+09	2	19	0.001435912938331318	9606	Homo sapiens	O00626;Q07325;P02778;P13236	O00626;Q07325;P02778;P13236	R-HSA-443986;R-HSA-374248
R-HSA-6785807	Interleukin-4 and Interleukin-13 signaling	4	111	0.009878081338435525	6.3391e+09	5.70519e+11	17	47	0.003551995163240629	9606	Homo sapiens	Q14116;O00626;P15692;P05112	Q14116;O00626;P15692;P05112	R-HSA-6785895;R-HSA-6786095;R-HSA-6789615;R-HSA-6797293;R-HSA-6786092;R-HSA-6786124;R-HSA-6786058;R-HSA-6797271;R-HSA-6786070;R-HSA-6786101;R-HSA-6797269;R-HSA-6797268;R-HSA-6789524;R-HSA-6797267;R-HSA-6786096;R-HSA-6785821;R-HSA-6786072
R-HSA-168256	Immune System	10	2249	0.2001423867580315	1.61675e+11	1.13172e+12	46	1587	0.11993651753325273	9606	Homo sapiens	Q14116;Q14005;O00626;P15692;P14174;P02778;P09919;P05112;P13236	Q14116;Q14116-2;Q14005;O00626;P15692;P14174;P02778;P09919;P05112;P13236	R-HSA-6785895;R-HSA-9677585;R-HSA-8950732;R-HSA-6784160;R-HSA-6786095;R-HSA-6789615;R-HSA-6797293;R-HSA-6786092;R-HSA-8848395;R-HSA-8848392;R-HSA-9674563;R-HSA-9674562;R-HSA-6786101;R-HSA-9674816;R-HSA-9674567;R-HSA-9705729;R-HSA-8854738;R-HSA-6800434;R-HSA-6786096;R-HSA-9677579;R-HSA-9707977;R-HSA-9705738;R-HSA-9674546;R-HSA-449058;R-HSA-9705726;R-HSA-9674808;R-HSA-6786124;R-HSA-9674558;R-HSA-67…
R-HSA-375276	Peptide ligand-binding receptors	4	198	0.017620361306398505	6.0675e+11	3.6405e+12	2	77	0.0058192261185006046	9606	Homo sapiens	O00626;Q07325;P02778;P13236	O00626;Q07325;P02778;P13236	R-HSA-443986;R-HSA-374248
R-HSA-449836	Other interleukin signaling	2	24	0.002135801370472546	3.5028e+11	0.0020994367671947067	5	17	0.001284764207980653	9606	Homo sapiens	Q14005;P09919	Q14005;P09919	R-HSA-449077;R-HSA-8854738;R-HSA-449073;R-HSA-449087;R-HSA-6787737
R-HSA-373076	Class A/1 (Rhodopsin-like receptors)	4	333	0.029634244015306576	4.44724e+12	0.0020994367671947067	2	160	0.012091898428053204	9606	Homo sapiens	O00626;Q07325;P02778;P13236	O00626;Q07325;P02778;P13236	R-HSA-443986;R-HSA-374248
R-HSA-446652	Interleukin-1 family signaling	3	142	0.012636824775295898	5.24859e+11	0.0020994367671947067	6	80	0.006045949214026602	9606	Homo sapiens	Q14116;P05112	Q14116;Q14116-2;P05112	R-HSA-449058;R-HSA-8848370;R-HSA-448703;R-HSA-6797293;R-HSA-8848395;R-HSA-8848392
R-HSA-500792	GPCR ligand binding	4	469	0.04173711844798434	0.0016012133697859143	0.006404853479143657	2	187	0.014132406287787183	9606	Homo sapiens	O00626;Q07325;P02778;P13236	O00626;Q07325;P02778;P13236	R-HSA-443986;R-HSA-374248
R-HSA-418594	G alpha (i) signalling events	3	317	0.028210376434991545	0.005192015272953765	0.020145546676294646	3	74	0.005592503022974607	9606	Homo sapiens	Q07325;P02778;P13236	Q07325;P02778;P13236	R-HSA-749454;R-HSA-749456;R-HSA-380073
R-HSA-194138	Signaling by VEGF	2	108	0.009611106167126458	0.0067151822254315485	0.020145546676294646	49	86	0.006499395405078597	9606	Homo sapiens	P15692	P15692-4;P15692	R-HSA-194310;R-HSA-194311;R-HSA-5218645;R-HSA-5218643;R-HSA-5218642;R-HSA-5218640;R-HSA-5357429;R-HSA-5357432;R-HSA-4420202;R-HSA-4420206;R-HSA-195378;R-HSA-4420083;R-HSA-5218815;R-HSA-5218814;R-HSA-5218812;R-HSA-5218811;R-HSA-5218809;R-HSA-9674532;R-HSA-5218806;R-HSA-5218804;R-HSA-4420099;R-HSA-5218830;R-HSA-5218828;R-HSA-5218826;R-HSA-5218824;R-HSA-4420107;R-HSA-5218822;R-HSA-5218820;R-HSA-5218…
R-HSA-372790	Signaling by GPCR	4	706	0.06282815698140073	0.007034400935366003	0.02110320280609801	5	355	0.026828899637243046	9606	Homo sapiens	O00626;Q07325;P02778;P13236	O00626;Q07325;P02778;P13236	R-HSA-443986;R-HSA-749454;R-HSA-749456;R-HSA-380073;R-HSA-374248
R-HSA-194313	VEGF ligand-receptor interactions	1	8	7.11934e+11	0.009215708011544699	0.025302679263307093	3	4	3.02297e+11	9606	Homo sapiens	P15692	P15692	R-HSA-195378;R-HSA-194310;R-HSA-194311
R-HSA-195399	VEGF binds to VEGFR leading to receptor dimerization	1	8	7.11934e+11	0.009215708011544699	0.025302679263307093	2	3	2.26723e+12	9606	Homo sapiens	P15692	P15692	R-HSA-194310;R-HSA-194311
R-HSA-448706	Interleukin-1 processing	1	9	8.00926e+11	0.010362142757110893	0.025302679263307093	2	5	3.77872e+12	9606	Homo sapiens	Q14116	Q14116	R-HSA-449058;R-HSA-448703
R-HSA-1234158	Regulation of gene expression by Hypoxia-inducible Factor	1	11	9.78909e+11	0.012651339631653546	0.025302679263307093	1	7	5.29021e+11	9606	Homo sapiens	P15692	P15692	R-HSA-1235037
R-HSA-8866910	TFAP2 (AP-2) family regulates transcription of growth factors and their receptors	1	13	0.0011568924090059624	0.014935647673429364	0.02987129534685873	1	18	0.0013603385731559856	9606	Homo sapiens	P15692	P15692	R-HSA-8864936
R-HSA-5218921	VEGFR2 mediated cell proliferation	1	20	0.0017798344753937885	0.022892364307881108	0.04196948252935295	3	12	9.06892e+11	9606	Homo sapiens	P15692	P15692-4	R-HSA-4420202;R-HSA-4420121;R-HSA-4420153
R-HSA-9705462	Inactivation of CSF3 (G-CSF) signaling	1	25	0.0022247930942422356	0.02853936529298673	0.04196948252935295	5	9	6.80169e+11	9606	Homo sapiens	P09919	P09919	R-HSA-9705729;R-HSA-9705726;R-HSA-9707977;R-HSA-9705738;R-HSA-9705467
R-HSA-9664424	Cell recruitment (pro-inflammatory response)	1	27	0.0024027765417816145	0.03078971857716728	0.04196948252935295	2	23	0.001738210399032648	9606	Homo sapiens	Q14116	Q14116	R-HSA-449058;R-HSA-448703
R-HSA-9660826	Purinergic signaling in leishmaniasis infection	1	27	0.0024027765417816145	0.03078971857716728	0.04196948252935295	2	23	0.001738210399032648	9606	Homo sapiens	Q14116	Q14116	R-HSA-449058;R-HSA-448703
R-HSA-5620971	Pyroptosis	1	27	0.0024027765417816145	0.03078971857716728	0.04196948252935295	1	23	0.001738210399032648	9606	Homo sapiens	Q14116	Q14116	R-HSA-449058
R-HSA-388396	GPCR downstream signalling	3	631	0.05615377769867402	0.033129626318736505	0.04196948252935295	3	168	0.012696493349455865	9606	Homo sapiens	Q07325;P02778;P13236	Q07325;P02778;P13236	R-HSA-749454;R-HSA-749456;R-HSA-380073
R-HSA-9674555	Signaling by CSF3 (G-CSF)	1	30	0.0026697517130906826	0.03415622758420345	0.04196948252935295	15	21	0.0015870616686819831	9606	Homo sapiens	P09919	P09919	R-HSA-9674546;R-HSA-9677585;R-HSA-9705726;R-HSA-9674808;R-HSA-9674558;R-HSA-9705467;R-HSA-9674563;R-HSA-9674562;R-HSA-9674816;R-HSA-9676071;R-HSA-9674567;R-HSA-9705729;R-HSA-9677579;R-HSA-9707977;R-HSA-9705738
R-HSA-8950505	Gene and protein expression by JAK-STAT signaling after Interleukin-12 stimulation	1	37	0.0032926937794785084	0.04196948252935295	0.04196948252935295	1	36	0.002720677146311971	9606	Homo sapiens	P14174	P14174	R-HSA-8950732
R-HSA-8864260	Transcriptional regulation by the AP-2 (TFAP2) family of transcription factors	1	37	0.0032926937794785084	0.04196948252935295	0.04196948252935295	1	44	0.003325272067714631	9606	Homo sapiens	P15692	P15692	R-HSA-8864936
R-HSA-9020591	Interleukin-12 signaling	1	46	0.0040936192934057135	0.05192936894325173	0.05192936894325173	1	56	0.004232164449818622	9606	Homo sapiens	P14174	P14174	R-HSA-8950732
R-HSA-162582	Signal Transduction	6	2574	0.22906469698318058	0.05519611578267258	0.05519611578267258	54	2450	0.18515719467956468	9606	Homo sapiens	O00626;P15692;Q07325;P02778;P13236	P15692-4;O00626;P15692;Q07325;P02778;P13236	R-HSA-194310;R-HSA-749454;R-HSA-194311;R-HSA-5218645;R-HSA-749456;R-HSA-5218643;R-HSA-5218642;R-HSA-5218640;R-HSA-5357429;R-HSA-5357432;R-HSA-4420202;R-HSA-380073;R-HSA-4420206;R-HSA-195378;R-HSA-4420083;R-HSA-5218815;R-HSA-5218814;R-HSA-5218812;R-HSA-5218811;R-HSA-5218809;R-HSA-9674532;R-HSA-5218806;R-HSA-5218804;R-HSA-4420099;R-HSA-5218830;R-HSA-5218828;R-HSA-5218826;R-HSA-5218824;R-HSA-4420107…
R-HSA-447115	Interleukin-12 family signaling	1	56	0.004983536531102607	0.06288375620022657	0.06288375620022657	1	114	0.008615477629987909	9606	Homo sapiens	P14174	P14174	R-HSA-8950732
R-HSA-5218859	Regulated Necrosis	1	63	0.005606478597490434	0.07048218013731722	0.07048218013731722	1	57	0.0043077388149939545	9606	Homo sapiens	Q14116	Q14116	R-HSA-449058
R-HSA-1234174	Cellular response to hypoxia	1	76	0.006763371006496396	0.08444285857596479	0.08444285857596479	1	20	0.0015114873035066505	9606	Homo sapiens	P15692	P15692	R-HSA-1235037
R-HSA-9679191	Potential therapeutics for SARS	1	88	0.007831271691732668	0.09715759339165331	0.09715759339165331	1	34	0.002569528415961306	9606	Homo sapiens	P15692	P15692-4	R-HSA-9679477
R-HSA-4420097	VEGFA-VEGFR2 Pathway	1	98	0.008721188929429562	0.10762848262562985	0.10762848262562985	45	79	0.005970374848851269	9606	Homo sapiens	P15692	P15692-4	R-HSA-4420099;R-HSA-5218830;R-HSA-5218828;R-HSA-5218826;R-HSA-5218824;R-HSA-4420107;R-HSA-5218822;R-HSA-5218820;R-HSA-5218819;R-HSA-5218818;R-HSA-5218847;R-HSA-4420117;R-HSA-5218839;R-HSA-5218838;R-HSA-5218645;R-HSA-4420121;R-HSA-5218836;R-HSA-5218643;R-HSA-9691215;R-HSA-5218642;R-HSA-5218640;R-HSA-5218832;R-HSA-4420128;R-HSA-5357429;R-HSA-9679477;R-HSA-5218855;R-HSA-5357432;R-HSA-5218854;R-HSA-4…
R-HSA-9006934	Signaling by Receptor Tyrosine Kinases	2	538	0.047877547388092905	0.1260938885143692	0.1260938885143692	49	746	0.05637847642079807	9606	Homo sapiens	P15692	P15692-4;P15692	R-HSA-194310;R-HSA-194311;R-HSA-5218645;R-HSA-5218643;R-HSA-5218642;R-HSA-5218640;R-HSA-5357429;R-HSA-5357432;R-HSA-4420202;R-HSA-4420206;R-HSA-195378;R-HSA-4420083;R-HSA-5218815;R-HSA-5218814;R-HSA-5218812;R-HSA-5218811;R-HSA-5218809;R-HSA-9674532;R-HSA-5218806;R-HSA-5218804;R-HSA-4420099;R-HSA-5218830;R-HSA-5218828;R-HSA-5218826;R-HSA-5218824;R-HSA-4420107;R-HSA-5218822;R-HSA-5218820;R-HSA-5218…
R-HSA-114608	Platelet degranulation	1	128	0.011390940642520246	0.13837237071629815	0.13837237071629815	1	11	8.31318e+11	9606	Homo sapiens	P15692	P15692	R-HSA-481007
R-HSA-76005	Response to elevated platelet cytosolic Ca2+	1	133	0.011835899261368693	0.1434002580903292	0.1434002580903292	1	14	0.0010580411124546554	9606	Homo sapiens	P15692	P15692	R-HSA-481007
R-HSA-9679506	SARS-CoV Infections	1	177	0.015751535107235027	0.18649224119654162	0.18649224119654162	1	251	0.018969165659008465	9606	Homo sapiens	P15692	P15692-4	R-HSA-9679477
R-HSA-109582	Hemostasis	2	726	0.06460799145679452	0.2034838018465237	0.2034838018465237	2	334	0.025241837968561064	9606	Homo sapiens	P15692;P14174	P15692;P14174	R-HSA-5676133;R-HSA-481007
R-HSA-5357801	Programmed Cell Death	1	217	0.019311204058022603	0.2239212760947611	0.2239212760947611	1	197	0.014888149939540508	9606	Homo sapiens	Q14116	Q14116	R-HSA-449058
R-HSA-202733	Cell surface interactions at the vascular wall	1	246	0.021891964047343598	0.25005614473984117	0.25005614473984117	1	65	0.004912333736396614	9606	Homo sapiens	P14174	P14174	R-HSA-5676133
R-HSA-76002	Platelet activation, signaling and aggregation	1	265	0.023582806798967695	0.26673587961800305	0.26673587961800305	1	116	0.008766626360338573	9606	Homo sapiens	P15692	P15692	R-HSA-481007
R-HSA-9658195	Leishmania infection	1	345	0.03070214470054285	0.3332787866866953	0.3332787866866953	2	95	0.00717956469165659	9606	Homo sapiens	Q14116	Q14116	R-HSA-449058;R-HSA-448703
R-HSA-5663205	Infectious disease	2	1193	0.10616712645723948	0.40861896609523585	0.40861896609523585	3	738	0.055773881499395404	9606	Homo sapiens	Q14116;P15692	P15692-4;Q14116	R-HSA-449058;R-HSA-9679477;R-HSA-448703
R-HSA-6798695	Neutrophil degranulation	1	480	0.04271602740945092	0.43306895317454364	0.43306895317454364	2	10	7.55744e+11	9606	Homo sapiens	P14174	P14174	R-HSA-6800434;R-HSA-6798748
R-HSA-2262752	Cellular responses to stress	1	737	0.0655869004182611	0.5859946658873445	0.5859946658873445	1	373	0.028189238210399033	9606	Homo sapiens	P15692	P15692	R-HSA-1235037
R-HSA-8953897	Cellular responses to stimuli	1	751	0.06683278455103675	0.5931136293372747	0.5931136293372747	1	404	0.03053204353083434	9606	Homo sapiens	P15692	P15692	R-HSA-1235037
R-HSA-1643685	Disease	2	2022	0.179941265462312	0.7077666948435367	0.7077666948435367	3	1612	0.12182587666263603	9606	Homo sapiens	Q14116;P15692	P15692-4;Q14116	R-HSA-449058;R-HSA-9679477;R-HSA-448703
R-HSA-168249	Innate Immune System	1	1191	0.1059891430097001	0.7669461356748999	0.7669461356748999	2	675	0.051012696493349455	9606	Homo sapiens	P14174	P14174	R-HSA-6800434;R-HSA-6798748
R-HSA-212436	Generic Transcription Pathway	1	1258	0.11195158850226929	0.7863630628911628	0.7863630628911628	1	829	0.06265114873035066	9606	Homo sapiens	P15692	P15692	R-HSA-8864936
R-HSA-73857	RNA Polymerase II Transcription	1	1380	0.1228085788021714	0.8179348245517941	0.8179348245517941	1	890	0.06726118500604594	9606	Homo sapiens	P15692	P15692	R-HSA-8864936
R-HSA-74160	Gene expression (Transcription)	1	1524	0.13562338702500668	0.8496376508000525	0.8496376508000525	1	1004	0.07587666263603386	9606	Homo sapiens	P15692	P15692	R-HSA-8864936
