# Supplementary material for: Unravelling soluble immune checkpoints in chronic lymphocytic leukemia: Physiological immunomodulators or immune dysfunction
Source: Front Immunol. 2022 Sep 28;13:965905. doi: 10.3389/fimmu.2022.965905 (PMC9554405; doi:10.3389/fimmu.2022.965905)
Supplement: Supplementary file 4 [file Table_3.xlsx]

## Sheet: Supplementary Table 3
Uniprot ID	Protein	MBLhi vs. CLL	MBLhi vs. c-CLL	MBLhi vs. p-CLL	c-CLL vs. p-CLL	MBLhi vs. c-CLL	MBLhi vs. CLL-PFT	MBLhi vs. CLL-TFT	c-CLL vs. CLL-PFT	c-CLL vs. CLL-TFT	CLL-PFT vs. CLL-TFT	Unmutated IGHV vs. Mutated IGHV
O43927	CXCL13/ BLC			x	x				x
P80075	CCL8/ MCP-2
P31785	sIL-2R			x	x		x		x
Q9NYY1	IL-20
O14798	sTRAIL
O00626	CCL22/ MDC
P28908	sCD30				x				x
O43508	sTWEAK
O00175	CCL24/ Eotaxin-2
P78423	CX3CL1/ Fractalkine
P20333	sTNF-R2
O14625	CXCL11/ I-TAC											x
Q14005	IL-16
O75888	sAPRIL
Q07325	CXCL9/ MIG			x	x		x		x
P42830	CXCL5/ ENA-78
Q969D9	TSLP
Q9Y275	sBAFF/ sBLYS
P80098	CCL7/ MCP-3
P14174	MIF
P09038	FGF-2
Q9Y258	CCL26/ Eotaxin-3
P10147	CCL3/ MIP-1α								x
P48061	CXCL12/ SDF-1α
Q8NEV9	IL-27
P15018	LIF
P01584	IL-1β
P60568	IL-2
P05112	IL-4				x				x	x
P05113	IL-5
P02778	CXCL10/ IP-10			x	x				x			x
P05231	IL-6
P13232	IL-7
P10145	IL-8
P22301	IL-10
P51671	CCL11/ Eotaxin
P29460/ P29459	IL-12p70				x
P35225	IL-13	x
Q16552	IL-17A
Q6EBC2	IL-31	x
P21583	SCF
P09919	G-CSF
P01579	IFN γ				x				x	x
P04141	GM-CSF
P01375	TNF-α
P14210	HGF
P13236	CCL4/ MIP-1β
P48551	IFN α
P13500	CCL2/ MCP-1
P15248	IL-9
P01374	TNF-β
P01138	β-NGF
P78556	CCL20/ MIP-3α
P09341	CXCL1/ Gro α				x
P01583	IL-1α				x
Q9NPF7	IL-23
P03956	MMP-1
P40933	IL-15
Q14116	IL-18			x	x				x
P09603	M-CSF
Q9HBE4	IL-21
P08700	IL-3
P29965	sCD40L
Q9GZX6	IL-22
P15692	VEGF-A
Q8TDQ0	sTIM-3			x	x
P10747	sCD28
Q07011	s4-1BB/ sCD137			x	x		x		x
P26842	sCD27	x		x	x
P16410	sCD152/ sCTLA4
O43557	sHVEM											x
P14902	sIDO				x				x
P18627	sLAG-3			x	x		x		x	x		x
Q7Z6A9	sBTLA			x	x		x		x
Q9Y5U5	sGITR
P33681	sCD80 / sB7-1			x	x
Q15116	sPD1			x	x		x		x	x
Q9NZQ7	sPD-L1
Q9BQ51	sPD-L2
P09326	sCD48/ sBLAST-1
O75144	sICOS Ligand/ sB7-H2
O00182	sGalectin-9			x	x
Q96H15	sTIMD-4	x	x	x			x
P23510	sCD134/ sOX40			x	x
Q9H7M9	sVISTA/ sB7-H5
Q5ZPR3	sCD276/ sB7-H3
Q08722	sCD47/ sIAP	x
Q9Y286	sSiglec-7
Q9Y336	sSiglec-9
Q29983	sMICA				x
Q29980	sMICB
Q92692	sCD112/ sNectin-2
P21589	sCD73/ sNT5E
P40200	sCD96/ sTactile
P12830	sE-Cadherin
P05089	sArginase-1
P14222	sPerforin
P15151	sCD155/ sPVR
Q9BZM6	sULBP-1
Q9BZM4	sULBP-3
Q8TD07	sULBP-4
Q68D85	sB7-H6
P05109/P06702	sS100A8/A9
