# Supplementary material for: Unravelling soluble immune checkpoints in chronic lymphocytic leukemia: Physiological immunomodulators or immune dysfunction
Source: Front Immunol. 2022 Sep 28;13:965905. doi: 10.3389/fimmu.2022.965905 (PMC9554405; doi:10.3389/fimmu.2022.965905)
Supplement: Supplementary file 5 [file Table_4.xlsx]

## Sheet: MBL vs. CLL
Pathway identifier	Pathway name	#Entities found	#Entities total	Entities ratio	Entities pValue	Entities FDR	#Reactions found	#Reactions total	Reactions ratio	Species identifier	Species name	Submitted entities found	Mapped entities	Found reaction identifiers
R-HSA-1280215	Cytokine Signaling in Immune system	3	804	693761325394771	3001267732587909	2.19392e+16	19	710	5.34317e+16	9606	Homo sapiens	Q6EBC2;P35225;P26842	Q6EBC2;P35225;P26842	R-HSA-6785895;R-HSA-6788582;R-HSA-6786118;R-HSA-6786114;R-HSA-6786050;R-HSA-6797293;R-HSA-6789325;R-HSA-6797271;R-HSA-6797269;R-HSA-448660;R-HSA-6788628;R-HSA-6797268;R-HSA-6789524;R-HSA-6797267;R-HSA-5669024;R-HSA-6786110;R-HSA-449818;R-HSA-6788571;R-HSA-6788346
R-HSA-9012546	Interleukin-18 signaling	1	9	7.76598e+10	3.87697e+16	2.19392e+16	1	4	3.01023e+12	9606	Homo sapiens	P35225	P35225	R-HSA-6797293
R-HSA-168256	Immune System	4	2249	1.94063e+16	5.99062e+16	2.19392e+16	21	1589	1.19582e+16	9606	Homo sapiens	Q6EBC2;P35225;Q08722;P26842	Q6EBC2;P35225;Q08722;P26842	R-HSA-6785895;R-HSA-6788582;R-HSA-6786118;R-HSA-6786114;R-HSA-6786050;R-HSA-6797293;R-HSA-6789325;R-HSA-6797271;R-HSA-6799350;R-HSA-6797269;R-HSA-448660;R-HSA-6788628;R-HSA-6797268;R-HSA-6789524;R-HSA-6797267;R-HSA-5669024;R-HSA-6786110;R-HSA-449818;R-HSA-6788571;R-HSA-6798747;R-HSA-6788346
R-HSA-391160	Signal regulatory protein family interactions	1	16	1.38062e+16	6884062959590875	2.19392e+16	8	10	7.52559e+11	9606	Homo sapiens	Q08722	Q08722	R-HSA-391157;R-HSA-391156;R-HSA-391158;R-HSA-391153;R-HSA-391168;R-HSA-391152;R-HSA-391151;R-HSA-391150
R-HSA-6788467	IL-6-type cytokine receptor ligand interactions	1	17	1466908275088446	7313054718646073	2.19392e+16	1	14	1053582179409994	9606	Homo sapiens	Q6EBC2	Q6EBC2	R-HSA-448660
R-HSA-6783589	Interleukin-6 family signaling	1	28	2.41608e+16	1.20222e+16	2575293972758108	1	34	2.5587e+16	9606	Homo sapiens	Q6EBC2	Q6EBC2	R-HSA-448660
R-HSA-5669034	TNFs bind their physiological receptors	1	30	2.58866e+16	1287646986379054	2575293972758108	1	13	9.78326e+11	9606	Homo sapiens	P26842	P26842	R-HSA-5669024
R-HSA-449147	Signaling by Interleukins	2	457	3.94339e+16	1435982740213515	287196548042703	18	493	3710114388922336	9606	Homo sapiens	Q6EBC2;P35225	Q6EBC2;P35225	R-HSA-6785895;R-HSA-6788582;R-HSA-6786118;R-HSA-6786114;R-HSA-6786050;R-HSA-6797293;R-HSA-6789325;R-HSA-6797271;R-HSA-6797269;R-HSA-448660;R-HSA-6788628;R-HSA-6797268;R-HSA-6789524;R-HSA-6797267;R-HSA-6786110;R-HSA-449818;R-HSA-6788571;R-HSA-6788346
R-HSA-216083	Integrin cell surface interactions	1	85	7334541375442229	3613868310977797	4.32394e+16	1	55	4.13907e+16	9606	Homo sapiens	Q08722	Q08722	R-HSA-2426259
R-HSA-5668541	TNFR2 non-canonical NF-kB pathway	1	102	8801449650530676	4.32394e+16	4.32394e+16	1	43	3.236e+16	9606	Homo sapiens	P26842	P26842	R-HSA-5669024
R-HSA-6785807	Interleukin-4 and Interleukin-13 signaling	1	111	9578048149106912	4698159548865066	4698159548865066	17	47	3.53703e+16	9606	Homo sapiens	P35225	P35225	R-HSA-6785895;R-HSA-6788582;R-HSA-6786118;R-HSA-6786114;R-HSA-6786050;R-HSA-6797293;R-HSA-6789325;R-HSA-6797271;R-HSA-6797269;R-HSA-6788628;R-HSA-6797268;R-HSA-6789524;R-HSA-6797267;R-HSA-6786110;R-HSA-449818;R-HSA-6788571;R-HSA-6788346
R-HSA-1500931	Cell-Cell communication	1	130	1121753386832341	5484337505536818	5484337505536818	8	60	4515352197471403	9606	Homo sapiens	Q08722	Q08722	R-HSA-391157;R-HSA-391156;R-HSA-391158;R-HSA-391153;R-HSA-391168;R-HSA-391152;R-HSA-391151;R-HSA-391150
R-HSA-446652	Interleukin-1 family signaling	1	142	1.2253e+16	5.97819e+16	5.97819e+16	1	80	6020469596628537	9606	Homo sapiens	P35225	P35225	R-HSA-6797293
R-HSA-202733	Cell surface interactions at the vascular wall	1	246	2.1227e+16	1.01724e+16	1.01724e+16	1	65	4891631547260686	9606	Homo sapiens	Q08722	Q08722	R-HSA-202703
R-HSA-1474244	Extracellular matrix organization	1	301	2.59729e+16	1.23292e+16	1.23292e+16	1	319	2.40066e+16	9606	Homo sapiens	Q08722	Q08722	R-HSA-2426259
R-HSA-6798695	Neutrophil degranulation	1	480	4141858659073259	1906338825740681	1906338825740681	2	10	7.52559e+11	9606	Homo sapiens	Q08722	Q08722	R-HSA-6799350;R-HSA-6798747
R-HSA-109582	Hemostasis	1	726	6264561221848304	2763658011628102	2763658011628102	1	334	2.51355e+16	9606	Homo sapiens	Q08722	Q08722	R-HSA-202703
R-HSA-168249	Innate Immune System	1	1191	1.0277e+16	4.18541e+16	4.18541e+16	2	675	5.07977e+16	9606	Homo sapiens	Q08722	Q08722	R-HSA-6799350;R-HSA-6798747

## Sheet: MBL vs. p-CLL
Pathway identifier	Pathway name	#Entities found	#Entities total	Entities ratio	Entities pValue	Entities FDR	#Reactions found	#Reactions total	Reactions ratio	Species identifier	Species name	Submitted entities found	Mapped entities	Found reaction identifiers
R-HSA-1280215	Cytokine Signaling in Immune system	10	804	693761325394771	1.39997e+08	8.11983e+08	67	710	5.34317e+16	9606	Homo sapiens	Q14116;Q8TDQ0;O00182;P33681;P02778;Q07011;P31785;P23510;P26842	Q14116;Q14116-2;Q8TDQ0;O00182;P33681;P02778;Q07011;P31785;P23510;P26842	R-HSA-912527;R-HSA-452100;R-HSA-508292;R-HSA-8983309;R-HSA-452097;R-HSA-8983425;R-HSA-8983424;R-HSA-450063;R-HSA-8983299;R-HSA-452108;R-HSA-6797293;R-HSA-8983298;R-HSA-9006850;R-HSA-1295519;R-HSA-8848395;R-HSA-8983300;R-HSA-8985988;R-HSA-1295516;R-HSA-8848392;R-HSA-9006873;R-HSA-452122;R-HSA-913424;R-HSA-8963734;R-HSA-8983063;R-HSA-9006870;R-HSA-449958;R-HSA-449058;R-HSA-8985900;R-HSA-1295540;R-H…
R-HSA-168256	Immune System	13	2249	1.94063e+16	1.70962e+09	4.9579e+09	90	1589	1.19582e+16	9606	Homo sapiens	Q14116;Q15116;Q8TDQ0;Q7Z6A9;P18627;O00182;P33681;P02778;Q07011;P31785;P23510;P26842	Q14116;Q15116;Q8TDQ0;Q07011;P31785;Q14116-2;Q7Z6A9;P18627;O00182;P33681;P02778;P23510;P26842	R-HSA-389381;R-HSA-912527;R-HSA-452100;R-HSA-508292;R-HSA-8983309;R-HSA-452097;R-HSA-389762;R-HSA-8983425;R-HSA-8983424;R-HSA-450063;R-HSA-8983299;R-HSA-452108;R-HSA-6797293;R-HSA-8983298;R-HSA-9006850;R-HSA-1295519;R-HSA-8848395;R-HSA-8983300;R-HSA-8985988;R-HSA-1295516;R-HSA-8848392;R-HSA-9006873;R-HSA-389523;R-HSA-389919;R-HSA-452122;R-HSA-913424;R-HSA-8963734;R-HSA-8983063;R-HSA-9006870;R-HSA…
R-HSA-449147	Signaling by Interleukins	7	457	3.94339e+16	1.23763e+10	2.3515e+11	64	493	3710114388922336	9606	Homo sapiens	Q14116;Q8TDQ0;P33681;O00182;P02778;P31785	Q14116;Q14116-2;Q8TDQ0;P33681;O00182;P02778;P31785	R-HSA-912527;R-HSA-452100;R-HSA-508292;R-HSA-8983309;R-HSA-452097;R-HSA-8983425;R-HSA-8983424;R-HSA-450063;R-HSA-8983299;R-HSA-452108;R-HSA-6797293;R-HSA-8983298;R-HSA-9006850;R-HSA-1295519;R-HSA-8848395;R-HSA-8983300;R-HSA-8985988;R-HSA-1295516;R-HSA-8848392;R-HSA-9006873;R-HSA-452122;R-HSA-913424;R-HSA-8963734;R-HSA-8983063;R-HSA-9006870;R-HSA-449958;R-HSA-449058;R-HSA-8985900;R-HSA-1295540;R-H…
R-HSA-5669034	TNFs bind their physiological receptors	3	30	2.58866e+16	9.47219e+09	1.32611e+10	3	13	9.78326e+11	9606	Homo sapiens	Q07011;P26842;P23510	Q07011;P26842;P23510	R-HSA-5669024;R-HSA-8858475;R-HSA-5692315
R-HSA-451927	Interleukin-2 family signaling	3	45	3.88299e+16	3.15676e+10	2.84108e+12	42	59	4440096327513546	9606	Homo sapiens	Q8TDQ0;O00182;P31785	Q8TDQ0;O00182;P31785	R-HSA-8985929;R-HSA-8983371;R-HSA-912527;R-HSA-452100;R-HSA-508292;R-HSA-8983309;R-HSA-8983374;R-HSA-452097;R-HSA-8983425;R-HSA-8983424;R-HSA-450063;R-HSA-8983299;R-HSA-452108;R-HSA-8983298;R-HSA-9006850;R-HSA-8983300;R-HSA-8985988;R-HSA-508247;R-HSA-9006873;R-HSA-8983384;R-HSA-913374;R-HSA-8983378;R-HSA-452122;R-HSA-449115;R-HSA-913424;R-HSA-8963734;R-HSA-9006870;R-HSA-451942;R-HSA-919404;R-HSA-…
R-HSA-6783783	Interleukin-10 signaling	3	45	3.88299e+16	3.15676e+10	2.84108e+12	2	15	1.12884e+16	9606	Homo sapiens	Q14116;P33681;P02778	Q14116;P33681;P02778	R-HSA-8937656;R-HSA-6784160
R-HSA-380108	Chemokine receptors bind chemokines	3	57	4918457157649495	6.35098e+10	5.0295e+10	2	19	1.42986e+16	9606	Homo sapiens	O43927;Q07325;P02778	O43927;Q07325;P02778	R-HSA-444523;R-HSA-374248
R-HSA-9012546	Interleukin-18 signaling	2	9	7.76598e+10	7.185e+10	5.0295e+10	4	4	3.01023e+12	9606	Homo sapiens	Q14116	Q14116;Q14116-2	R-HSA-8848370;R-HSA-6797293;R-HSA-8848395;R-HSA-8848392
R-HSA-388841	Costimulation by the CD28 family	3	88	7.59341e+16	2.27681e+12	1.36609e+16	22	35	2633955448524985	9606	Homo sapiens	Q15116;Q7Z6A9;P33681	Q15116;Q7Z6A9;P33681	R-HSA-6790087;R-HSA-389381;R-HSA-389348;R-HSA-389158;R-HSA-389350;R-HSA-388833;R-HSA-388832;R-HSA-389762;R-HSA-388814;R-HSA-388809;R-HSA-389352;R-HSA-388811;R-HSA-9679421;R-HSA-389354;R-HSA-389941;R-HSA-389523;R-HSA-388829;R-HSA-388828;R-HSA-389919;R-HSA-388831;R-HSA-389759;R-HSA-389758
R-HSA-5668541	TNFR2 non-canonical NF-kB pathway	3	102	8801449650530676	3.50396e+11	1.75198e+16	3	43	3.236e+16	9606	Homo sapiens	Q07011;P26842;P23510	Q07011;P26842;P23510	R-HSA-5669024;R-HSA-8858475;R-HSA-5692315
R-HSA-375276	Peptide ligand-binding receptors	3	198	1.70852e+16	2363838141781871	1.18192e+16	2	77	5794701986754967	9606	Homo sapiens	O43927;Q07325;P02778	O43927;Q07325;P02778	R-HSA-444523;R-HSA-374248
R-HSA-418594	G alpha (i) signalling events	3	317	2.73535e+16	8774161734597885	3287878363844632	3	74	5568934376881397	9606	Homo sapiens	O43927;Q07325;P02778	O43927;Q07325;P02778	R-HSA-749454;R-HSA-749456;R-HSA-380073
R-HSA-373076	Class A/1 (Rhodopsin-like receptors)	3	333	2.87341e+16	1.00345e+16	3287878363844632	2	160	1.20409e+16	9606	Homo sapiens	O43927;Q07325;P02778	O43927;Q07325;P02778	R-HSA-444523;R-HSA-374248
R-HSA-6785807	Interleukin-4 and Interleukin-13 signaling	2	111	9578048149106912	1.00691e+16	3287878363844632	8	47	3.53703e+16	9606	Homo sapiens	Q14116;P31785	Q14116;P31785	R-HSA-451895;R-HSA-6786096;R-HSA-6786095;R-HSA-6797293;R-HSA-6786124;R-HSA-6786092;R-HSA-6786058;R-HSA-6786072
R-HSA-8985947	Interleukin-9 signaling	1	9	7.76598e+10	1.23535e+16	3287878363844632	7	13	9.78326e+11	9606	Homo sapiens	P31785	P31785	R-HSA-8985929;R-HSA-451895;R-HSA-8985914;R-HSA-8985900;R-HSA-8985973;R-HSA-8985988;R-HSA-8963734
R-HSA-448706	Interleukin-1 processing	1	9	7.76598e+10	1.23535e+16	3287878363844632	2	5	3.76279e+12	9606	Homo sapiens	Q14116	Q14116	R-HSA-449058;R-HSA-448703
R-HSA-9020958	Interleukin-21 signaling	1	10	8.62887e+11	1371720539154253	3287878363844632	4	5	3.76279e+12	9606	Homo sapiens	P31785	P31785	R-HSA-9006873;R-HSA-9006844;R-HSA-9006850;R-HSA-9006870
R-HSA-9701898	STAT3 nuclear events downstream of ALK signaling	1	10	8.62887e+11	1371720539154253	3287878363844632	1	10	7.52559e+11	9606	Homo sapiens	P31785	P31785	R-HSA-9701556
R-HSA-446652	Interleukin-1 family signaling	2	142	1.2253e+16	1607432689668986	3287878363844632	6	80	6020469596628537	9606	Homo sapiens	Q14116	Q14116;Q14116-2	R-HSA-449058;R-HSA-8848370;R-HSA-448703;R-HSA-6797293;R-HSA-8848395;R-HSA-8848392
R-HSA-389359	CD28 dependent Vav1 pathway	1	12	1.03546e+16	1643939181922316	3287878363844632	5	6	4.51535e+11	9606	Homo sapiens	P33681	P33681	R-HSA-389348;R-HSA-389350;R-HSA-388814;R-HSA-389352;R-HSA-389354
R-HSA-9020558	Interleukin-2 signaling	1	12	1.03546e+16	1643939181922316	3287878363844632	11	19	1.42986e+16	9606	Homo sapiens	P31785	P31785	R-HSA-451942;R-HSA-451895;R-HSA-919404;R-HSA-452100;R-HSA-508292;R-HSA-452097;R-HSA-450063;R-HSA-452108;R-HSA-452122;R-HSA-508282;R-HSA-452091
R-HSA-8983432	Interleukin-15 signaling	1	14	1.20804e+16	1915453325513594	3663240272572432	14	17	1.27935e+16	9606	Homo sapiens	P31785	P31785	R-HSA-8983371;R-HSA-8983309;R-HSA-8983374;R-HSA-8983425;R-HSA-8983424;R-HSA-8983299;R-HSA-8983394;R-HSA-8983298;R-HSA-9009700;R-HSA-8983300;R-HSA-8983335;R-HSA-8983384;R-HSA-8983378;R-HSA-449115
R-HSA-500792	GPCR ligand binding	3	469	404694106480283	2.4993e+16	3663240272572432	2	187	1.40728e+16	9606	Homo sapiens	O43927;Q07325;P02778	O43927;Q07325;P02778	R-HSA-444523;R-HSA-374248
R-HSA-389513	CTLA4 inhibitory signaling	1	21	1.81206e+16	2860229434989303	3663240272572432	3	5	3.76279e+12	9606	Homo sapiens	P33681	P33681	R-HSA-388833;R-HSA-388829;R-HSA-388809
R-HSA-389357	CD28 dependent PI3K/Akt signaling	1	22	1.89835e+16	2.9945e+16	3663240272572432	2	9	6.77303e+11	9606	Homo sapiens	P33681	P33681	R-HSA-389158;R-HSA-388832
R-HSA-1266695	Interleukin-7 signaling	1	25	2157218051600656	3.39626e+16	3663240272572432	9	26	1.95665e+16	9606	Homo sapiens	P31785	P31785	R-HSA-449958;R-HSA-451895;R-HSA-8983003;R-HSA-1295540;R-HSA-9025969;R-HSA-6785165;R-HSA-1295519;R-HSA-8983063;R-HSA-1295516
R-HSA-912526	Interleukin receptor SHC signaling	1	27	2.3298e+16	3663240272572432	3663240272572432	6	6	4.51535e+11	9606	Homo sapiens	P31785	P31785	R-HSA-508247;R-HSA-453111;R-HSA-912527;R-HSA-913374;R-HSA-453104;R-HSA-913424
R-HSA-9664424	Cell recruitment (pro-inflammatory response)	1	27	2.3298e+16	3663240272572432	3663240272572432	2	23	1.73089e+16	9606	Homo sapiens	Q14116	Q14116	R-HSA-449058;R-HSA-448703
R-HSA-9660826	Purinergic signaling in leishmaniasis infection	1	27	2.3298e+16	3663240272572432	3663240272572432	2	23	1.73089e+16	9606	Homo sapiens	Q14116	Q14116	R-HSA-449058;R-HSA-448703
R-HSA-5620971	Pyroptosis	1	27	2.3298e+16	3663240272572432	3663240272572432	1	23	1.73089e+16	9606	Homo sapiens	Q14116	Q14116	R-HSA-449058
R-HSA-1280218	Adaptive Immune System	4	951	8206057468288895	3706093250272946	3706093250272946	23	263	1.97923e+16	9606	Homo sapiens	Q15116;Q7Z6A9;P18627;P33681	Q15116;Q7Z6A9;P18627;P33681	R-HSA-6790087;R-HSA-389381;R-HSA-389348;R-HSA-389158;R-HSA-389350;R-HSA-388833;R-HSA-388832;R-HSA-389762;R-HSA-388814;R-HSA-388809;R-HSA-389352;R-HSA-388811;R-HSA-9679421;R-HSA-389354;R-HSA-389941;R-HSA-389523;R-HSA-388829;R-HSA-388828;R-HSA-8856157;R-HSA-389919;R-HSA-388831;R-HSA-389759;R-HSA-389758
R-HSA-201556	Signaling by ALK	1	28	2.41608e+16	3796468839992273	3796468839992273	1	40	3.01023e+16	9606	Homo sapiens	P31785	P31785	R-HSA-9701556
R-HSA-389356	CD28 co-stimulation	1	33	2.84753e+16	4460024644154392	4460024644154392	10	19	1.42986e+16	9606	Homo sapiens	P33681	P33681	R-HSA-389381;R-HSA-389348;R-HSA-389158;R-HSA-389350;R-HSA-388832;R-HSA-388831;R-HSA-388814;R-HSA-389352;R-HSA-388811;R-HSA-389354
R-HSA-388396	GPCR downstream signalling	3	637	5496591595478471	5433803146617722	5433803146617722	3	173	1.30193e+16	9606	Homo sapiens	O43927;Q07325;P02778	O43927;Q07325;P02778	R-HSA-749454;R-HSA-749456;R-HSA-380073
R-HSA-389948	PD-1 signaling	1	42	3.62413e+16	5643625116248241	5643625116248241	5	5	3.76279e+12	9606	Homo sapiens	Q15116	Q15116	R-HSA-389762;R-HSA-388828;R-HSA-389759;R-HSA-389758;R-HSA-9679421
R-HSA-512988	Interleukin-3, Interleukin-5 and GM-CSF signaling	1	48	4.14186e+16	6425039902821272	6425039902821272	6	38	2.85972e+16	9606	Homo sapiens	P31785	P31785	R-HSA-508247;R-HSA-453111;R-HSA-912527;R-HSA-913374;R-HSA-453104;R-HSA-913424
R-HSA-372790	Signaling by GPCR	3	712	6143757010958668	7122341560425449	7122341560425449	5	360	2.70921e+16	9606	Homo sapiens	O43927;Q07325;P02778	O43927;Q07325;P02778	R-HSA-749454;R-HSA-749456;R-HSA-380073;R-HSA-444523;R-HSA-374248
R-HSA-5218859	Regulated Necrosis	1	63	5436189490033653	8352116879949134	8352116879949134	1	57	4289584587597832	9606	Homo sapiens	Q14116	Q14116	R-HSA-449058
R-HSA-9679191	Potential therapeutics for SARS	1	88	7.59341e+16	1.14815e+16	1.14815e+16	1	34	2.5587e+16	9606	Homo sapiens	Q15116	Q15116	R-HSA-9679421
R-HSA-2219530	Constitutive Signaling by Aberrant PI3K in Cancer	1	89	7679696263698335	1.16045e+16	1.16045e+16	1	2	1.50512e+12	9606	Homo sapiens	P33681	P33681	R-HSA-2400009
R-HSA-2219528	PI3K/AKT Signaling in Cancer	1	116	1.00095e+16	1.48673e+16	1.48673e+16	1	21	1580373269114991	9606	Homo sapiens	P33681	P33681	R-HSA-2400009
R-HSA-6811558	PI5P, PP2A and IER3 Regulate PI3K/AKT Signaling	1	118	1.01821e+16	1.51044e+16	1.51044e+16	1	7	5.26791e+10	9606	Homo sapiens	P33681	P33681	R-HSA-2316434
R-HSA-199418	Negative regulation of the PI3K/AKT network	1	125	1.07861e+16	1.59295e+16	1.59295e+16	1	10	7.52559e+11	9606	Homo sapiens	P33681	P33681	R-HSA-2316434
R-HSA-2132295	MHC class II antigen presentation	1	142	1.2253e+16	1790220001447923	1790220001447923	1	26	1.95665e+16	9606	Homo sapiens	P18627	P18627	R-HSA-8856157
R-HSA-9679506	SARS-CoV Infections	1	177	1.52731e+16	2182771585956539	2182771585956539	1	253	1903973509933775	9606	Homo sapiens	Q15116	Q15116	R-HSA-9679421
R-HSA-5357801	Programmed Cell Death	1	217	1872465268789369	2609833715606752	2609833715606752	1	197	1.48254e+16	9606	Homo sapiens	Q14116	Q14116	R-HSA-449058
R-HSA-162582	Signal Transduction	5	2586	2.23143e+16	2757287550954437	2757287550954437	8	2461	1.85205e+16	9606	Homo sapiens	O43927;P33681;Q07325;P02778;P31785	O43927;P33681;Q07325;P02778;P31785	R-HSA-9701556;R-HSA-2316434;R-HSA-5672965;R-HSA-749454;R-HSA-749456;R-HSA-380073;R-HSA-444523;R-HSA-374248
R-HSA-1257604	PIP3 activates AKT signaling	1	279	2.40746e+16	3228790157344603	3228790157344603	1	86	6472004816375677	9606	Homo sapiens	P33681	P33681	R-HSA-2316434
R-HSA-5673001	RAF/MAP kinase cascade	1	292	2.51963e+16	3352250374112592	3352250374112592	1	75	5644190246839253	9606	Homo sapiens	P31785	P31785	R-HSA-5672965
R-HSA-5684996	MAPK1/MAPK3 signaling	1	299	2.58003e+16	3.41785e+16	3.41785e+16	1	82	6170981336544251	9606	Homo sapiens	P31785	P31785	R-HSA-5672965
R-HSA-9006925	Intracellular signaling by second messengers	1	319	2752610233842437	3.60196e+16	3.60196e+16	1	114	8579169175195665	9606	Homo sapiens	P33681	P33681	R-HSA-2316434
R-HSA-5683057	MAPK family signaling cascades	1	338	2.91656e+16	3.77237e+16	3.77237e+16	1	122	918121613485852	9606	Homo sapiens	P31785	P31785	R-HSA-5672965
R-HSA-9658195	Leishmania infection	1	345	2976960911208905	3834078587619606	3834078587619606	2	95	7149307645996388	9606	Homo sapiens	Q14116	Q14116	R-HSA-449058;R-HSA-448703
R-HSA-5663202	Diseases of signal transduction by growth factor receptors and second messengers	1	457	3.94339e+16	4746657009903399	4746657009903399	1	476	358217940999398	9606	Homo sapiens	P33681	P33681	R-HSA-2400009
R-HSA-5663205	Infectious disease	2	1193	1.02942e+16	5012934650872882	5012934650872882	3	740	5.56893e+16	9606	Homo sapiens	Q14116;Q15116	Q14116;Q15116	R-HSA-449058;R-HSA-448703;R-HSA-9679421
R-HSA-9006934	Signaling by Receptor Tyrosine Kinases	1	538	4642333247044611	532598763749839	532598763749839	1	746	5.61409e+16	9606	Homo sapiens	P31785	P31785	R-HSA-9701556
R-HSA-1643685	Disease	3	2022	1.74476e+16	5467651172091205	5467651172091205	4	1608	1.21011e+16	9606	Homo sapiens	Q14116;Q15116;P33681	Q14116;Q15116;P33681	R-HSA-449058;R-HSA-448703;R-HSA-2400009;R-HSA-9679421

## Sheet: c-CLL vs. p-CLL
Pathway identifier	Pathway name	#Entities found	#Entities total	Entities ratio	Entities pValue	Entities FDR	#Reactions found	#Reactions total	Reactions ratio	Species identifier	Species name	Submitted entities found	Mapped entities	Found reaction identifiers
R-HSA-1280215	Cytokine Signaling in Immune system	16	804	693761325394771	123.457	901.235	139	710	5.34317e+16	9606	Homo sapiens	P01583;Q14116;Q8TDQ0;P29460;Q07011;P31785;O00182;P33681;P09341;P28908;P02778;P05112;P29459;P23510;P26842	P01583;Q14116;Q8TDQ0;P29460;Q07011;P31785;Q14116-2;O00182;P33681;P09341;P28908;P02778;P05112;P29459;P23510;P26842	R-HSA-6785895;R-HSA-452100;R-HSA-8950410;R-HSA-452097;R-HSA-8983425;R-HSA-8983424;R-HSA-450063;R-HSA-452108;R-HSA-8985988;R-HSA-8950405;R-HSA-8984964;R-HSA-452122;R-HSA-913424;R-HSA-8963734;R-HSA-8950423;R-HSA-449058;R-HSA-8952749;R-HSA-8983983;R-HSA-6786124;R-HSA-8950179;R-HSA-8950183;R-HSA-8950456;R-HSA-8937656;R-HSA-451895;R-HSA-8983996;R-HSA-9025969;R-HSA-8950448;R-HSA-8950453;R-HSA-445752;R-…
R-HSA-6783783	Interleukin-10 signaling	7	45	3.88299e+16	4347.63	1.56515e+06	2	15	1.12884e+16	9606	Homo sapiens	P01583;Q14116;P33681;P09341;P29460;P02778;P29459	P01583;Q14116;P33681;P09341;P29460;P02778;P29459	R-HSA-8937656;R-HSA-6784160
R-HSA-449147	Signaling by Interleukins	12	457	3.94339e+16	245177	485098	135	493	3710114388922336	9606	Homo sapiens	P01583;Q14116;Q8TDQ0;O00182;P33681;P09341;P29460;P02778;P05112;P31785;P29459	P01583;Q14116;Q14116-2;Q8TDQ0;O00182;P33681;P09341;P29460;P02778;P05112;P31785;P29459	R-HSA-6785895;R-HSA-452100;R-HSA-8950410;R-HSA-452097;R-HSA-8983425;R-HSA-8983424;R-HSA-450063;R-HSA-452108;R-HSA-8985988;R-HSA-8950405;R-HSA-8984964;R-HSA-452122;R-HSA-913424;R-HSA-8963734;R-HSA-8950423;R-HSA-449058;R-HSA-8952749;R-HSA-8983983;R-HSA-6786124;R-HSA-8950179;R-HSA-8950183;R-HSA-8950456;R-HSA-8937656;R-HSA-451895;R-HSA-8983996;R-HSA-9025969;R-HSA-8950448;R-HSA-8950453;R-HSA-445752;R-…
R-HSA-168256	Immune System	20	2249	1.94063e+16	269499	485098	165	1589	1.19582e+16	9606	Homo sapiens	P01583;Q14116;Q8TDQ0;Q15116;P29460;Q07011;Q29983;P31785;Q7Z6A9;P18627;P33681;P28908;O00182;P09341;P02778;P05112;P23510;P26842;P29459	P01583;Q14116;Q8TDQ0;Q15116;P29460;Q07011;Q29983;P31785;Q14116-2;Q7Z6A9;P18627;P33681;P28908;O00182;P09341;P02778;P05112;P23510;P26842;P29459	R-HSA-6785895;R-HSA-389381;R-HSA-452100;R-HSA-8950410;R-HSA-452097;R-HSA-8983425;R-HSA-8983424;R-HSA-450063;R-HSA-452108;R-HSA-8985988;R-HSA-8950405;R-HSA-8984964;R-HSA-389919;R-HSA-452122;R-HSA-913424;R-HSA-8963734;R-HSA-8950423;R-HSA-389158;R-HSA-449058;R-HSA-8952749;R-HSA-8983983;R-HSA-6786124;R-HSA-8950179;R-HSA-8950183;R-HSA-8950456;R-HSA-389941;R-HSA-8937656;R-HSA-451895;R-HSA-8983996;R-HSA…
R-HSA-6785807	Interleukin-4 and Interleukin-13 signaling	6	111	9578048149106912	8.9608e+07	1.25451e+10	18	47	3.53703e+16	9606	Homo sapiens	P01583;Q14116;P29460;P05112;P31785;P29459	P01583;Q14116;P29460;P05112;P31785;P29459	R-HSA-6785895;R-HSA-6786095;R-HSA-6797293;R-HSA-6789325;R-HSA-6786124;R-HSA-6786092;R-HSA-6786058;R-HSA-6797271;R-HSA-451895;R-HSA-6786070;R-HSA-6786101;R-HSA-6797269;R-HSA-6797268;R-HSA-6789524;R-HSA-6797267;R-HSA-6786096;R-HSA-6785821;R-HSA-6786072
R-HSA-5669034	TNFs bind their physiological receptors	4	30	2.58866e+16	4.57804e+09	5.49364e+08	4	13	9.78326e+11	9606	Homo sapiens	P28908;Q07011;P23510;P26842	P28908;Q07011;P23510;P26842	R-HSA-5669024;R-HSA-8856189;R-HSA-8858475;R-HSA-5692315
R-HSA-9012546	Interleukin-18 signaling	3	9	7.76598e+10	9.36459e+08	9.36459e+09	4	4	3.01023e+12	9606	Homo sapiens	Q14116;P05112	Q14116;Q14116-2;P05112	R-HSA-8848370;R-HSA-6797293;R-HSA-8848395;R-HSA-8848392
R-HSA-380108	Chemokine receptors bind chemokines	4	57	4918457157649495	5.74771e+09	5.17294e+11	3	19	1.42986e+16	9606	Homo sapiens	O43927;P09341;Q07325;P02778	O43927;P09341;Q07325;P02778	R-HSA-373813;R-HSA-444523;R-HSA-374248
R-HSA-5668541	TNFR2 non-canonical NF-kB pathway	4	102	8801449650530676	5.53842e+10	4.43074e+12	4	43	3.236e+16	9606	Homo sapiens	P28908;Q07011;P23510;P26842	P28908;Q07011;P23510;P26842	R-HSA-5669024;R-HSA-8856189;R-HSA-8858475;R-HSA-5692315
R-HSA-451927	Interleukin-2 family signaling	3	45	3.88299e+16	1.11471e+11	7.80299e+11	42	59	4440096327513546	9606	Homo sapiens	Q8TDQ0;O00182;P31785	Q8TDQ0;O00182;P31785	R-HSA-8985929;R-HSA-8983371;R-HSA-912527;R-HSA-452100;R-HSA-508292;R-HSA-8983309;R-HSA-8983374;R-HSA-452097;R-HSA-8983425;R-HSA-8983424;R-HSA-450063;R-HSA-8983299;R-HSA-452108;R-HSA-8983298;R-HSA-9006850;R-HSA-8983300;R-HSA-8985988;R-HSA-508247;R-HSA-9006873;R-HSA-8983384;R-HSA-913374;R-HSA-8983378;R-HSA-452122;R-HSA-449115;R-HSA-913424;R-HSA-8963734;R-HSA-9006870;R-HSA-451942;R-HSA-919404;R-HSA-…
R-HSA-448706	Interleukin-1 processing	2	9	7.76598e+10	1.64573e+12	9.87436e+11	2	5	3.76279e+12	9606	Homo sapiens	P01583;Q14116	P01583;Q14116	R-HSA-449058;R-HSA-448703
R-HSA-446652	Interleukin-1 family signaling	4	142	1.2253e+16	1.96842e+11	1.18105e+16	19	80	6020469596628537	9606	Homo sapiens	P01583;Q14116;P05112	P01583;Q14116;Q14116-2;P05112	R-HSA-446694;R-HSA-446692;R-HSA-449058;R-HSA-446862;R-HSA-446894;R-HSA-6797293;R-HSA-446701;R-HSA-446634;R-HSA-8848395;R-HSA-8848392;R-HSA-446868;R-HSA-450133;R-HSA-446130;R-HSA-8848370;R-HSA-448703;R-HSA-446684;R-HSA-445752;R-HSA-446648;R-HSA-445753
R-HSA-375276	Peptide ligand-binding receptors	4	198	1.70852e+16	6.88621e+11	3.4431e+16	3	77	5794701986754967	9606	Homo sapiens	O43927;P09341;Q07325;P02778	O43927;P09341;Q07325;P02778	R-HSA-373813;R-HSA-444523;R-HSA-374248
R-HSA-388841	Costimulation by the CD28 family	3	88	7.59341e+16	7.86381e+11	3.93191e+16	22	35	2633955448524985	9606	Homo sapiens	Q15116;Q7Z6A9;P33681	Q15116;Q7Z6A9;P33681	R-HSA-6790087;R-HSA-389381;R-HSA-389348;R-HSA-389158;R-HSA-389350;R-HSA-388833;R-HSA-388832;R-HSA-389762;R-HSA-388814;R-HSA-388809;R-HSA-389352;R-HSA-388811;R-HSA-9679421;R-HSA-389354;R-HSA-389941;R-HSA-389523;R-HSA-388829;R-HSA-388828;R-HSA-389919;R-HSA-388831;R-HSA-389759;R-HSA-389758
R-HSA-9660826	Purinergic signaling in leishmaniasis infection	2	27	2.3298e+16	1.44785e+16	5.7914e+16	2	23	1.73089e+16	9606	Homo sapiens	P01583;Q14116	P01583;Q14116	R-HSA-449058;R-HSA-448703
R-HSA-9664424	Cell recruitment (pro-inflammatory response)	2	27	2.3298e+16	1.44785e+16	5.7914e+16	2	23	1.73089e+16	9606	Homo sapiens	P01583;Q14116	P01583;Q14116	R-HSA-449058;R-HSA-448703
R-HSA-5620971	Pyroptosis	2	27	2.3298e+16	1.44785e+16	5.7914e+16	1	23	1.73089e+16	9606	Homo sapiens	P01583;Q14116	P01583;Q14116	R-HSA-449058
R-HSA-418594	G alpha (i) signalling events	4	317	2.73535e+16	3837169886659275	1.23091e+16	3	74	5568934376881397	9606	Homo sapiens	O43927;P09341;Q07325;P02778	O43927;P09341;Q07325;P02778	R-HSA-749454;R-HSA-749456;R-HSA-380073
R-HSA-9020591	Interleukin-12 signaling	2	46	3.96928e+16	4103032468939394	1.23091e+16	15	56	4214328717639976	9606	Homo sapiens	P29460;P29459	P29460;P29459	R-HSA-8950410;R-HSA-8950347;R-HSA-8950575;R-HSA-8950752;R-HSA-8950113;R-HSA-8950179;R-HSA-8981093;R-HSA-8950757;R-HSA-8952807;R-HSA-8950456;R-HSA-8950448;R-HSA-8950128;R-HSA-8950354;R-HSA-447226;R-HSA-8950423
R-HSA-373076	Class A/1 (Rhodopsin-like receptors)	4	333	2.87341e+16	4570120548710199	1.37104e+16	3	160	1.20409e+16	9606	Homo sapiens	O43927;P09341;Q07325;P02778	O43927;P09341;Q07325;P02778	R-HSA-373813;R-HSA-444523;R-HSA-374248
R-HSA-447115	Interleukin-12 family signaling	2	56	4832168435585469	6004762470660618	1.80143e+16	48	114	8579169175195665	9606	Homo sapiens	P29460;P29459	P29460;P29459	R-HSA-8950410;R-HSA-8950405;R-HSA-8984964;R-HSA-8983835;R-HSA-8983834;R-HSA-447130;R-HSA-8950423;R-HSA-8952749;R-HSA-8983983;R-HSA-8950575;R-HSA-8983841;R-HSA-8950179;R-HSA-8983845;R-HSA-8950183;R-HSA-8950456;R-HSA-8983996;R-HSA-8950591;R-HSA-8983870;R-HSA-8950448;R-HSA-8950453;R-HSA-8950583;R-HSA-8950347;R-HSA-8984012;R-HSA-8984014;R-HSA-8984001;R-HSA-8983872;R-HSA-8983876;R-HSA-8983878;R-HSA-89…
R-HSA-5218859	Regulated Necrosis	2	63	5436189490033653	7.53313e+16	225993878808608	1	57	4289584587597832	9606	Homo sapiens	P01583;Q14116	P01583;Q14116	R-HSA-449058
R-HSA-500792	GPCR ligand binding	4	469	404694106480283	1.48946e+16	3694570210389503	3	187	1.40728e+16	9606	Homo sapiens	O43927;P09341;Q07325;P02778	O43927;P09341;Q07325;P02778	R-HSA-373813;R-HSA-444523;R-HSA-374248
R-HSA-9020933	Interleukin-23 signaling	1	9	7.76598e+10	1.84729e+16	3694570210389503	9	12	9.0307e+11	9606	Homo sapiens	P29460	P29460	R-HSA-8950364;R-HSA-8950269;R-HSA-8952749;R-HSA-8950591;R-HSA-447130;R-HSA-8950741;R-HSA-8952823;R-HSA-8950583;R-HSA-8950183
R-HSA-8985947	Interleukin-9 signaling	1	9	7.76598e+10	1.84729e+16	3694570210389503	7	13	9.78326e+11	9606	Homo sapiens	P31785	P31785	R-HSA-8985929;R-HSA-451895;R-HSA-8985914;R-HSA-8985900;R-HSA-8985973;R-HSA-8985988;R-HSA-8963734
R-HSA-9020958	Interleukin-21 signaling	1	10	8.62887e+11	2050508528955497	4101017057910994	4	5	3.76279e+12	9606	Homo sapiens	P31785	P31785	R-HSA-9006873;R-HSA-9006844;R-HSA-9006850;R-HSA-9006870
R-HSA-9701898	STAT3 nuclear events downstream of ALK signaling	1	10	8.62887e+11	2050508528955497	4101017057910994	1	10	7.52559e+11	9606	Homo sapiens	P31785	P31785	R-HSA-9701556
R-HSA-8984722	Interleukin-35 Signalling	1	12	1.03546e+16	2455746322624841	4911492645249682	24	26	1.95665e+16	9606	Homo sapiens	P29459	P29459	R-HSA-8984012;R-HSA-8984014;R-HSA-8984001;R-HSA-8983872;R-HSA-8950405;R-HSA-8983876;R-HSA-8984964;R-HSA-8983878;R-HSA-8983835;R-HSA-8950362;R-HSA-6809140;R-HSA-8983834;R-HSA-8983519;R-HSA-8983518;R-HSA-8984021;R-HSA-8950740;R-HSA-8984023;R-HSA-8983983;R-HSA-8983841;R-HSA-8983845;R-HSA-8983996;R-HSA-448627;R-HSA-8983870;R-HSA-8950453
R-HSA-389359	CD28 dependent Vav1 pathway	1	12	1.03546e+16	2455746322624841	4911492645249682	5	6	4.51535e+11	9606	Homo sapiens	P33681	P33681	R-HSA-389348;R-HSA-389350;R-HSA-388814;R-HSA-389352;R-HSA-389354
R-HSA-9020558	Interleukin-2 signaling	1	12	1.03546e+16	2455746322624841	4911492645249682	11	19	1.42986e+16	9606	Homo sapiens	P31785	P31785	R-HSA-451942;R-HSA-451895;R-HSA-919404;R-HSA-452100;R-HSA-508292;R-HSA-452097;R-HSA-450063;R-HSA-452108;R-HSA-452122;R-HSA-508282;R-HSA-452091
R-HSA-8983432	Interleukin-15 signaling	1	14	1.20804e+16	2859377141030084	5050893287857772	14	17	1.27935e+16	9606	Homo sapiens	P31785	P31785	R-HSA-8983371;R-HSA-8983309;R-HSA-8983374;R-HSA-8983425;R-HSA-8983424;R-HSA-8983299;R-HSA-8983394;R-HSA-8983298;R-HSA-9009700;R-HSA-8983300;R-HSA-8983335;R-HSA-8983384;R-HSA-8983378;R-HSA-449115
R-HSA-71240	Tryptophan catabolism	1	14	1.20804e+16	2859377141030084	5050893287857772	1	13	9.78326e+11	9606	Homo sapiens	P14902	P14902	R-HSA-198563
R-HSA-388396	GPCR downstream signalling	4	637	5496591595478471	4016516111666735	5050893287857772	3	173	1.30193e+16	9606	Homo sapiens	O43927;P09341;Q07325;P02778	O43927;P09341;Q07325;P02778	R-HSA-749454;R-HSA-749456;R-HSA-380073
R-HSA-1280218	Adaptive Immune System	5	951	8206057468288895	4.2364e+16	5050893287857772	24	263	1.97923e+16	9606	Homo sapiens	Q15116;Q7Z6A9;P18627;P33681;Q29983	Q15116;Q7Z6A9;P18627;P33681;Q29983	R-HSA-389381;R-HSA-198983;R-HSA-389762;R-HSA-388814;R-HSA-388809;R-HSA-388811;R-HSA-389523;R-HSA-388829;R-HSA-388828;R-HSA-8856157;R-HSA-389919;R-HSA-388831;R-HSA-6790087;R-HSA-389348;R-HSA-389158;R-HSA-389350;R-HSA-388833;R-HSA-388832;R-HSA-389352;R-HSA-9679421;R-HSA-389354;R-HSA-389941;R-HSA-389759;R-HSA-389758
R-HSA-389513	CTLA4 inhibitory signaling	1	21	1.81206e+16	4.25952e+16	5050893287857772	3	5	3.76279e+12	9606	Homo sapiens	P33681	P33681	R-HSA-388833;R-HSA-388829;R-HSA-388809
R-HSA-389357	CD28 dependent PI3K/Akt signaling	1	22	1.89835e+16	4457952260586229	5050893287857772	2	9	6.77303e+11	9606	Homo sapiens	P33681	P33681	R-HSA-389158;R-HSA-388832
R-HSA-1266695	Interleukin-7 signaling	1	25	2157218051600656	5050893287857772	5050893287857772	9	26	1.95665e+16	9606	Homo sapiens	P31785	P31785	R-HSA-449958;R-HSA-451895;R-HSA-8983003;R-HSA-1295540;R-HSA-9025969;R-HSA-6785165;R-HSA-1295519;R-HSA-8983063;R-HSA-1295516
R-HSA-912526	Interleukin receptor SHC signaling	1	27	2.3298e+16	5444226385497586	5444226385497586	6	6	4.51535e+11	9606	Homo sapiens	P31785	P31785	R-HSA-508247;R-HSA-453111;R-HSA-912527;R-HSA-913374;R-HSA-453104;R-HSA-913424
R-HSA-201556	Signaling by ALK	1	28	2.41608e+16	5640306893044145	5640306893044145	1	40	3.01023e+16	9606	Homo sapiens	P31785	P31785	R-HSA-9701556
R-HSA-372790	Signaling by GPCR	4	712	6143757010958668	5651143673522274	5651143673522274	6	360	2.70921e+16	9606	Homo sapiens	O43927;P09341;Q07325;P02778	O43927;P09341;Q07325;P02778	R-HSA-373813;R-HSA-749454;R-HSA-749456;R-HSA-380073;R-HSA-444523;R-HSA-374248
R-HSA-389356	CD28 co-stimulation	1	33	2.84753e+16	661487866813768	661487866813768	10	19	1.42986e+16	9606	Homo sapiens	P33681	P33681	R-HSA-389381;R-HSA-389348;R-HSA-389158;R-HSA-389350;R-HSA-388832;R-HSA-388831;R-HSA-388814;R-HSA-389352;R-HSA-388811;R-HSA-389354
R-HSA-5357801	Programmed Cell Death	2	217	1872465268789369	7374835797383172	7374835797383172	1	197	1.48254e+16	9606	Homo sapiens	P01583;Q14116	P01583;Q14116	R-HSA-449058
R-HSA-389948	PD-1 signaling	1	42	3.62413e+16	8344850360632639	8344850360632639	5	5	3.76279e+12	9606	Homo sapiens	Q15116	Q15116	R-HSA-389762;R-HSA-388828;R-HSA-389759;R-HSA-389758;R-HSA-9679421
R-HSA-512988	Interleukin-3, Interleukin-5 and GM-CSF signaling	1	48	4.14186e+16	9481056607806148	9481056607806148	6	38	2.85972e+16	9606	Homo sapiens	P31785	P31785	R-HSA-508247;R-HSA-453111;R-HSA-912527;R-HSA-913374;R-HSA-453104;R-HSA-913424
R-HSA-2559582	Senescence-Associated Secretory Phenotype (SASP)	1	81	6989386487186125	1549286690910432	1549286690910432	1	22	1.65563e+16	9606	Homo sapiens	P01583	P01583	R-HSA-4568740
R-HSA-9658195	Leishmania infection	2	345	2976960911208905	1.59292e+16	1.59292e+16	2	95	7149307645996388	9606	Homo sapiens	P01583;Q14116	P01583;Q14116	R-HSA-449058;R-HSA-448703
R-HSA-9679191	Potential therapeutics for SARS	1	88	7.59341e+16	1671795629388847	1671795629388847	1	34	2.5587e+16	9606	Homo sapiens	Q15116	Q15116	R-HSA-9679421
R-HSA-2219530	Constitutive Signaling by Aberrant PI3K in Cancer	1	89	7679696263698335	1.68916e+16	1.68916e+16	1	2	1.50512e+12	9606	Homo sapiens	P33681	P33681	R-HSA-2400009
R-HSA-9020702	Interleukin-1 signaling	1	102	8801449650530676	1.91173e+16	1.91173e+16	13	47	3.53703e+16	9606	Homo sapiens	P01583	P01583	R-HSA-446694;R-HSA-446692;R-HSA-446862;R-HSA-446894;R-HSA-446701;R-HSA-446634;R-HSA-446868;R-HSA-450133;R-HSA-446130;R-HSA-446684;R-HSA-445752;R-HSA-446648;R-HSA-445753
R-HSA-2219528	PI3K/AKT Signaling in Cancer	1	116	1.00095e+16	2.14503e+16	2.14503e+16	1	21	1580373269114991	9606	Homo sapiens	P33681	P33681	R-HSA-2400009
R-HSA-6811558	PI5P, PP2A and IER3 Regulate PI3K/AKT Signaling	1	118	1.01821e+16	2.17782e+16	2.17782e+16	1	7	5.26791e+10	9606	Homo sapiens	P33681	P33681	R-HSA-2316434
R-HSA-199418	Negative regulation of the PI3K/AKT network	1	125	1.07861e+16	2291583921654352	2291583921654352	1	10	7.52559e+11	9606	Homo sapiens	P33681	P33681	R-HSA-2316434
R-HSA-2132295	MHC class II antigen presentation	1	142	1.2253e+16	2.5613e+16	2.5613e+16	1	26	1.95665e+16	9606	Homo sapiens	P18627	P18627	R-HSA-8856157
R-HSA-2559583	Cellular Senescence	1	166	1.43239e+16	2926715373007841	2926715373007841	1	89	6697772426249247	9606	Homo sapiens	P01583	P01583	R-HSA-4568740
R-HSA-9679506	SARS-CoV Infections	1	177	1.52731e+16	3.08839e+16	3.08839e+16	1	253	1903973509933775	9606	Homo sapiens	Q15116	Q15116	R-HSA-9679421
R-HSA-1257604	PIP3 activates AKT signaling	1	279	2.40746e+16	4428150087069551	4428150087069551	1	86	6472004816375677	9606	Homo sapiens	P33681	P33681	R-HSA-2316434
R-HSA-162582	Signal Transduction	6	2586	2.23143e+16	4.53566e+16	4.53566e+16	9	2461	1.85205e+16	9606	Homo sapiens	O43927;P33681;P09341;Q07325;P02778;P31785	O43927;P33681;P09341;Q07325;P02778;P31785	R-HSA-9701556;R-HSA-373813;R-HSA-2316434;R-HSA-5672965;R-HSA-749454;R-HSA-749456;R-HSA-380073;R-HSA-444523;R-HSA-374248
R-HSA-5663205	Infectious disease	3	1193	1.02942e+16	4551738440424582	4551738440424582	3	740	5.56893e+16	9606	Homo sapiens	P01583;Q14116;Q15116	P01583;Q14116;Q15116	R-HSA-449058;R-HSA-448703;R-HSA-9679421
R-HSA-5673001	RAF/MAP kinase cascade	1	292	2.51963e+16	457984156586281	457984156586281	1	75	5644190246839253	9606	Homo sapiens	P31785	P31785	R-HSA-5672965
R-HSA-198933	Immunoregulatory interactions between a Lymphoid and a non-Lymphoid cell	1	297	2562775045301579	4637123959330207	4637123959330207	1	44	3.31126e+16	9606	Homo sapiens	Q29983	Q29983	R-HSA-198983
R-HSA-5684996	MAPK1/MAPK3 signaling	1	299	2.58003e+16	4659874084276291	4659874084276291	1	82	6170981336544251	9606	Homo sapiens	P31785	P31785	R-HSA-5672965
R-HSA-9006925	Intracellular signaling by second messengers	1	319	2752610233842437	4882346517593854	4882346517593854	1	114	8579169175195665	9606	Homo sapiens	P33681	P33681	R-HSA-2316434
R-HSA-5683057	MAPK family signaling cascades	1	338	2.91656e+16	5085448576123826	5085448576123826	1	122	918121613485852	9606	Homo sapiens	P31785	P31785	R-HSA-5672965
R-HSA-71291	Metabolism of amino acids and derivatives	1	376	3244455949607386	5468722883065797	5468722883065797	1	247	1858819987959061	9606	Homo sapiens	P14902	P14902	R-HSA-198563
R-HSA-5663202	Diseases of signal transduction by growth factor receptors and second messengers	1	457	3.94339e+16	6192379686124134	6192379686124134	1	476	358217940999398	9606	Homo sapiens	P33681	P33681	R-HSA-2400009
R-HSA-1643685	Disease	4	2022	1.74476e+16	6235917074473639	6235917074473639	4	1608	1.21011e+16	9606	Homo sapiens	P01583;Q14116;Q15116;P33681	P01583;Q14116;Q15116;P33681	R-HSA-449058;R-HSA-448703;R-HSA-2400009;R-HSA-9679421
R-HSA-6798695	Neutrophil degranulation	1	480	4141858659073259	6376768413999903	6376768413999903	2	10	7.52559e+11	9606	Homo sapiens	P09341	P09341	R-HSA-6798749;R-HSA-6798745
R-HSA-9006934	Signaling by Receptor Tyrosine Kinases	1	538	4642333247044611	680452970206247	680452970206247	1	746	5.61409e+16	9606	Homo sapiens	P31785	P31785	R-HSA-9701556
R-HSA-2262752	Cellular responses to stress	1	737	6359478816118733	7933993262839558	7933993262839558	1	373	2.80704e+16	9606	Homo sapiens	P01583	P01583	R-HSA-4568740
R-HSA-8953897	Cellular responses to stimuli	1	751	648028302700837	7997020928615913	7997020928615913	1	404	3.04034e+16	9606	Homo sapiens	P01583	P01583	R-HSA-4568740
R-HSA-168249	Innate Immune System	1	1191	1.0277e+16	9259214614901464	9259214614901464	2	675	5.07977e+16	9606	Homo sapiens	P09341	P09341	R-HSA-6798749;R-HSA-6798745
R-HSA-1430728	Metabolism	1	2145	1.85089e+16	9926440228245706	9926440228245706	1	2012	1514148103552077	9606	Homo sapiens	P14902	P14902	R-HSA-198563
