# Supplementary material for: Unravelling soluble immune checkpoints in chronic lymphocytic leukemia: Physiological immunomodulators or immune dysfunction
Source: Front Immunol. 2022 Sep 28;13:965905. doi: 10.3389/fimmu.2022.965905 (PMC9554405; doi:10.3389/fimmu.2022.965905)
Supplement: Supplementary file 6 [file Table_5.xlsx]

## Sheet: Downtrend Sign.Prot. MBLvs.CLL 
Pathway identifier	Pathway name	#Entities found	#Entities total	Entities ratio	Entities pValue	Entities FDR	#Reactions found	#Reactions total	Reactions ratio	Species identifier	Species name	Submitted entities found	Mapped entities	Found reaction identifiers
R-HSA-9012546	Interleukin-18 signaling	1	9	7.76598e+10	1.55259e+16	482633097263796	1	4	3.01023e+12	9606	Homo sapiens	P35225	P35225	R-HSA-6797293
R-HSA-449147	Signaling by Interleukins	2	457	3.94339e+16	1.55504e+16	482633097263796	18	493	3710114388922336	9606	Homo sapiens	Q6EBC2;P35225	Q6EBC2;P35225	R-HSA-6785895;R-HSA-6788582;R-HSA-6786118;R-HSA-6786114;R-HSA-6786050;R-HSA-6797293;R-HSA-6789325;R-HSA-6797271;R-HSA-6797269;R-HSA-448660;R-HSA-6788628;R-HSA-6797268;R-HSA-6789524;R-HSA-6797267;R-HSA-6786110;R-HSA-449818;R-HSA-6788571;R-HSA-6788346
R-HSA-6788467	IL-6-type cytokine receptor ligand interactions	1	17	1466908275088446	2931664730289385	482633097263796	1	14	1053582179409994	9606	Homo sapiens	Q6EBC2	Q6EBC2	R-HSA-448660
R-HSA-1280215	Cytokine Signaling in Immune system	2	804	693761325394771	4.81305e+16	482633097263796	18	710	5.34317e+16	9606	Homo sapiens	Q6EBC2;P35225	Q6EBC2;P35225	R-HSA-6785895;R-HSA-6788582;R-HSA-6786118;R-HSA-6786114;R-HSA-6786050;R-HSA-6797293;R-HSA-6789325;R-HSA-6797271;R-HSA-6797269;R-HSA-448660;R-HSA-6788628;R-HSA-6797268;R-HSA-6789524;R-HSA-6797267;R-HSA-6786110;R-HSA-449818;R-HSA-6788571;R-HSA-6788346
R-HSA-6783589	Interleukin-6 family signaling	1	28	2.41608e+16	482633097263796	482633097263796	1	34	2.5587e+16	9606	Homo sapiens	Q6EBC2	Q6EBC2	R-HSA-448660
R-HSA-6785807	Interleukin-4 and Interleukin-13 signaling	1	111	9578048149106912	1.90644e+16	1.90644e+16	17	47	3.53703e+16	9606	Homo sapiens	P35225	P35225	R-HSA-6785895;R-HSA-6788582;R-HSA-6786118;R-HSA-6786114;R-HSA-6786050;R-HSA-6797293;R-HSA-6789325;R-HSA-6797271;R-HSA-6797269;R-HSA-6788628;R-HSA-6797268;R-HSA-6789524;R-HSA-6797267;R-HSA-6786110;R-HSA-449818;R-HSA-6788571;R-HSA-6788346
R-HSA-446652	Interleukin-1 family signaling	1	142	1.2253e+16	2435586109313148	2435586109313148	1	80	6020469596628537	9606	Homo sapiens	P35225	P35225	R-HSA-6797293
R-HSA-168256	Immune System	2	2249	1.94063e+16	3.76606e+16	3.76606e+16	18	1589	1.19582e+16	9606	Homo sapiens	Q6EBC2;P35225	Q6EBC2;P35225	R-HSA-6785895;R-HSA-6788582;R-HSA-6786118;R-HSA-6786114;R-HSA-6786050;R-HSA-6797293;R-HSA-6789325;R-HSA-6797271;R-HSA-6797269;R-HSA-448660;R-HSA-6788628;R-HSA-6797268;R-HSA-6789524;R-HSA-6797267;R-HSA-6786110;R-HSA-449818;R-HSA-6788571;R-HSA-6788346

## Sheet: Uptrend Sig.Prot. MBLvs.CLL
Pathway identifier	Pathway name	#Entities found	#Entities total	Entities ratio	Entities pValue	Entities FDR	#Reactions found	#Reactions total	Reactions ratio	Species identifier	Species name	Submitted entities found	Mapped entities	Found reaction identifiers
R-HSA-391160	Signal regulatory protein family interactions	1	16	1.38062e+16	1.38062e+16	1.24256e+16	8	10	7.52559e+11	9606	Homo sapiens	Q08722	Q08722	R-HSA-391157;R-HSA-391156;R-HSA-391158;R-HSA-391153;R-HSA-391168;R-HSA-391152;R-HSA-391151;R-HSA-391150
R-HSA-216083	Integrin cell surface interactions	1	85	7334541375442229	7334541375442205	2.59729e+16	1	55	4.13907e+16	9606	Homo sapiens	Q08722	Q08722	R-HSA-2426259
R-HSA-1500931	Cell-Cell communication	1	130	1121753386832341	1121753386832336	2.59729e+16	8	60	4515352197471403	9606	Homo sapiens	Q08722	Q08722	R-HSA-391157;R-HSA-391156;R-HSA-391158;R-HSA-391153;R-HSA-391168;R-HSA-391152;R-HSA-391151;R-HSA-391150
R-HSA-202733	Cell surface interactions at the vascular wall	1	246	2.1227e+16	2.1227e+16	2.59729e+16	1	65	4891631547260686	9606	Homo sapiens	Q08722	Q08722	R-HSA-202703
R-HSA-1474244	Extracellular matrix organization	1	301	2.59729e+16	2.59729e+16	2.59729e+16	1	319	2.40066e+16	9606	Homo sapiens	Q08722	Q08722	R-HSA-2426259
R-HSA-6798695	Neutrophil degranulation	1	480	4141858659073259	4141858659073261	4141858659073261	2	10	7.52559e+11	9606	Homo sapiens	Q08722	Q08722	R-HSA-6799350;R-HSA-6798747
R-HSA-109582	Hemostasis	1	726	6264561221848304	6264561221848308	6264561221848308	1	334	2.51355e+16	9606	Homo sapiens	Q08722	Q08722	R-HSA-202703
R-HSA-168249	Innate Immune System	1	1191	1.0277e+16	1.0277e+16	1.0277e+16	2	675	5.07977e+16	9606	Homo sapiens	Q08722	Q08722	R-HSA-6799350;R-HSA-6798747
R-HSA-168256	Immune System	1	2249	1.94063e+16	1.94063e+16	1.94063e+16	2	1589	1.19582e+16	9606	Homo sapiens	Q08722	Q08722	R-HSA-6799350;R-HSA-6798747

## Sheet: DownSig.Prot MBLvs.cCLLvs.pCLL
Pathway identifier	Pathway name	#Entities found	#Entities total	Entities ratio	Entities pValue	Entities FDR	#Reactions found	#Reactions total	Reactions ratio	Species identifier	Species name	Submitted entities found	Mapped entities	Found reaction identifiers
R-HSA-6783783	Interleukin-10 signaling	2	45	3.88299e+16	1.50776e+10	6.30208e+10	1	15	1.12884e+16	9606	Homo sapiens	P29460;P29459	P29460;P29459	R-HSA-6784160
R-HSA-9020591	Interleukin-12 signaling	2	46	3.96928e+16	1.57552e+10	6.30208e+10	15	56	4214328717639976	9606	Homo sapiens	P29460;P29459	P29460;P29459	R-HSA-8950410;R-HSA-8950347;R-HSA-8950575;R-HSA-8950752;R-HSA-8950113;R-HSA-8950179;R-HSA-8981093;R-HSA-8950757;R-HSA-8952807;R-HSA-8950456;R-HSA-8950448;R-HSA-8950128;R-HSA-8950354;R-HSA-447226;R-HSA-8950423
R-HSA-447115	Interleukin-12 family signaling	2	56	4832168435585469	2.33499e+11	7.00496e+10	48	114	8579169175195665	9606	Homo sapiens	P29460;P29459	P29460;P29459	R-HSA-8950410;R-HSA-8950405;R-HSA-8984964;R-HSA-8983835;R-HSA-8983834;R-HSA-447130;R-HSA-8950423;R-HSA-8952749;R-HSA-8983983;R-HSA-8950575;R-HSA-8983841;R-HSA-8950179;R-HSA-8983845;R-HSA-8950183;R-HSA-8950456;R-HSA-8983996;R-HSA-8950591;R-HSA-8983870;R-HSA-8950448;R-HSA-8950453;R-HSA-8950583;R-HSA-8950347;R-HSA-8984012;R-HSA-8984014;R-HSA-8984001;R-HSA-8983872;R-HSA-8983876;R-HSA-8983878;R-HSA-89…
R-HSA-6785807	Interleukin-4 and Interleukin-13 signaling	2	111	9578048149106912	9.1739e+10	1.83478e+12	1	47	3.53703e+16	9606	Homo sapiens	P29460;P29459	P29460;P29459	R-HSA-6789325
R-HSA-9020933	Interleukin-23 signaling	1	9	7.76598e+10	1.55259e+16	1.55259e+16	9	12	9.0307e+11	9606	Homo sapiens	P29460	P29460	R-HSA-8950364;R-HSA-8950269;R-HSA-8952749;R-HSA-8950591;R-HSA-447130;R-HSA-8950741;R-HSA-8952823;R-HSA-8950583;R-HSA-8950183
R-HSA-449147	Signaling by Interleukins	2	457	3.94339e+16	1.55504e+16	1.55504e+16	50	493	3710114388922336	9606	Homo sapiens	P29460;P29459	P29460;P29459	R-HSA-8950410;R-HSA-8950405;R-HSA-8984964;R-HSA-8983835;R-HSA-8983834;R-HSA-447130;R-HSA-8950423;R-HSA-8952749;R-HSA-8983983;R-HSA-8950575;R-HSA-8983841;R-HSA-6789325;R-HSA-8950179;R-HSA-8983845;R-HSA-8950183;R-HSA-8950456;R-HSA-8983996;R-HSA-8950591;R-HSA-8983870;R-HSA-8950448;R-HSA-8950453;R-HSA-8950583;R-HSA-8950347;R-HSA-8984012;R-HSA-6784160;R-HSA-8984014;R-HSA-8984001;R-HSA-8983872;R-HSA-89…
R-HSA-8984722	Interleukin-35 Signalling	1	12	1.03546e+16	2.06986e+16	2.06986e+16	24	26	1.95665e+16	9606	Homo sapiens	P29459	P29459	R-HSA-8984012;R-HSA-8984014;R-HSA-8984001;R-HSA-8983872;R-HSA-8950405;R-HSA-8983876;R-HSA-8984964;R-HSA-8983878;R-HSA-8983835;R-HSA-8950362;R-HSA-6809140;R-HSA-8983834;R-HSA-8983519;R-HSA-8983518;R-HSA-8984021;R-HSA-8950740;R-HSA-8984023;R-HSA-8983983;R-HSA-8983841;R-HSA-8983845;R-HSA-8983996;R-HSA-448627;R-HSA-8983870;R-HSA-8950453
R-HSA-1280215	Cytokine Signaling in Immune system	2	804	693761325394771	4.81305e+16	4.81305e+16	50	710	5.34317e+16	9606	Homo sapiens	P29460;P29459	P29460;P29459	R-HSA-8950410;R-HSA-8950405;R-HSA-8984964;R-HSA-8983835;R-HSA-8983834;R-HSA-447130;R-HSA-8950423;R-HSA-8952749;R-HSA-8983983;R-HSA-8950575;R-HSA-8983841;R-HSA-6789325;R-HSA-8950179;R-HSA-8983845;R-HSA-8950183;R-HSA-8950456;R-HSA-8983996;R-HSA-8950591;R-HSA-8983870;R-HSA-8950448;R-HSA-8950453;R-HSA-8950583;R-HSA-8950347;R-HSA-8984012;R-HSA-6784160;R-HSA-8984014;R-HSA-8984001;R-HSA-8983872;R-HSA-89…
R-HSA-168256	Immune System	2	2249	1.94063e+16	3.76606e+16	3.76606e+16	50	1589	1.19582e+16	9606	Homo sapiens	P29460;P29459	P29460;P29459	R-HSA-8950410;R-HSA-8950405;R-HSA-8984964;R-HSA-8983835;R-HSA-8983834;R-HSA-447130;R-HSA-8950423;R-HSA-8952749;R-HSA-8983983;R-HSA-8950575;R-HSA-8983841;R-HSA-6789325;R-HSA-8950179;R-HSA-8983845;R-HSA-8950183;R-HSA-8950456;R-HSA-8983996;R-HSA-8950591;R-HSA-8983870;R-HSA-8950448;R-HSA-8950453;R-HSA-8950583;R-HSA-8950347;R-HSA-8984012;R-HSA-6784160;R-HSA-8984014;R-HSA-8984001;R-HSA-8983872;R-HSA-89…

## Sheet: UpSig.MBLvs.cCLLvs.pCLL
Pathway identifier	Pathway name	#Entities found	#Entities total	Entities ratio	Entities pValue	Entities FDR	#Reactions found	#Reactions total	Reactions ratio	Species identifier	Species name	Submitted entities found	Mapped entities	Found reaction identifiers
R-HSA-5669034	TNFs bind their physiological receptors	3	30	2.58866e+16	1.44027e+10	6.76925e+10	3	13	9.78326e+11	9606	Homo sapiens	Q07011;P26842;P23510	Q07011;P26842;P23510	R-HSA-5669024;R-HSA-8858475;R-HSA-5692315
R-HSA-1280215	Cytokine Signaling in Immune system	6	804	693761325394771	7.79423e+09	1.79267e+12	77	710	5.34317e+16	9606	Homo sapiens	P01583;O00182;Q07011;P31785;P23510;P26842	P01583;O00182;Q07011;P31785;P23510;P26842	R-HSA-912527;R-HSA-452100;R-HSA-508292;R-HSA-8983309;R-HSA-452097;R-HSA-8983425;R-HSA-446862;R-HSA-8983424;R-HSA-450063;R-HSA-8983299;R-HSA-452108;R-HSA-8983298;R-HSA-9006850;R-HSA-1295519;R-HSA-8983300;R-HSA-8985988;R-HSA-1295516;R-HSA-9006873;R-HSA-446868;R-HSA-452122;R-HSA-913424;R-HSA-8963734;R-HSA-8983063;R-HSA-9006870;R-HSA-449958;R-HSA-449058;R-HSA-8985900;R-HSA-1295540;R-HSA-446894;R-HSA-…
R-HSA-5668541	TNFR2 non-canonical NF-kB pathway	3	102	8801449650530676	5.50431e+10	8.25647e+11	3	43	3.236e+16	9606	Homo sapiens	Q07011;P26842;P23510	Q07011;P26842;P23510	R-HSA-5669024;R-HSA-8858475;R-HSA-5692315
R-HSA-168256	Immune System	7	2249	1.94063e+16	2.57368e+12	2831051184436051	81	1589	1.19582e+16	9606	Homo sapiens	P01583;Q7Z6A9;O00182;Q07011;P31785;P23510;P26842	P01583;Q7Z6A9;O00182;Q07011;P31785;P23510;P26842	R-HSA-912527;R-HSA-452100;R-HSA-508292;R-HSA-8983309;R-HSA-452097;R-HSA-8983425;R-HSA-446862;R-HSA-8983424;R-HSA-450063;R-HSA-8983299;R-HSA-452108;R-HSA-8983298;R-HSA-9006850;R-HSA-1295519;R-HSA-8983300;R-HSA-8985988;R-HSA-1295516;R-HSA-9006873;R-HSA-446868;R-HSA-389523;R-HSA-389919;R-HSA-452122;R-HSA-913424;R-HSA-8963734;R-HSA-8983063;R-HSA-9006870;R-HSA-6790087;R-HSA-449958;R-HSA-449058;R-HSA-8…
R-HSA-451927	Interleukin-2 family signaling	2	45	3.88299e+16	5.33044e+11	4797399702891836	42	59	4440096327513546	9606	Homo sapiens	O00182;P31785	O00182;P31785	R-HSA-8985929;R-HSA-8983371;R-HSA-912527;R-HSA-452100;R-HSA-508292;R-HSA-8983309;R-HSA-8983374;R-HSA-452097;R-HSA-8983425;R-HSA-8983424;R-HSA-450063;R-HSA-8983299;R-HSA-452108;R-HSA-8983298;R-HSA-9006850;R-HSA-8983300;R-HSA-8985988;R-HSA-508247;R-HSA-9006873;R-HSA-8983384;R-HSA-913374;R-HSA-8983378;R-HSA-452122;R-HSA-449115;R-HSA-913424;R-HSA-8963734;R-HSA-9006870;R-HSA-451942;R-HSA-919404;R-HSA-…
R-HSA-6785807	Interleukin-4 and Interleukin-13 signaling	2	111	9578048149106912	3.15813e+16	2.21069e+16	9	47	3.53703e+16	9606	Homo sapiens	P01583;P31785	P01583;P31785	R-HSA-451895;R-HSA-6789524;R-HSA-6786096;R-HSA-6786095;R-HSA-6789325;R-HSA-6786124;R-HSA-6786092;R-HSA-6786058;R-HSA-6786072
R-HSA-449147	Signaling by Interleukins	3	457	3.94339e+16	4305935696627405	2.58356e+16	74	493	3710114388922336	9606	Homo sapiens	P01583;O00182;P31785	P01583;O00182;P31785	R-HSA-912527;R-HSA-452100;R-HSA-508292;R-HSA-8983309;R-HSA-452097;R-HSA-8983425;R-HSA-446862;R-HSA-8983424;R-HSA-450063;R-HSA-8983299;R-HSA-452108;R-HSA-8983298;R-HSA-9006850;R-HSA-1295519;R-HSA-8983300;R-HSA-8985988;R-HSA-1295516;R-HSA-9006873;R-HSA-446868;R-HSA-452122;R-HSA-913424;R-HSA-8963734;R-HSA-8983063;R-HSA-9006870;R-HSA-449958;R-HSA-449058;R-HSA-8985900;R-HSA-1295540;R-HSA-446894;R-HSA-…
R-HSA-8985947	Interleukin-9 signaling	1	9	7.76598e+10	6967713996315128	2.7842e+16	7	13	9.78326e+11	9606	Homo sapiens	P31785	P31785	R-HSA-8985929;R-HSA-451895;R-HSA-8985914;R-HSA-8985900;R-HSA-8985973;R-HSA-8985988;R-HSA-8963734
R-HSA-448706	Interleukin-1 processing	1	9	7.76598e+10	6967713996315128	2.7842e+16	2	5	3.76279e+12	9606	Homo sapiens	P01583	P01583	R-HSA-449058;R-HSA-448703
R-HSA-9020958	Interleukin-21 signaling	1	10	8.62887e+11	7739234207799761	2.7842e+16	4	5	3.76279e+12	9606	Homo sapiens	P31785	P31785	R-HSA-9006873;R-HSA-9006844;R-HSA-9006850;R-HSA-9006870
R-HSA-9701898	STAT3 nuclear events downstream of ALK signaling	1	10	8.62887e+11	7739234207799761	2.7842e+16	1	10	7.52559e+11	9606	Homo sapiens	P31785	P31785	R-HSA-9701556
R-HSA-9020558	Interleukin-2 signaling	1	12	1.03546e+16	9280676361419272	2.7842e+16	11	19	1.42986e+16	9606	Homo sapiens	P31785	P31785	R-HSA-451942;R-HSA-451895;R-HSA-919404;R-HSA-452100;R-HSA-508292;R-HSA-452097;R-HSA-450063;R-HSA-452108;R-HSA-452122;R-HSA-508282;R-HSA-452091
R-HSA-8983432	Interleukin-15 signaling	1	14	1.20804e+16	1.082e+16	3.246e+16	14	17	1.27935e+16	9606	Homo sapiens	P31785	P31785	R-HSA-8983371;R-HSA-8983309;R-HSA-8983374;R-HSA-8983425;R-HSA-8983424;R-HSA-8983299;R-HSA-8983394;R-HSA-8983298;R-HSA-9009700;R-HSA-8983300;R-HSA-8983335;R-HSA-8983384;R-HSA-8983378;R-HSA-449115
R-HSA-1266695	Interleukin-7 signaling	1	25	2157218051600656	1.92483e+16	4154762385718058	9	26	1.95665e+16	9606	Homo sapiens	P31785	P31785	R-HSA-449958;R-HSA-451895;R-HSA-8983003;R-HSA-1295540;R-HSA-9025969;R-HSA-6785165;R-HSA-1295519;R-HSA-8983063;R-HSA-1295516
R-HSA-912526	Interleukin receptor SHC signaling	1	27	2.3298e+16	2077381192859029	4154762385718058	6	6	4.51535e+11	9606	Homo sapiens	P31785	P31785	R-HSA-508247;R-HSA-453111;R-HSA-912527;R-HSA-913374;R-HSA-453104;R-HSA-913424
R-HSA-9664424	Cell recruitment (pro-inflammatory response)	1	27	2.3298e+16	2077381192859029	4154762385718058	2	23	1.73089e+16	9606	Homo sapiens	P01583	P01583	R-HSA-449058;R-HSA-448703
R-HSA-9660826	Purinergic signaling in leishmaniasis infection	1	27	2.3298e+16	2077381192859029	4154762385718058	2	23	1.73089e+16	9606	Homo sapiens	P01583	P01583	R-HSA-449058;R-HSA-448703
R-HSA-5620971	Pyroptosis	1	27	2.3298e+16	2077381192859029	4154762385718058	1	23	1.73089e+16	9606	Homo sapiens	P01583	P01583	R-HSA-449058
R-HSA-201556	Signaling by ALK	1	28	2.41608e+16	2.15358e+16	4307157946037243	1	40	3.01023e+16	9606	Homo sapiens	P31785	P31785	R-HSA-9701556
R-HSA-6783783	Interleukin-10 signaling	1	45	3.88299e+16	3440902708892568	4787521303873454	1	15	1.12884e+16	9606	Homo sapiens	P01583	P01583	R-HSA-6784160
R-HSA-512988	Interleukin-3, Interleukin-5 and GM-CSF signaling	1	48	4.14186e+16	3.66651e+16	4787521303873454	6	38	2.85972e+16	9606	Homo sapiens	P31785	P31785	R-HSA-508247;R-HSA-453111;R-HSA-912527;R-HSA-913374;R-HSA-453104;R-HSA-913424
R-HSA-380108	Chemokine receptors bind chemokines	1	57	4918457157649495	4.34052e+16	4787521303873454	1	19	1.42986e+16	9606	Homo sapiens	O43927	O43927	R-HSA-444523
R-HSA-5218859	Regulated Necrosis	1	63	5436189490033653	4787521303873454	4787521303873454	1	57	4289584587597832	9606	Homo sapiens	P01583	P01583	R-HSA-449058
R-HSA-2559582	Senescence-Associated Secretory Phenotype (SASP)	1	81	6989386487186125	6117420607932933	6117420607932933	1	22	1.65563e+16	9606	Homo sapiens	P01583	P01583	R-HSA-4568740
R-HSA-388841	Costimulation by the CD28 family	1	88	7.59341e+16	6630127607200631	6630127607200631	4	35	2633955448524985	9606	Homo sapiens	Q7Z6A9	Q7Z6A9	R-HSA-389941;R-HSA-6790087;R-HSA-389523;R-HSA-389919
R-HSA-9020702	Interleukin-1 signaling	1	102	8801449650530676	7648081072478574	7648081072478574	13	47	3.53703e+16	9606	Homo sapiens	P01583	P01583	R-HSA-446694;R-HSA-446692;R-HSA-446862;R-HSA-446894;R-HSA-446701;R-HSA-446634;R-HSA-446868;R-HSA-450133;R-HSA-446130;R-HSA-446684;R-HSA-445752;R-HSA-446648;R-HSA-445753
R-HSA-446652	Interleukin-1 family signaling	1	142	1.2253e+16	1.05024e+16	1.05024e+16	15	80	6020469596628537	9606	Homo sapiens	P01583	P01583	R-HSA-446694;R-HSA-446692;R-HSA-449058;R-HSA-446862;R-HSA-446894;R-HSA-446701;R-HSA-446634;R-HSA-446868;R-HSA-450133;R-HSA-446130;R-HSA-448703;R-HSA-446684;R-HSA-445752;R-HSA-446648;R-HSA-445753
R-HSA-2559583	Cellular Senescence	1	166	1.43239e+16	1.21771e+16	1.21771e+16	1	89	6697772426249247	9606	Homo sapiens	P01583	P01583	R-HSA-4568740
R-HSA-375276	Peptide ligand-binding receptors	1	198	1.70852e+16	1436663681230801	1436663681230801	1	77	5794701986754967	9606	Homo sapiens	O43927	O43927	R-HSA-444523
R-HSA-5357801	Programmed Cell Death	1	217	1872465268789369	1.56436e+16	1.56436e+16	1	197	1.48254e+16	9606	Homo sapiens	P01583	P01583	R-HSA-449058
R-HSA-5673001	RAF/MAP kinase cascade	1	292	2.51963e+16	2.05206e+16	2.05206e+16	1	75	5644190246839253	9606	Homo sapiens	P31785	P31785	R-HSA-5672965
R-HSA-5684996	MAPK1/MAPK3 signaling	1	299	2.58003e+16	2096275174295119	2096275174295119	1	82	6170981336544251	9606	Homo sapiens	P31785	P31785	R-HSA-5672965
R-HSA-418594	G alpha (i) signalling events	1	317	2.73535e+16	2208965003976867	2208965003976867	3	74	5568934376881397	9606	Homo sapiens	O43927	O43927	R-HSA-749454;R-HSA-749456;R-HSA-380073
R-HSA-373076	Class A/1 (Rhodopsin-like receptors)	1	333	2.87341e+16	2307932368515584	2307932368515584	1	160	1.20409e+16	9606	Homo sapiens	O43927	O43927	R-HSA-444523
R-HSA-5683057	MAPK family signaling cascades	1	338	2.91656e+16	2.33863e+16	2.33863e+16	1	122	918121613485852	9606	Homo sapiens	P31785	P31785	R-HSA-5672965
R-HSA-9658195	Leishmania infection	1	345	2976960911208905	2.38142e+16	2.38142e+16	2	95	7149307645996388	9606	Homo sapiens	P01583	P01583	R-HSA-449058;R-HSA-448703
R-HSA-500792	GPCR ligand binding	1	469	404694106480283	3.10508e+16	3.10508e+16	1	187	1.40728e+16	9606	Homo sapiens	O43927	O43927	R-HSA-444523
R-HSA-9006934	Signaling by Receptor Tyrosine Kinases	1	538	4642333247044611	3.48071e+16	3.48071e+16	1	746	5.61409e+16	9606	Homo sapiens	P31785	P31785	R-HSA-9701556
R-HSA-388396	GPCR downstream signalling	1	637	5496591595478471	3.98789e+16	3.98789e+16	3	173	1.30193e+16	9606	Homo sapiens	O43927	O43927	R-HSA-749454;R-HSA-749456;R-HSA-380073
R-HSA-372790	Signaling by GPCR	1	712	6143757010958668	4348438069503413	4348438069503413	4	360	2.70921e+16	9606	Homo sapiens	O43927	O43927	R-HSA-749454;R-HSA-749456;R-HSA-380073;R-HSA-444523
R-HSA-2262752	Cellular responses to stress	1	737	6359478816118733	4464276368608818	4464276368608818	1	373	2.80704e+16	9606	Homo sapiens	P01583	P01583	R-HSA-4568740
R-HSA-8953897	Cellular responses to stimuli	1	751	648028302700837	4528219664659735	4528219664659735	1	404	3.04034e+16	9606	Homo sapiens	P01583	P01583	R-HSA-4568740
R-HSA-1280218	Adaptive Immune System	1	951	8206057468288895	5372715436394734	5372715436394734	4	263	1.97923e+16	9606	Homo sapiens	Q7Z6A9	Q7Z6A9	R-HSA-389941;R-HSA-6790087;R-HSA-389523;R-HSA-389919
R-HSA-5663205	Infectious disease	1	1193	1.02942e+16	6238311999975055	6238311999975055	2	740	5.56893e+16	9606	Homo sapiens	P01583	P01583	R-HSA-449058;R-HSA-448703
R-HSA-162582	Signal Transduction	2	2586	2.23143e+16	6305314317641474	6305314317641474	6	2461	1.85205e+16	9606	Homo sapiens	O43927;P31785	O43927;P31785	R-HSA-9701556;R-HSA-5672965;R-HSA-749454;R-HSA-749456;R-HSA-380073;R-HSA-444523
R-HSA-1643685	Disease	1	2022	1.74476e+16	8219392083558379	8219392083558379	2	1608	1.21011e+16	9606	Homo sapiens	P01583	P01583	R-HSA-449058;R-HSA-448703

## Sheet: Down&UpSig.MBLvs.cCLLvs.pCLL
Pathway identifier	Pathway name	#Entities found	#Entities total	Entities ratio	Entities pValue	Entities FDR	#Reactions found	#Reactions total	Reactions ratio	Species identifier	Species name	Submitted entities found	Mapped entities	Found reaction identifiers
R-HSA-6783783	Interleukin-10 signaling	2	45	3.88299e+16	3.12556e+12	1.18771e+16	2	15	1.12884e+16	9606	Homo sapiens	P33681;P09341	P33681;P09341	R-HSA-8937656;R-HSA-6784160
R-HSA-388841	Costimulation by the CD28 family	2	88	7.59341e+16	1.18056e+16	224305478416158	18	35	2633955448524985	9606	Homo sapiens	Q15116;P33681	Q15116;P33681	R-HSA-389381;R-HSA-389348;R-HSA-389158;R-HSA-389350;R-HSA-388833;R-HSA-388832;R-HSA-389762;R-HSA-388814;R-HSA-388809;R-HSA-389352;R-HSA-9679421;R-HSA-388811;R-HSA-389354;R-HSA-388829;R-HSA-388828;R-HSA-389759;R-HSA-388831;R-HSA-389758
R-HSA-168256	Immune System	5	2249	1.94063e+16	4066091090089152	4879309308106983	24	1589	1.19582e+16	9606	Homo sapiens	Q15116;P18627;P33681;P09341;P28908	Q15116;P18627;P33681;P09341;P28908	R-HSA-389381;R-HSA-389762;R-HSA-6784160;R-HSA-388814;R-HSA-388809;R-HSA-388811;R-HSA-388829;R-HSA-388828;R-HSA-8856157;R-HSA-388831;R-HSA-389348;R-HSA-389158;R-HSA-389350;R-HSA-388833;R-HSA-388832;R-HSA-389352;R-HSA-9679421;R-HSA-389354;R-HSA-8937656;R-HSA-389759;R-HSA-8856189;R-HSA-6798749;R-HSA-389758;R-HSA-6798745
R-HSA-389359	CD28 dependent Vav1 pathway	1	12	1.03546e+16	7225775542070156	5285209458864282	5	6	4.51535e+11	9606	Homo sapiens	P33681	P33681	R-HSA-389348;R-HSA-389350;R-HSA-388814;R-HSA-389352;R-HSA-389354
R-HSA-71240	Tryptophan catabolism	1	14	1.20804e+16	8425709711447293	5285209458864282	1	13	9.78326e+11	9606	Homo sapiens	P14902	P14902	R-HSA-198563
R-HSA-1280215	Cytokine Signaling in Immune system	3	804	693761325394771	9449311762942614	5285209458864282	3	710	5.34317e+16	9606	Homo sapiens	P28908;P33681;P09341	P28908;P33681;P09341	R-HSA-8937656;R-HSA-6784160;R-HSA-8856189
R-HSA-389513	CTLA4 inhibitory signaling	1	21	1.81206e+16	1261569498684334	5285209458864282	3	5	3.76279e+12	9606	Homo sapiens	P33681	P33681	R-HSA-388833;R-HSA-388829;R-HSA-388809
R-HSA-389357	CD28 dependent PI3K/Akt signaling	1	22	1.89835e+16	1.3213e+16	5285209458864282	2	9	6.77303e+11	9606	Homo sapiens	P33681	P33681	R-HSA-389158;R-HSA-388832
R-HSA-1280218	Adaptive Immune System	3	951	8206057468288895	1502721799747031	5.39415e+16	19	263	1.97923e+16	9606	Homo sapiens	Q15116;P18627;P33681	Q15116;P18627;P33681	R-HSA-389381;R-HSA-389348;R-HSA-389158;R-HSA-389350;R-HSA-388833;R-HSA-388832;R-HSA-389762;R-HSA-388814;R-HSA-388809;R-HSA-389352;R-HSA-9679421;R-HSA-388811;R-HSA-389354;R-HSA-388829;R-HSA-388828;R-HSA-389759;R-HSA-8856157;R-HSA-388831;R-HSA-389758
R-HSA-5669034	TNFs bind their physiological receptors	1	30	2.58866e+16	1798051265808087	5.39415e+16	1	13	9.78326e+11	9606	Homo sapiens	P28908	P28908	R-HSA-8856189
R-HSA-389356	CD28 co-stimulation	1	33	2.84753e+16	1976322390300511	5721859704825616	10	19	1.42986e+16	9606	Homo sapiens	P33681	P33681	R-HSA-389381;R-HSA-389348;R-HSA-389158;R-HSA-389350;R-HSA-388832;R-HSA-388831;R-HSA-388814;R-HSA-389352;R-HSA-388811;R-HSA-389354
R-HSA-389948	PD-1 signaling	1	42	3.62413e+16	2509472414945535	5721859704825616	5	5	3.76279e+12	9606	Homo sapiens	Q15116	Q15116	R-HSA-389762;R-HSA-388828;R-HSA-389759;R-HSA-389758;R-HSA-9679421
R-HSA-449147	Signaling by Interleukins	2	457	3.94339e+16	2860929852412808	5721859704825616	2	493	3710114388922336	9606	Homo sapiens	P33681;P09341	P33681;P09341	R-HSA-8937656;R-HSA-6784160
R-HSA-380108	Chemokine receptors bind chemokines	1	57	4918457157649495	339253284662282	678506569324564	1	19	1.42986e+16	9606	Homo sapiens	P09341	P09341	R-HSA-373813
R-HSA-9679191	Potential therapeutics for SARS	1	88	7.59341e+16	5195820457003164	7310294631782488	1	34	2.5587e+16	9606	Homo sapiens	Q15116	Q15116	R-HSA-9679421
R-HSA-2219530	Constitutive Signaling by Aberrant PI3K in Cancer	1	89	7679696263698335	5.25351e+16	7310294631782488	1	2	1.50512e+12	9606	Homo sapiens	P33681	P33681	R-HSA-2400009
R-HSA-5668541	TNFR2 non-canonical NF-kB pathway	1	102	8801449650530676	6000702610227204	7310294631782488	1	43	3.236e+16	9606	Homo sapiens	P28908	P28908	R-HSA-8856189
R-HSA-2219528	PI3K/AKT Signaling in Cancer	1	116	1.00095e+16	6799720441538426	7310294631782488	1	21	1580373269114991	9606	Homo sapiens	P33681	P33681	R-HSA-2400009
R-HSA-6811558	PI5P, PP2A and IER3 Regulate PI3K/AKT Signaling	1	118	1.01821e+16	6913389206699605	7310294631782488	1	7	5.26791e+10	9606	Homo sapiens	P33681	P33681	R-HSA-2316434
R-HSA-199418	Negative regulation of the PI3K/AKT network	1	125	1.07861e+16	7310294631782488	7310294631782488	1	10	7.52559e+11	9606	Homo sapiens	P33681	P33681	R-HSA-2316434
R-HSA-2132295	MHC class II antigen presentation	1	142	1.2253e+16	8268173770059684	8268173770059684	1	26	1.95665e+16	9606	Homo sapiens	P18627	P18627	R-HSA-8856157
R-HSA-9679506	SARS-CoV Infections	1	177	1.52731e+16	1.02136e+16	1.02136e+16	1	253	1903973509933775	9606	Homo sapiens	Q15116	Q15116	R-HSA-9679421
R-HSA-375276	Peptide ligand-binding receptors	1	198	1.70852e+16	1.13638e+16	1.13638e+16	1	77	5794701986754967	9606	Homo sapiens	P09341	P09341	R-HSA-373813
R-HSA-1257604	PIP3 activates AKT signaling	1	279	2.40746e+16	1568273819479994	1568273819479994	1	86	6472004816375677	9606	Homo sapiens	P33681	P33681	R-HSA-2316434
R-HSA-418594	G alpha (i) signalling events	1	317	2.73535e+16	1.76459e+16	1.76459e+16	3	74	5568934376881397	9606	Homo sapiens	P09341	P09341	R-HSA-749454;R-HSA-749456;R-HSA-380073
R-HSA-9006925	Intracellular signaling by second messengers	1	319	2752610233842437	1.77482e+16	1.77482e+16	1	114	8579169175195665	9606	Homo sapiens	P33681	P33681	R-HSA-2316434
R-HSA-373076	Class A/1 (Rhodopsin-like receptors)	1	333	2.87341e+16	1.84607e+16	1.84607e+16	1	160	1.20409e+16	9606	Homo sapiens	P09341	P09341	R-HSA-373813
R-HSA-71291	Metabolism of amino acids and derivatives	1	376	3244455949607386	2.06164e+16	2.06164e+16	1	247	1858819987959061	9606	Homo sapiens	P14902	P14902	R-HSA-198563
R-HSA-5663202	Diseases of signal transduction by growth factor receptors and second messengers	1	457	3.94339e+16	2454454477126924	2454454477126924	1	476	358217940999398	9606	Homo sapiens	P33681	P33681	R-HSA-2400009
R-HSA-500792	GPCR ligand binding	1	469	404694106480283	251120795901809	251120795901809	1	187	1.40728e+16	9606	Homo sapiens	P09341	P09341	R-HSA-373813
R-HSA-6798695	Neutrophil degranulation	1	480	4141858659073259	2.56291e+16	2.56291e+16	2	10	7.52559e+11	9606	Homo sapiens	P09341	P09341	R-HSA-6798749;R-HSA-6798745
R-HSA-388396	GPCR downstream signalling	1	637	5496591595478471	3268182932190834	3268182932190834	3	173	1.30193e+16	9606	Homo sapiens	P09341	P09341	R-HSA-749454;R-HSA-749456;R-HSA-380073
R-HSA-1643685	Disease	2	2022	1.74476e+16	3521627778246892	3521627778246892	2	1608	1.21011e+16	9606	Homo sapiens	Q15116;P33681	Q15116;P33681	R-HSA-2400009;R-HSA-9679421
R-HSA-372790	Signaling by GPCR	1	712	6143757010958668	3584327895762366	3584327895762366	4	360	2.70921e+16	9606	Homo sapiens	P09341	P09341	R-HSA-373813;R-HSA-749454;R-HSA-749456;R-HSA-380073
R-HSA-162582	Signal Transduction	2	2586	2.23143e+16	4858957756613784	4858957756613784	5	2461	1.85205e+16	9606	Homo sapiens	P33681;P09341	P33681;P09341	R-HSA-373813;R-HSA-2316434;R-HSA-749454;R-HSA-749456;R-HSA-380073
R-HSA-168249	Innate Immune System	1	1191	1.0277e+16	531912599237655	531912599237655	2	675	5.07977e+16	9606	Homo sapiens	P09341	P09341	R-HSA-6798749;R-HSA-6798745
R-HSA-5663205	Infectious disease	1	1193	1.02942e+16	5325424745395921	5325424745395921	1	740	5.56893e+16	9606	Homo sapiens	Q15116	Q15116	R-HSA-9679421
R-HSA-1430728	Metabolism	1	2145	1.85089e+16	7613452356327832	7613452356327832	1	2012	1514148103552077	9606	Homo sapiens	P14902	P14902	R-HSA-198563

## Sheet: Similar&UpSig.MBLvs.cCLLvs.pCLL
Pathway identifier	Pathway name	#Entities found	#Entities total	Entities ratio	Entities pValue	Entities FDR	#Reactions found	#Reactions total	Reactions ratio	Species identifier	Species name	Submitted entities found	Mapped entities	Found reaction identifiers
R-HSA-9012546	Interleukin-18 signaling	3	9	7.76598e+10	1.63548e+07	4.4158e+09	4	4	3.01023e+12	9606	Homo sapiens	Q14116;P05112	Q14116;Q14116-2;P05112	R-HSA-8848370;R-HSA-6797293;R-HSA-8848395;R-HSA-8848392
R-HSA-449147	Signaling by Interleukins	5	457	3.94339e+16	1.8731e+10	2.43504e+11	23	493	3710114388922336	9606	Homo sapiens	Q14116;Q8TDQ0;P02778;P05112	Q14116;Q14116-2;Q8TDQ0;P02778;P05112	R-HSA-6785895;R-HSA-449058;R-HSA-6784160;R-HSA-6786095;R-HSA-6797293;R-HSA-6786092;R-HSA-6786124;R-HSA-8848395;R-HSA-6786058;R-HSA-8848392;R-HSA-6797271;R-HSA-5340385;R-HSA-6786070;R-HSA-6786101;R-HSA-6797269;R-HSA-6797268;R-HSA-6789524;R-HSA-6797267;R-HSA-8848370;R-HSA-6786096;R-HSA-448703;R-HSA-6785821;R-HSA-6786072
R-HSA-1280215	Cytokine Signaling in Immune system	5	804	693761325394771	2.99633e+11	2.6967e+11	23	710	5.34317e+16	9606	Homo sapiens	Q14116;Q8TDQ0;P02778;P05112	Q14116;Q14116-2;Q8TDQ0;P02778;P05112	R-HSA-6785895;R-HSA-449058;R-HSA-6784160;R-HSA-6786095;R-HSA-6797293;R-HSA-6786092;R-HSA-6786124;R-HSA-8848395;R-HSA-6786058;R-HSA-8848392;R-HSA-6797271;R-HSA-5340385;R-HSA-6786070;R-HSA-6786101;R-HSA-6797269;R-HSA-6797268;R-HSA-6789524;R-HSA-6797267;R-HSA-8848370;R-HSA-6786096;R-HSA-448703;R-HSA-6785821;R-HSA-6786072
R-HSA-446652	Interleukin-1 family signaling	3	142	1.2253e+16	6.20543e+10	3.72326e+12	6	80	6020469596628537	9606	Homo sapiens	Q14116;P05112	Q14116;Q14116-2;P05112	R-HSA-449058;R-HSA-8848370;R-HSA-448703;R-HSA-6797293;R-HSA-8848395;R-HSA-8848392
R-HSA-168256	Immune System	6	2249	1.94063e+16	3.11708e+12	1.25022e+16	24	1589	1.19582e+16	9606	Homo sapiens	Q14116;Q8TDQ0;P02778;P05112;Q29983	Q14116;Q14116-2;Q8TDQ0;P02778;P05112;Q29983	R-HSA-6785895;R-HSA-198983;R-HSA-6784160;R-HSA-6786095;R-HSA-6797293;R-HSA-6786092;R-HSA-8848395;R-HSA-8848392;R-HSA-6786101;R-HSA-6786096;R-HSA-449058;R-HSA-6786124;R-HSA-6786058;R-HSA-6797271;R-HSA-5340385;R-HSA-6786070;R-HSA-6797269;R-HSA-6797268;R-HSA-6789524;R-HSA-6797267;R-HSA-8848370;R-HSA-448703;R-HSA-6785821;R-HSA-6786072
R-HSA-6783783	Interleukin-10 signaling	2	45	3.88299e+16	3.12556e+12	1.25022e+16	1	15	1.12884e+16	9606	Homo sapiens	Q14116;P02778	Q14116;P02778	R-HSA-6784160
R-HSA-380108	Chemokine receptors bind chemokines	2	57	4918457157649495	4.99748e+11	1.49924e+16	1	19	1.42986e+16	9606	Homo sapiens	Q07325;P02778	Q07325;P02778	R-HSA-374248
R-HSA-6785807	Interleukin-4 and Interleukin-13 signaling	2	111	9578048149106912	1.86589e+16	5597665291309006	16	47	3.53703e+16	9606	Homo sapiens	Q14116;P05112	Q14116;P05112	R-HSA-6785895;R-HSA-6786095;R-HSA-6797293;R-HSA-6786092;R-HSA-6786124;R-HSA-6786058;R-HSA-6797271;R-HSA-6786070;R-HSA-6786101;R-HSA-6797269;R-HSA-6797268;R-HSA-6789524;R-HSA-6797267;R-HSA-6786096;R-HSA-6785821;R-HSA-6786072
R-HSA-448706	Interleukin-1 processing	1	9	7.76598e+10	5423540660492665	1.15794e+16	2	5	3.76279e+12	9606	Homo sapiens	Q14116	Q14116	R-HSA-449058;R-HSA-448703
R-HSA-375276	Peptide ligand-binding receptors	2	198	1.70852e+16	5789682167073318	1.15794e+16	1	77	5794701986754967	9606	Homo sapiens	Q07325;P02778	Q07325;P02778	R-HSA-374248
R-HSA-418594	G alpha (i) signalling events	2	317	2.73535e+16	1.43374e+16	1.6195e+16	3	74	5568934376881397	9606	Homo sapiens	Q07325;P02778	Q07325;P02778	R-HSA-749454;R-HSA-749456;R-HSA-380073
R-HSA-373076	Class A/1 (Rhodopsin-like receptors)	2	333	2.87341e+16	1.57479e+16	1.6195e+16	1	160	1.20409e+16	9606	Homo sapiens	Q07325;P02778	Q07325;P02778	R-HSA-374248
R-HSA-9660826	Purinergic signaling in leishmaniasis infection	1	27	2.3298e+16	1.6195e+16	1.6195e+16	2	23	1.73089e+16	9606	Homo sapiens	Q14116	Q14116	R-HSA-449058;R-HSA-448703
R-HSA-9664424	Cell recruitment (pro-inflammatory response)	1	27	2.3298e+16	1.6195e+16	1.6195e+16	2	23	1.73089e+16	9606	Homo sapiens	Q14116	Q14116	R-HSA-449058;R-HSA-448703
R-HSA-5620971	Pyroptosis	1	27	2.3298e+16	1.6195e+16	1.6195e+16	1	23	1.73089e+16	9606	Homo sapiens	Q14116	Q14116	R-HSA-449058
R-HSA-451927	Interleukin-2 family signaling	1	45	3.88299e+16	2.68664e+16	2.68664e+16	1	59	4440096327513546	9606	Homo sapiens	Q8TDQ0	Q8TDQ0	R-HSA-5340385
R-HSA-500792	GPCR ligand binding	2	469	404694106480283	3002633303720803	3002633303720803	1	187	1.40728e+16	9606	Homo sapiens	Q07325;P02778	Q07325;P02778	R-HSA-374248
R-HSA-5218859	Regulated Necrosis	1	63	5436189490033653	3.74383e+16	3.74383e+16	1	57	4289584587597832	9606	Homo sapiens	Q14116	Q14116	R-HSA-449058
R-HSA-388396	GPCR downstream signalling	2	637	5496591595478471	5.27389e+16	5.27389e+16	3	173	1.30193e+16	9606	Homo sapiens	Q07325;P02778	Q07325;P02778	R-HSA-749454;R-HSA-749456;R-HSA-380073
R-HSA-372790	Signaling by GPCR	2	712	6143757010958668	6445733892329564	6445733892329564	4	360	2.70921e+16	9606	Homo sapiens	Q07325;P02778	Q07325;P02778	R-HSA-749454;R-HSA-749456;R-HSA-380073;R-HSA-374248
R-HSA-5357801	Programmed Cell Death	1	217	1872465268789369	1239352278287763	1239352278287763	1	197	1.48254e+16	9606	Homo sapiens	Q14116	Q14116	R-HSA-449058
R-HSA-198933	Immunoregulatory interactions between a Lymphoid and a non-Lymphoid cell	1	297	2562775045301579	1.66176e+16	1.66176e+16	1	44	3.31126e+16	9606	Homo sapiens	Q29983	Q29983	R-HSA-198983
R-HSA-9658195	Leishmania infection	1	345	2976960911208905	1.90673e+16	1.90673e+16	2	95	7149307645996388	9606	Homo sapiens	Q14116	Q14116	R-HSA-449058;R-HSA-448703
R-HSA-1280218	Adaptive Immune System	1	951	8206057468288895	4508409287782362	4508409287782362	1	263	1.97923e+16	9606	Homo sapiens	Q29983	Q29983	R-HSA-198983
R-HSA-162582	Signal Transduction	2	2586	2.23143e+16	4858957756613784	4858957756613784	4	2461	1.85205e+16	9606	Homo sapiens	Q07325;P02778	Q07325;P02778	R-HSA-749454;R-HSA-749456;R-HSA-380073;R-HSA-374248
R-HSA-5663205	Infectious disease	1	1193	1.02942e+16	5325424745395921	5325424745395921	2	740	5.56893e+16	9606	Homo sapiens	Q14116	Q14116	R-HSA-449058;R-HSA-448703
R-HSA-1643685	Disease	1	2022	1.74476e+16	7387184897537541	7387184897537541	2	1608	1.21011e+16	9606	Homo sapiens	Q14116	Q14116	R-HSA-449058;R-HSA-448703
