# Supplementary material for: Unravelling soluble immune checkpoints in chronic lymphocytic leukemia: Physiological immunomodulators or immune dysfunction
Source: Front Immunol. 2022 Sep 28;13:965905. doi: 10.3389/fimmu.2022.965905 (PMC9554405; doi:10.3389/fimmu.2022.965905)
Supplement: Supplementary file 7 [file Table_6.xlsx]

## Sheet: Dx group
	sIL-2R	CX3CL1/ Fractalkine	CXCL11/ I-TAC	CXCL5/ ENA-78	CCL3/ MIP-1α	IL-27	IL-13	IL-31	CCL20/ MIP-3α	CXCL1/ Gro α	IL-15	sCD40L	s4-1BB/ sCD137	sCD27	sHVEM	sPD-L1	sCD48/ sBLAST-1	sGalectin-9	sTIMD-4	sVISTA/ sB7-H5	sCD47/ sIAP	sULBP-1	sULBP-3	sB7-H6	sS100A8/A9
sIL-2R	1	0.429020428849982	0.561255274775992	-0.0636529616617367	0.603180460078405	NO	0.0748903855360561	0.0128309371537842	NO	NO	0.180708726587598	NO	0.887057509586175	0.827280708755687	NO	NO	0.584980973166765	0.698580251537622	0.82434400894392	0.474514141209905	0.555252859995292	0.0839477596680503	0.0082822760631113	NO	0.702082893195033
CX3CL1/ Fractalkine	0.429020428849982	1	0.654205456700867	NO	0.497997031763759	NO	0.108086269133156	-0.0618842279461907	NO	0.389366315160682	0.170207828477701	NO	0.419107999781378	0.432893810972735	0.460568481568367	NO	NO	0.551510966384203	0.360434070340904	NO	NO	NO	NO	NO	0.534254617380802
CXCL11/ I-TAC	0.561255274775992	0.654205456700867	1	NO	0.507253609247031	NO	0.169440606312711	0.070136434766837	NO	0.511937089789932	0.259664210308126	NO	0.53802924887296	0.475699660985988	NO	NO	NO	0.591392248892385	0.472494223378428	NO	0.356069042004753	NO	NO	NO	0.514658497201983
CXCL5/ ENA-78	-0.0636529616617367	NO	NO	1	NO	NO	NO	NO	NO	NO	NO	0.447133208915176	-0.0393706286905491	-0.130299009295028	NO	NO	0.045223419190111	-0.0657700443120925	-0.138472897072612	NO	-0.068771085098493	NO	NO	NO	0.00505998149519862
CCL3/ MIP-1α	0.603180460078405	0.497997031763759	0.507253609247031	NO	1	0.430042809178861	NO	NO	0.453384256970509	0.453017491387343	NO	0.603469909273942	0.56918785232069	0.479557444994138	NO	NO	NO	0.531768539549247	NO	NO	NO	NO	NO	-0.0285107360658724	NO
IL-27	NO	NO	NO	NO	0.430042809178861	1	0.591820288865197	NO	NO	NO	0.474785959433844	0.534219344578861	NO	NO	NO	NO	NO	NO	NO	NO	NO	NO	NO	NO	NO
IL-13	0.0748903855360561	0.108086269133156	0.169440606312711	NO	NO	0.591820288865197	1	0.520143981545274	NO	NO	0.822689430657977	0.561289877138024	0.0255862494685966	-0.0477182605237175	NO	NO	0.155832774986993	-0.0361934629339562	-0.0350794679186789	0.0556409350577528	-0.0907856226803067	NO	NO	NO	-0.0314420432541546
IL-31	0.0128309371537842	-0.0618842279461907	0.070136434766837	NO	NO	NO	0.520143981545274	1	NO	NO	0.637224278692454	0.300661159804938	-0.0466837026737587	-0.221585467570471	NO	NO	0.171986312587668	-0.0339832943943478	-0.0825925950484565	0.00341843974096854	-0.103794217884699	NO	NO	NO	-0.111683446161013
CCL20/ MIP-3α	NO	NO	NO	NO	0.453384256970509	NO	NO	NO	1	0.549421460568852	NO	0.325683830775148	NO	NO	NO	NO	NO	NO	NO	0.0847643299354813	-0.0673495479736079	0.320462278233932	0.503526102820843	-0.136345137220722	NO
CXCL1/ Gro α	NO	0.389366315160682	0.511937089789932	NO	0.453017491387343	NO	NO	NO	0.549421460568852	1	NO	NO	NO	NO	NO	NO	NO	NO	NO	NO	NO	NO	NO	NO	NO
IL-15	0.180708726587598	0.170207828477701	0.259664210308126	NO	NO	0.474785959433844	0.822689430657977	0.637224278692454	NO	NO	1	0.474785959433844	0.145520325120029	0.0121826107811864	NO	NO	NO	0.060644144362338	0.0836555966200976	NO	-0.0242368726593481	NO	NO	NO	0.0381847543202892
sCD40L	NO	NO	NO	0.447133208915176	0.603469909273942	0.534219344578861	0.561289877138024	0.300661159804938	0.325683830775148	NO	0.474785959433844	1	NO	NO	NO	NO	0.0608045631618395	NO	0.0825127563093875	-0.0206861684713549	-0.0528850292129205	NO	NO	-0.0467249766658813	0.160749295052144
s4-1BB/ sCD137	0.887057509586175	0.419107999781378	0.53802924887296	-0.0393706286905491	0.56918785232069	NO	0.0255862494685966	-0.0466837026737587	NO	NO	0.145520325120029	NO	1	0.797960650354109	NO	NO	0.549452012580037	0.632876028966398	0.747071618291738	0.421532035646403	0.478817168767472	NO	0.0640255469774828	NO	0.608353735746782
sCD27	0.827280708755687	0.432893810972735	0.475699660985988	-0.130299009295028	0.479557444994138	NO	-0.0477182605237175	-0.221585467570471	NO	NO	0.0121826107811864	NO	0.797960650354109	1	NO	NO	0.435583311314726	0.647337597193064	0.740856031275897	0.334029039643889	0.467331336997367	NO	NO	NO	0.607131840629821
sHVEM	NO	0.460568481568367	NO	NO	NO	NO	NO	NO	NO	NO	NO	NO	NO	NO	1	NO	NO	NO	NO	-0.0411020553143746	NO	0.551822547302396	0.488672881656891	-0.0884273737905229	NO
sPD-L1	NO	NO	NO	NO	NO	NO	NO	NO	NO	NO	NO	NO	NO	NO	NO	1	NO	NO	NO	0.0415474779056182	-0.0368571022095114	NO	0.319299833104312	NO	0.0118095431141482
sCD48/ sBLAST-1	0.584980973166765	NO	NO	0.045223419190111	NO	NO	0.155832774986993	0.171986312587668	NO	NO	NO	0.0608045631618395	0.549452012580037	0.435583311314726	NO	NO	1	0.472177489544992	0.49428511281837	0.791036468280737	0.782076071897618	0.0292369343859622	-0.0244643641067032	0.668879948422125	0.78021822682786
sGalectin-9	0.698580251537622	0.551510966384203	0.591392248892385	-0.0657700443120925	0.531768539549247	NO	-0.0361934629339562	-0.0339832943943478	NO	NO	0.060644144362338	NO	0.632876028966398	0.647337597193064	NO	NO	0.472177489544992	1	0.584143993164657	0.385232262694419	0.437335344064301	NO	NO	NO	0.630883496680729
sTIMD-4	0.82434400894392	0.360434070340904	0.472494223378428	-0.138472897072612	NO	NO	-0.0350794679186789	-0.0825925950484565	NO	NO	0.0836555966200976	0.0825127563093875	0.747071618291738	0.740856031275897	NO	NO	0.49428511281837	0.584143993164657	1	0.44722482289735	0.572050199907589	-0.0688636794510814	-0.133965993804272	NO	0.655139406786188
sVISTA/ sB7-H5	0.474514141209905	NO	NO	NO	NO	NO	0.0556409350577528	0.00341843974096854	0.0847643299354813	NO	NO	-0.0206861684713549	0.421532035646403	0.334029039643889	-0.0411020553143746	0.0415474779056182	0.791036468280737	0.385232262694419	0.44722482289735	1	0.756432118609843	-0.165561705184836	-0.234653261695097	0.718773420969214	0.787105556508151
sCD47/ sIAP	0.555252859995292	NO	0.356069042004753	-0.068771085098493	NO	NO	-0.0907856226803067	-0.103794217884699	-0.0673495479736079	NO	-0.0242368726593481	-0.0528850292129205	0.478817168767472	0.467331336997367	NO	-0.0368571022095114	0.782076071897618	0.437335344064301	0.572050199907589	0.756432118609843	1	-0.0844910208084794	-0.135289714844529	0.577631798193871	0.854008186764547
sULBP-1	0.0839477596680503	NO	NO	NO	NO	NO	NO	NO	0.320462278233932	NO	NO	NO	NO	NO	0.551822547302396	NO	0.0292369343859622	NO	-0.0688636794510814	-0.165561705184836	-0.0844910208084794	1	0.865763249263383	-0.0812308611341223	-0.0262585344517971
sULBP-3	0.0082822760631113	NO	NO	NO	NO	NO	NO	NO	0.503526102820843	NO	NO	NO	0.0640255469774828	NO	0.488672881656891	0.319299833104312	-0.0244643641067032	NO	-0.133965993804272	-0.234653261695097	-0.135289714844529	0.865763249263383	1	-0.129693259216045	-0.0988510806540815
sB7-H6	NO	NO	NO	NO	-0.0285107360658724	NO	NO	NO	-0.136345137220722	NO	NO	-0.0467249766658813	NO	NO	-0.0884273737905229	NO	0.668879948422125	NO	NO	0.718773420969214	0.577631798193871	-0.0812308611341223	-0.129693259216045	1	0.513557545873549
sS100A8/A9	0.702082893195033	0.534254617380802	0.514658497201983	0.00505998149519862	NO	NO	-0.0314420432541546	-0.111683446161013	NO	NO	0.0381847543202892	0.160749295052144	0.608353735746782	0.607131840629821	NO	0.0118095431141482	0.78021822682786	0.630883496680729	0.655139406786188	0.787105556508151	0.854008186764547	-0.0262585344517971	-0.0988510806540815	0.513557545873549	1

## Sheet: Dx group according to progresio
	CXCL11/ I-TAC	CXCL9/ MIG	TSLP	CCL7/ MCP-3	IL-4	IL-10	IL-12p70	IL-13	SCF	IFN γ	TNF-α	IFN α	IL-9	TNF-β	β-NGF	CXCL1/ Gro α	IL-1α	IL3	sCD40L	s4-1BB/ sCD137	sLAG-3	sBTLA	sPD1	sPD-L1	sCD48/ sBLAST-1	sTIMD-4	sCD134/ sOX40	sMICA	sArginase-1	sULBP-4	sS100A8/A9
CXCL11/ I-TAC	1	0.692314308166568	0.501715003073427	0.464264551497608	0.624102553159793	0.47328567120704	NO	0.169440606312711	0.514705239897812	0.611119235049572	0.419186182715043	NO	NO	NO	0.0974479727900371	0.511937089789932	0.6279374458625	NO	NO	0.53802924887296	0.490128870519619	0.605913900278766	0.620182392883159	0.118266113321443	0.427644954153241	0.472494223378428	0.641220509986909	0.363908028389688	0.352265139784387	-0.216048714185913	0.514658497201983
CXCL9/ MIG	0.692314308166568	1	NO	0.619329202667272	0.723150544888773	0.532607052775686	NO	0.151645338245237	0.684521373981912	0.682363668146984	0.38836855158065	NO	NO	NO	0.0643266120786519	0.465547215741626	0.6852112691265	NO	NO	0.643220631454464	0.614708966136712	0.716147531476237	0.700761245374038	NO	0.47907729531178	0.633623631127932	0.746648936882099	0.531913220682759	0.526825882954765	-0.340088687490464	0.70983851838679
TSLP	0.501715003073427	NO	1	0.558506172787444	NO	0.444492945209236	NO	NO	NO	NO	0.469630961713997	NO	NO	0.657389859771368	NO	0.467668990151593	NO	NO	0.60973742909222	NO	NO	NO	NO	0.091318351137799	NO	NO	NO	NO	NO	NO	NO
CCL7/ MCP-3	0.464264551497608	0.619329202667272	0.558506172787444	1	0.512572427882445	0.430750457112785	0.5465186222175	0.214076098579734	0.622245239937832	0.605511124922414	NO	NO	NO	NO	0.130644459534713	0.443341178374521	NO	0.129109763833216	NO	0.665165002235015	0.608356486090493	0.620113902985535	0.673064942878244	NO	0.443563298468082	0.426858274705721	0.592195550496228	0.484500862534207	0.592337710792336	-0.00398406661940969	0.451917387525632
IL-4	0.624102553159793	0.723150544888773	NO	0.512572427882445	1	0.638071016393459	0.492610174048519	0.308942480076256	0.545811969345353	0.831089697677607	0.388037406667153	NO	NO	NO	0.133526981514158	0.601703980431377	0.631181939098939	NO	NO	0.596213580674481	0.58160422826077	0.632122005265517	0.652118787798291	NO	0.423754358884655	0.465765811281525	0.580875916666651	0.511162139101352	0.41108039385685	-0.180011055495572	0.51053768831225
IL-10	0.47328567120704	0.532607052775686	0.444492945209236	0.430750457112785	0.638071016393459	1	0.561632841130801	NO	0.474833743297464	0.623451915349629	0.564612033083423	0.565080728797754	0.101511662524266	NO	0.110229439280246	0.518239160745456	0.37189366226808	NO	NO	0.531024111701764	0.378511160739885	0.543829511633871	0.518122509157347	NO	NO	0.345434358558823	0.427091411169582	0.41215498657159	0.345375164114188	-0.0682338140665145	0.329654295219531
IL-12p70	NO	NO	NO	0.5465186222175	0.492610174048519	0.561632841130801	1	NO	NO	0.650081344731819	NO	0.727091668009972	0.0472122767981734	NO	NO	0.458283065736786	NO	0.153956405075727	NO	NO	0.519711807253124	NO	NO	NO	NO	NO	NO	NO	0.364871657903028	NO	NO
IL-13	0.169440606312711	0.151645338245237	NO	0.214076098579734	0.308942480076256	NO	NO	1	0.20215215624539	0.297215961139377	NO	NO	0.332743661455141	NO	0.681867619639528	0.127608967145196	NO	NO	0.561289877138024	0.0255862494685966	-0.0262583733905568	0.141020928045649	0.0974727523281356	NO	0.155832774986993	-0.0350794679186789	0.0539566392493364	0.0223294737004167	NO	0.302027838679057	-0.0314420432541546
SCF	0.514705239897812	0.684521373981912	NO	0.622245239937832	0.545811969345353	0.474833743297464	NO	0.20215215624539	1	0.575378620106431	NO	NO	NO	NO	0.133516630184129	0.407657104169265	0.403657716170548	NO	NO	0.716851438516692	0.597749481623183	0.721866072893456	0.717829020541768	NO	0.468313799552865	0.608569457265905	0.723021768072814	0.465805499003288	0.634439861857737	-0.232788253056181	0.563807525442121
IFN γ	0.611119235049572	0.682363668146984	NO	0.605511124922414	0.831089697677607	0.623451915349629	0.650081344731819	0.297215961139377	0.575378620106431	1	0.332969097208919	0.55933444263127	0.167087625344548	NO	0.130516331837794	0.585200959173146	0.549947822886198	NO	NO	0.666310872277177	0.656848644198892	0.676411148200305	0.691955504106728	NO	0.461486909027814	0.417868289677427	0.602314179055479	0.516274760073659	0.474582402019817	-0.0550222022196794	0.539422652535366
TNF-α	0.419186182715043	0.38836855158065	0.469630961713997	NO	0.388037406667153	0.564612033083423	NO	NO	NO	0.332969097208919	1	NO	-0.0316161588011921	NO	NO	0.345604343174918	NO	NO	NO	0.32882535472979	NO	0.365116543681474	0.367883693033435	0.0543536694440465	NO	0.264201356291658	0.402366980076236	0.271103138959598	NO	-0.181288208764139	0.250708939710379
IFN α	NO	NO	NO	NO	NO	0.565080728797754	0.727091668009972	NO	NO	0.55933444263127	NO	1	NO	NO	NO	0.636721203322254	NO	NO	NO	NO	NO	NO	NO	NO	NO	-0.110413953844458	NO	NO	NO	0.330739114320288	NO
IL-9	NO	NO	NO	NO	NO	0.101511662524266	0.0472122767981734	0.332743661455141	NO	0.167087625344548	-0.0316161588011921	NO	1	0.449707909814318	NO	NO	NO	NO	0.377841228025116	0.0612641750153846	0.011494174185619	0.12764956553125	0.112206825500098	NO	NO	NO	NO	NO	NO	NO	NO
TNF-β	NO	NO	0.657389859771368	NO	NO	NO	NO	NO	NO	NO	NO	NO	0.449707909814318	1	NO	NO	NO	NO	0.484931767543678	NO	NO	NO	NO	0.0753038369457191	NO	NO	NO	NO	NO	NO	NO
β-NGF	0.0974479727900371	0.0643266120786519	NO	0.130644459534713	0.133526981514158	0.110229439280246	NO	0.681867619639528	0.133516630184129	0.130516331837794	NO	NO	NO	NO	1	0.0904767354917261	NO	0.332815413300186	NO	0.00935471144880136	-0.0709783603102112	0.0859211419444963	0.0722205996969962	NO	0.111528198237247	-0.0299567519686496	0.042151884325849	-0.0655406248014726	0.131148112911	0.323989445847009	-0.0885612910081591
CXCL1/ Gro α	0.511937089789932	0.465547215741626	0.467668990151593	0.443341178374521	0.601703980431377	0.518239160745456	0.458283065736786	0.127608967145196	0.407657104169265	0.585200959173146	0.345604343174918	0.636721203322254	NO	NO	0.0904767354917261	1	0.379674766277428	NO	NO	0.441804576120364	0.481878304582276	0.415531958164666	0.499875283353105	NO	NO	NO	0.475756523051523	0.423278944194884	NO	-0.0428808463809247	0.356393930867759
IL-1α	0.6279374458625	0.6852112691265	NO	NO	0.631181939098939	0.37189366226808	NO	NO	0.403657716170548	0.549947822886198	NO	NO	NO	NO	NO	0.379674766277428	1	0.504248699500719	NO	0.319162428583802	0.357205404144664	0.453332599387173	0.39427103212578	NO	0.409327911205413	0.353017431140114	0.463988663002316	NO	NO	-0.0764788283072639	0.433031652871716
IL3	NO	NO	NO	0.129109763833216	NO	NO	0.153956405075727	NO	NO	NO	NO	NO	NO	NO	0.332815413300186	NO	0.504248699500719	1	NO	NO	-0.0298782976119485	NO	NO	NO	NO	NO	NO	-0.0981438837830037	NO	NO	NO
sCD40L	NO	NO	0.60973742909222	NO	NO	NO	NO	0.561289877138024	NO	NO	NO	NO	0.377841228025116	0.484931767543678	NO	NO	NO	NO	1	NO	NO	NO	NO	NO	NO	NO	NO	NO	NO	NO	NO
s4-1BB/ sCD137	0.53802924887296	0.643220631454464	NO	0.665165002235015	0.596213580674481	0.531024111701764	NO	0.0255862494685966	0.716851438516692	0.666310872277177	0.32882535472979	NO	0.0612641750153846	NO	0.00935471144880136	0.441804576120364	0.319162428583802	NO	NO	1	0.79488869155849	0.928847247998982	0.925167624521073	NO	0.549452012580037	0.747071618291738	0.843690134099617	0.530048592847802	0.437187751024675	-0.31566820871134	0.608353735746782
sLAG-3	0.490128870519619	0.614708966136712	NO	0.608356486090493	0.58160422826077	0.378511160739885	0.519711807253124	-0.0262583733905568	0.597749481623183	0.656848644198892	NO	NO	0.011494174185619	NO	-0.0709783603102112	0.481878304582276	0.357205404144664	-0.0298782976119485	NO	0.79488869155849	1	0.724846820757408	0.826462702230652	NO	0.476540188319401	0.509724488678898	0.742258687675752	0.548390319881338	0.422712925756856	-0.313008332236346	0.549161514645751
sBTLA	0.605913900278766	0.716147531476237	NO	0.620113902985535	0.632122005265517	0.543829511633871	NO	0.141020928045649	0.721866072893456	0.676411148200305	0.365116543681474	NO	0.12764956553125	NO	0.0859211419444963	0.415531958164666	0.453332599387173	NO	NO	0.928847247998982	0.724846820757408	1	0.923349398244471	NO	0.568314344879161	0.794967224081796	0.861057064274574	0.622383204613942	0.448624686640555	-0.290607228602643	0.661499942426393
sPD1	0.620182392883159	0.700761245374038	NO	0.673064942878244	0.652118787798291	0.518122509157347	NO	0.0974727523281356	0.717829020541768	0.691955504106728	0.367883693033435	NO	0.112206825500098	NO	0.0722205996969962	0.499875283353105	0.39427103212578	NO	NO	0.925167624521073	0.826462702230652	0.923349398244471	1	NO	0.513510009065627	0.753616826123345	0.864792863984674	0.640364794092584	0.456277164246785	-0.333266923590295	0.607615175907473
sPD-L1	0.118266113321443	NO	0.091318351137799	NO	NO	NO	NO	NO	NO	NO	0.0543536694440465	NO	NO	0.0753038369457191	NO	NO	NO	NO	NO	NO	NO	NO	NO	1	NO	NO	0.051163209434437	0.0342497855724503	NO	0.378785296475966	0.0118095431141482
sCD48/ sBLAST-1	0.427644954153241	0.47907729531178	NO	0.443563298468082	0.423754358884655	NO	NO	0.155832774986993	0.468313799552865	0.461486909027814	NO	NO	NO	NO	0.111528198237247	NO	0.409327911205413	NO	NO	0.549452012580037	0.476540188319401	0.568314344879161	0.513510009065627	NO	1	0.49428511281837	0.686305412672716	0.33237106128232	NO	-0.257774467454073	0.78021822682786
sTIMD-4	0.472494223378428	0.633623631127932	NO	0.426858274705721	0.465765811281525	0.345434358558823	NO	-0.0350794679186789	0.608569457265905	0.417868289677427	0.264201356291658	-0.110413953844458	NO	NO	-0.0299567519686496	NO	0.353017431140114	NO	NO	0.747071618291738	0.509724488678898	0.794967224081796	0.753616826123345	NO	0.49428511281837	1	0.763145291792833	0.419524460975264	0.244168816816558	-0.457577431688778	0.655139406786188
sCD134/ sOX40	0.641220509986909	0.746648936882099	NO	0.592195550496228	0.580875916666651	0.427091411169582	NO	0.0539566392493364	0.723021768072814	0.602314179055479	0.402366980076236	NO	NO	NO	0.042151884325849	0.475756523051523	0.463988663002316	NO	NO	0.843690134099617	0.742258687675752	0.861057064274574	0.864792863984674	0.051163209434437	0.686305412672716	0.763145291792833	1	0.563574500606708	0.379758758404896	-0.538888230748667	0.836329193172514
sMICA	0.363908028389688	0.531913220682759	NO	0.484500862534207	0.511162139101352	0.41215498657159	NO	0.0223294737004167	0.465805499003288	0.516274760073659	0.271103138959598	NO	NO	NO	-0.0655406248014726	0.423278944194884	NO	-0.0981438837830037	NO	0.530048592847802	0.548390319881338	0.622383204613942	0.640364794092584	0.0342497855724503	0.33237106128232	0.419524460975264	0.563574500606708	1	0.451307331851928	-0.23017850431854	0.427878487738121
sArginase-1	0.352265139784387	0.526825882954765	NO	0.592337710792336	0.41108039385685	0.345375164114188	0.364871657903028	NO	0.634439861857737	0.474582402019817	NO	NO	NO	NO	0.131148112911	NO	NO	NO	NO	0.437187751024675	0.422712925756856	0.448624686640555	0.456277164246785	NO	NO	0.244168816816558	0.379758758404896	0.451307331851928	1	NO	NO
sULBP-4	-0.216048714185913	-0.340088687490464	NO	-0.00398406661940969	-0.180011055495572	-0.0682338140665145	NO	0.302027838679057	-0.232788253056181	-0.0550222022196794	-0.181288208764139	0.330739114320288	NO	NO	0.323989445847009	-0.0428808463809247	-0.0764788283072639	NO	NO	-0.31566820871134	-0.313008332236346	-0.290607228602643	-0.333266923590295	0.378785296475966	-0.257774467454073	-0.457577431688778	-0.538888230748667	-0.23017850431854	NO	1	-0.562792384956781
sS100A8/A9	0.514658497201983	0.70983851838679	NO	0.451917387525632	0.51053768831225	0.329654295219531	NO	-0.0314420432541546	0.563807525442121	0.539422652535366	0.250708939710379	NO	NO	NO	-0.0885612910081591	0.356393930867759	0.433031652871716	NO	NO	0.608353735746782	0.549161514645751	0.661499942426393	0.607615175907473	0.0118095431141482	0.78021822682786	0.655139406786188	0.836329193172514	0.427878487738121	NO	-0.562792384956781	1

## Sheet: Groups according to therapy
	CXCL13/ BLC	sIL-2R	sTRAIL	sCD30	CXCL11/ I-TAC	CXCL5/ ENA-78	IL-4	IL-7	IL-12p70	IFN γ	CXCL1/ Gro α	s4-1BB/ sCD137	sCD27	sHVEM	sLAG-3	sGITR	sPD-L1	sCD48/ sBLAST-1	sGalectin-9	sTIMD-4	sVISTA/ sB7-H5	sCD47/ sIAP	sSiglec-9	sMICA	sMICB	sCD73/ sNT5E	sCD96/ sTactile	sArginase-1	sULBP-1	sULBP-3
CXCL13/ BLC	1	0.830263605742127	NO	0.639487548402026	0.60376783131214	-0.0323472187980476	0.525401692181045	NO	NO	0.538717850803088	NO	0.765101474878451	0.753277593990424	NO	0.523666015763207	NO	NO	0.384318316238495	0.631870928114015	0.739413713871138	0.269024605406451	0.399572852029425	0.0066649372537763	0.503686925657938	NO	NO	NO	0.466996648921619	0.159893437705708	0.115100591596483
sIL-2R	0.830263605742127	1	NO	0.788227077878164	0.561255274775992	-0.0636529616617367	0.573935819145197	0.13429892542085	NO	0.615986046376271	NO	0.887057509586175	0.827280708755687	NO	0.674503320077144	NO	NO	0.584980973166765	0.698580251537622	0.82434400894392	0.474514141209905	0.555252859995292	0.0489663979567404	0.603861313520717	NO	0.0897530687703328	NO	NO	0.0839477596680503	0.0082822760631113
sTRAIL	NO	NO	1	NO	0.738736660799899	0.518948316293201	NO	0.450399294245362	NO	NO	0.458198602689631	NO	NO	NO	NO	NO	NO	NO	NO	NO	NO	NO	NO	NO	NO	NO	NO	NO	NO	NO
sCD30	0.639487548402026	0.788227077878164	NO	1	0.562944265757249	-0.0361372457091288	0.617331285519389	NO	0.48674784763084	0.704149376418349	0.50270040420286	0.770947658445754	0.609737603633311	NO	0.770633973428281	NO	NO	0.444015273678133	0.510411366224134	0.568833060621783	0.378768172176559	0.346683179420618	NO	0.531694322324356	NO	NO	NO	NO	0.051722589723907	0.0204566322010248
CXCL11/ I-TAC	0.60376783131214	0.561255274775992	0.738736660799899	0.562944265757249	1	NO	0.624102553159793	NO	NO	0.611119235049572	0.511937089789932	0.53802924887296	0.475699660985988	NO	0.490128870519619	NO	NO	0.427644954153241	0.591392248892385	0.472494223378428	0.404045437507467	0.356069042004753	NO	0.363908028389688	NO	NO	NO	NO	NO	NO
CXCL5/ ENA-78	-0.0323472187980476	-0.0636529616617367	0.518948316293201	-0.0361372457091288	NO	1	NO	0.659156009938705	NO	NO	0.414528784799667	-0.0393706286905491	-0.130299009295028	NO	-0.0340677768637792	NO	NO	NO	-0.0657700443120925	-0.138472897072612	NO	NO	NO	NO	NO	NO	NO	-0.121636109590082	NO	NO
IL-4	0.525401692181045	0.573935819145197	NO	0.617331285519389	0.624102553159793	NO	1	NO	0.492610174048519	0.831089697677607	0.601703980431377	0.596213580674481	0.435366238428467	0.0916758787303878	0.58160422826077	NO	NO	0.423754358884655	0.438091454712352	0.465765811281525	0.439760113078126	0.297934074090489	-0.0414173985756268	0.511162139101352	NO	NO	NO	NO	-0.0634314881637071	-0.0268420336490716
IL-7	NO	0.13429892542085	0.450399294245362	NO	NO	0.659156009938705	NO	1	NO	NO	0.656556468666391	NO	0.10327613333717	NO	NO	NO	NO	0.148734631131203	0.160881863679706	-0.0109470890501058	0.0290680836678047	-0.085222476874243	NO	NO	0.51897943127146	0.501538970316391	NO	NO	NO	NO
IL-12p70	NO	NO	NO	0.48674784763084	NO	NO	0.492610174048519	NO	1	0.650081344731819	0.458283065736786	NO	NO	NO	0.519711807253124	0.453143042684738	0.400701272004064	NO	NO	NO	NO	NO	NO	0.353812475096952	0.531831220085224	0.524333310165949	NO	0.364871657903028	NO	NO
IFN γ	0.538717850803088	0.615986046376271	NO	0.704149376418349	0.611119235049572	NO	0.831089697677607	NO	0.650081344731819	1	0.585200959173146	0.666310872277177	0.45199482102982	0.121679354994699	0.656848644198892	NO	NO	0.461486909027814	0.551219217902965	0.417868289677427	0.45543075353434	0.313018522686781	0.0503881420959734	0.516274760073659	NO	NO	NO	NO	0.0392208102920971	0.119228728968877
CXCL1/ Gro α	NO	NO	0.458198602689631	0.50270040420286	0.511937089789932	0.414528784799667	0.601703980431377	0.656556468666391	0.458283065736786	0.585200959173146	1	NO	NO	NO	0.481878304582276	NO	NO	NO	NO	NO	NO	NO	-0.0416471242862559	0.423278944194884	NO	NO	NO	NO	0.0601864880007619	NO
s4-1BB/ sCD137	0.765101474878451	0.887057509586175	NO	0.770947658445754	0.53802924887296	-0.0393706286905491	0.596213580674481	NO	NO	0.666310872277177	NO	1	0.797960650354109	NO	0.79488869155849	NO	NO	0.549452012580037	0.632876028966398	0.747071618291738	0.421532035646403	0.478817168767472	0.0594644211672021	0.530048592847802	NO	0.24445511321572	NO	NO	0.0606235969099769	0.0640255469774828
sCD27	0.753277593990424	0.827280708755687	NO	0.609737603633311	0.475699660985988	-0.130299009295028	0.435366238428467	0.10327613333717	NO	0.45199482102982	NO	0.797960650354109	1	NO	0.599183749406044	NO	NO	0.435583311314726	0.647337597193064	0.740856031275897	0.334029039643889	0.467331336997367	NO	0.478842605308586	NO	0.125386793804818	NO	0.445368377086017	NO	0.0804278856249121
sHVEM	NO	NO	NO	NO	NO	NO	0.0916758787303878	NO	NO	0.121679354994699	NO	NO	NO	1	NO	0.545898325502382	NO	0.140112054883019	NO	NO	-0.0411020553143746	NO	0.194791460187008	NO	0.454101662705103	0.324864754072482	0.404612222411493	0.352107215975327	0.551822547302396	0.488672881656891
sLAG-3	0.523666015763207	0.674503320077144	NO	0.770633973428281	0.490128870519619	-0.0340677768637792	0.58160422826077	NO	0.519711807253124	0.656848644198892	0.481878304582276	0.79488869155849	0.599183749406044	NO	1	NO	NO	0.476540188319401	0.54716096895418	0.509724488678898	0.377394359398491	0.35140341946198	NO	0.548390319881338	NO	NO	NO	NO	0.0905099303024641	0.0550227057265789
sGITR	NO	NO	NO	NO	NO	NO	NO	NO	0.453143042684738	NO	NO	NO	NO	0.545898325502382	NO	1	0.718526767380568	NO	NO	NO	-0.00728191756939258	0.0174818543619615	NO	NO	0.477418464274003	0.464341348828626	0.382992974882492	0.353619798197391	NO	0.398963793745187
sPD-L1	NO	NO	NO	NO	NO	NO	NO	NO	0.400701272004064	NO	NO	NO	NO	NO	NO	0.718526767380568	1	NO	NO	NO	NO	-0.0368571022095114	NO	NO	0.373601192977322	0.355722409922315	NO	NO	NO	0.319299833104312
sCD48/ sBLAST-1	0.384318316238495	0.584980973166765	NO	0.444015273678133	0.427644954153241	NO	0.423754358884655	0.148734631131203	NO	0.461486909027814	NO	0.549452012580037	0.435583311314726	0.140112054883019	0.476540188319401	NO	NO	1	0.472177489544992	0.49428511281837	0.791036468280737	0.782076071897618	-0.14214360202696	0.33237106128232	0.252594626359955	0.064376859133198	0.209814948317362	NO	0.0292369343859622	-0.0244643641067032
sGalectin-9	0.631870928114015	0.698580251537622	NO	0.510411366224134	0.591392248892385	-0.0657700443120925	0.438091454712352	0.160881863679706	NO	0.551219217902965	NO	0.632876028966398	0.647337597193064	NO	0.54716096895418	NO	NO	0.472177489544992	1	0.584143993164657	0.385232262694419	0.437335344064301	0.0242245258466872	0.389954301761362	NO	NO	NO	0.468851404842284	NO	0.109149695368122
sTIMD-4	0.739413713871138	0.82434400894392	NO	0.568833060621783	0.472494223378428	-0.138472897072612	0.465765811281525	-0.0109470890501058	NO	0.417868289677427	NO	0.747071618291738	0.740856031275897	NO	0.509724488678898	NO	NO	0.49428511281837	0.584143993164657	1	0.44722482289735	0.572050199907589	-0.0851242143240405	0.419524460975264	NO	-0.0839555299368858	NO	NO	-0.0688636794510814	-0.133965993804272
sVISTA/ sB7-H5	0.269024605406451	0.474514141209905	NO	0.378768172176559	0.404045437507467	NO	0.439760113078126	0.0290680836678047	NO	0.45543075353434	NO	0.421532035646403	0.334029039643889	-0.0411020553143746	0.377394359398491	-0.00728191756939258	NO	0.791036468280737	0.385232262694419	0.44722482289735	1	0.756432118609843	-0.0928180173530696	NO	0.0935867088810102	-0.141378732446127	0.0883618974880143	NO	-0.165561705184836	-0.234653261695097
sCD47/ sIAP	0.399572852029425	0.555252859995292	NO	0.346683179420618	0.356069042004753	NO	0.297934074090489	-0.085222476874243	NO	0.313018522686781	NO	0.478817168767472	0.467331336997367	NO	0.35140341946198	0.0174818543619615	-0.0368571022095114	0.782076071897618	0.437335344064301	0.572050199907589	0.756432118609843	1	-0.155863603425832	0.209219933982612	0.0213503243550387	-0.143215154274005	0.0501023016144575	NO	-0.0844910208084794	-0.135289714844529
sSiglec-9	0.0066649372537763	0.0489663979567404	NO	NO	NO	NO	-0.0414173985756268	NO	NO	0.0503881420959734	-0.0416471242862559	0.0594644211672021	NO	0.194791460187008	NO	NO	NO	-0.14214360202696	0.0242245258466872	-0.0851242143240405	-0.0928180173530696	-0.155863603425832	1	-0.0274382639731333	0.439082431288707	NO	0.540668903382696	NO	0.485149008987238	0.276588105924481
sMICA	0.503686925657938	0.603861313520717	NO	0.531694322324356	0.363908028389688	NO	0.511162139101352	NO	0.353812475096952	0.516274760073659	0.423278944194884	0.530048592847802	0.478842605308586	NO	0.548390319881338	NO	NO	0.33237106128232	0.389954301761362	0.419524460975264	NO	0.209219933982612	-0.0274382639731333	1	NO	NO	NO	0.451307331851928	0.0437628465156679	0.045994791060199
sMICB	NO	NO	NO	NO	NO	NO	NO	0.51897943127146	0.531831220085224	NO	NO	NO	NO	0.454101662705103	NO	0.477418464274003	0.373601192977322	0.252594626359955	NO	NO	0.0935867088810102	0.0213503243550387	0.439082431288707	NO	1	0.647050608726801	0.773492533037036	0.526801485575792	0.585114669476634	0.538013037280607
sCD73/ sNT5E	NO	0.0897530687703328	NO	NO	NO	NO	NO	0.501538970316391	0.524333310165949	NO	NO	0.24445511321572	0.125386793804818	0.324864754072482	NO	0.464341348828626	0.355722409922315	0.064376859133198	NO	-0.0839555299368858	-0.141378732446127	-0.143215154274005	NO	NO	0.647050608726801	1	0.527780588590361	0.552106351156607	0.495692927685439	0.645485609436745
sCD96/ sTactile	NO	NO	NO	NO	NO	NO	NO	NO	NO	NO	NO	NO	NO	0.404612222411493	NO	0.382992974882492	NO	0.209814948317362	NO	NO	0.0883618974880143	0.0501023016144575	0.540668903382696	NO	0.773492533037036	0.527780588590361	1	0.460002888593487	0.649534529499933	0.56268088019442
sArginase-1	0.466996648921619	NO	NO	NO	NO	-0.121636109590082	NO	NO	0.364871657903028	NO	NO	NO	0.445368377086017	0.352107215975327	NO	0.353619798197391	NO	NO	0.468851404842284	NO	NO	NO	NO	0.451307331851928	0.526801485575792	0.552106351156607	0.460002888593487	1	0.482394706040745	0.46989629067011
sULBP-1	0.159893437705708	0.0839477596680503	NO	0.051722589723907	NO	NO	-0.0634314881637071	NO	NO	0.0392208102920971	0.0601864880007619	0.0606235969099769	NO	0.551822547302396	0.0905099303024641	NO	NO	0.0292369343859622	NO	-0.0688636794510814	-0.165561705184836	-0.0844910208084794	0.485149008987238	0.0437628465156679	0.585114669476634	0.495692927685439	0.649534529499933	0.482394706040745	1	0.865763249263383
sULBP-3	0.115100591596483	0.0082822760631113	NO	0.0204566322010248	NO	NO	-0.0268420336490716	NO	NO	0.119228728968877	NO	0.0640255469774828	0.0804278856249121	0.488672881656891	0.0550227057265789	0.398963793745187	0.319299833104312	-0.0244643641067032	0.109149695368122	-0.133965993804272	-0.234653261695097	-0.135289714844529	0.276588105924481	0.045994791060199	0.538013037280607	0.645485609436745	0.56268088019442	0.46989629067011	0.865763249263383	1

## Sheet: IGHV mutational status
	IL-20	sTRAIL	CX3CL1/ Fractalkine	CXCL11/ I-TAC	TSLP	CCL3/ MIP-1α	IL-27	IL-2	IL-6	IL-7	IL-8	IL-12p70	IL-31	GM-CSF	TNF-α	CCL4/ MIP-1β	TNF-β	CXCL1/ Gro α	M-CSF	IL3	sCD40L	IL-22	sCD28	sHVEM	sLAG-3	sPD-L1	sCD134/ sOX40	sVISTA/ sB7-H5	sSiglec-9	sMICB	sArginase-1	sULBP-1	sULBP-4	sB7-H6
IL-20	1	0.691129414303573	0.627046135216989	0.602707728612185	0.71513438542051	0.797367027854807	0.550925407042893	NO	NO	0.415093799375231	0.516142008606819	0.380457014506896	NO	NO	0.400201746429207	0.616180330126214	0.512292575320989	0.452553182588969	NO	NO	0.695743126134818	NO	0.535644404144804	0.341861761677655	0.416637488745767	NO	0.531700727771161	NO	NO	0.602252814970591	0.463913549640902	NO	0.0402322120450094	-0.0389912727540046
sTRAIL	0.691129414303573	1	0.597751590292037	0.738736660799899	0.518075559311573	0.556570871571555	NO	NO	NO	0.450399294245362	0.346053429882943	NO	NO	NO	NO	0.602753329692437	0.357188751253365	0.458198602689631	NO	NO	0.537340619476597	NO	0.545444566410538	0.390693450707515	0.309145527022686	NO	0.495335123991881	0.340077168934473	NO	0.516658917949821	NO	NO	-0.0683321328201842	NO
CX3CL1/ Fractalkine	0.627046135216989	0.597751590292037	1	0.654205456700867	0.534276038350563	0.497997031763759	0.471119053094841	NO	NO	NO	0.445086227388666	NO	-0.0618842279461907	NO	0.289464544800589	0.663296294520249	0.463714196327151	0.389366315160682	NO	0.518975414628901	0.361075044678247	0.468050588509999	0.587344346857054	0.460568481568367	0.399193019035698	NO	0.523071990622756	0.344988573388527	NO	0.345341815350066	0.464826959117811	NO	-0.176326048908883	NO
CXCL11/ I-TAC	0.602707728612185	0.738736660799899	0.654205456700867	1	0.501715003073427	0.507253609247031	NO	NO	NO	NO	0.520877946614529	NO	0.070136434766837	NO	0.419186182715043	0.744731530295093	0.31147722783487	0.511937089789932	NO	NO	NO	NO	0.560141315800739	0.36672948225093	0.490128870519619	NO	0.641220509986909	0.404045437507467	NO	0.467529120547856	0.352265139784387	NO	-0.216048714185913	NO
TSLP	0.71513438542051	0.518075559311573	0.534276038350563	0.501715003073427	1	0.530855276117227	0.478129069686716	0.498681205929849	NO	0.33359996725714	0.466863062475032	0.439208571172729	NO	0.400305474907001	0.469630961713997	0.43693330490898	0.657389859771368	0.467668990151593	0.39204374711686	NO	0.60973742909222	NO	0.358421305332901	NO	NO	0.091318351137799	0.376551066880778	NO	NO	0.381720721760448	0.413787927122467	NO	NO	-0.0248343516110493
CCL3/ MIP-1α	0.797367027854807	0.556570871571555	0.497997031763759	0.507253609247031	0.530855276117227	1	0.430042809178861	NO	NO	0.437858867873425	0.611724652398173	0.519452487305878	NO	NO	0.376953922209863	0.727170998772201	0.442391256160417	0.453017491387343	NO	NO	0.603469909273942	NO	0.591013266849797	NO	0.525448586298263	NO	0.607828370136511	NO	NO	0.634594653435464	0.358260848242024	NO	-0.107055308023315	-0.0285107360658724
IL-27	0.550925407042893	NO	0.471119053094841	NO	0.478129069686716	0.430042809178861	1	0.671274955420919	0.52772177656859	NO	NO	0.402503852806019	NO	0.547569011447838	0.456044386674894	NO	0.376324428788095	NO	0.530318768568333	NO	0.534219344578861	NO	NO	NO	NO	NO	NO	NO	-0.166941082735073	NO	0.332607905861194	NO	NO	NO
IL-2	NO	NO	NO	NO	0.498681205929849	NO	0.671274955420919	1	0.537842672053773	NO	NO	NO	NO	0.835250226875711	0.468931334613459	NO	0.498538296668807	NO	0.499349381912817	NO	0.525629290799371	NO	NO	NO	NO	NO	NO	NO	-0.181921406785072	NO	NO	NO	NO	NO
IL-6	NO	NO	NO	NO	NO	NO	0.52772177656859	0.537842672053773	1	NO	0.381508043531741	0.369682859683355	NO	0.439587836730586	0.324165491312286	NO	0.316509873255662	NO	0.338305761679692	NO	0.329162905250166	NO	NO	NO	NO	NO	NO	NO	-0.0780863810431839	NO	NO	0.00345376208307443	NO	NO
IL-7	0.415093799375231	0.450399294245362	NO	NO	0.33359996725714	0.437858867873425	NO	NO	NO	1	0.415812499491522	0.415843597746233	NO	NO	NO	NO	0.267904189710915	0.656556468666391	NO	-0.0134897833558173	0.480690818423112	NO	NO	NO	NO	NO	NO	NO	NO	0.51897943127146	NO	NO	NO	-0.0736931599165305
IL-8	0.516142008606819	0.346053429882943	0.445086227388666	0.520877946614529	0.466863062475032	0.611724652398173	NO	NO	0.381508043531741	0.415812499491522	1	0.383307777415504	NO	NO	0.537158838616337	0.59943600953763	0.50558588651512	0.695476257081815	NO	NO	0.351581945681255	NO	0.515493964076749	0.330806354266195	0.519553630928415	NO	0.584615928980911	NO	NO	0.537389031410292	0.438524880738444	NO	-0.194318856223435	-0.117252324703421
IL-12p70	0.380457014506896	NO	NO	NO	0.439208571172729	0.519452487305878	0.402503852806019	NO	0.369682859683355	0.415843597746233	0.383307777415504	1	NO	0.350348888196017	NO	NO	NO	0.458283065736786	NO	NO	NO	NO	NO	NO	0.519711807253124	NO	NO	NO	NO	0.531831220085224	0.364871657903028	NO	NO	-0.105708253814994
IL-31	NO	NO	-0.0618842279461907	0.070136434766837	NO	NO	NO	NO	NO	NO	NO	NO	1	NO	NO	0.0208292588991745	NO	NO	NO	NO	NO	NO	0.124688353927252	NO	-0.0102272761565888	NO	0.0318158630323506	0.00341843974096854	NO	NO	NO	NO	0.328283992609332	NO
GM-CSF	NO	NO	NO	NO	0.400305474907001	NO	0.547569011447838	0.835250226875711	0.439587836730586	NO	NO	0.350348888196017	NO	1	0.357102601623855	NO	0.400566616395068	NO	0.417455195172155	NO	0.423889583780428	NO	NO	NO	NO	NO	NO	NO	-0.153955421258789	NO	NO	NO	NO	NO
TNF-α	0.400201746429207	NO	0.289464544800589	0.419186182715043	0.469630961713997	0.376953922209863	0.456044386674894	0.468931334613459	0.324165491312286	NO	0.537158838616337	NO	NO	0.357102601623855	1	0.309560938532207	0.310813628630907	0.345604343174918	0.353428951821419	NO	0.258573247092344	NO	NO	NO	NO	0.0543536694440465	0.402366980076236	NO	NO	NO	0.269975506885267	NO	-0.181288208764139	NO
CCL4/ MIP-1β	0.616180330126214	0.602753329692437	0.663296294520249	0.744731530295093	0.43693330490898	0.727170998772201	NO	NO	NO	NO	0.59943600953763	NO	0.0208292588991745	NO	0.309560938532207	1	0.431157091103559	0.51353815083066	NO	NO	NO	NO	0.673466570515639	0.343681765328385	0.617998309865009	NO	0.767968344316996	0.497609812272229	NO	0.573724977582268	0.402699104296402	NO	-0.259259273470563	NO
TNF-β	0.512292575320989	0.357188751253365	0.463714196327151	0.31147722783487	0.657389859771368	0.442391256160417	0.376324428788095	0.498538296668807	0.316509873255662	0.267904189710915	0.50558588651512	NO	NO	0.400566616395068	0.310813628630907	0.431157091103559	1	0.436610695036953	0.402495595616083	NO	0.484931767543678	NO	0.418158064057427	NO	NO	0.0753038369457191	0.402098975100913	NO	NO	NO	0.321823097926324	NO	NO	NO
CXCL1/ Gro α	0.452553182588969	0.458198602689631	0.389366315160682	0.511937089789932	0.467668990151593	0.453017491387343	NO	NO	NO	0.656556468666391	0.695476257081815	0.458283065736786	NO	NO	0.345604343174918	0.51353815083066	0.436610695036953	1	NO	NO	0.355663274747831	NO	0.412074241769572	NO	0.481878304582276	NO	0.475756523051523	NO	NO	0.443917252935633	0.241186677740487	NO	-0.0428808463809247	NO
M-CSF	NO	NO	NO	NO	0.39204374711686	NO	0.530318768568333	0.499349381912817	0.338305761679692	NO	NO	NO	NO	0.417455195172155	0.353428951821419	NO	0.402495595616083	NO	1	0.452343159445215	0.397042451105498	0.526480354485229	NO	NO	NO	NO	NO	NO	-0.0398809106991191	NO	NO	NO	NO	NO
IL3	NO	NO	0.518975414628901	NO	NO	NO	NO	NO	NO	-0.0134897833558173	NO	NO	NO	NO	NO	NO	NO	NO	0.452343159445215	1	NO	0.578069261086134	NO	NO	NO	NO	NO	NO	-0.0927638530134345	0.117700411703388	NO	NO	NO	0.339833297698827
sCD40L	0.695743126134818	0.537340619476597	0.361075044678247	NO	0.60973742909222	0.603469909273942	0.534219344578861	0.525629290799371	0.329162905250166	0.480690818423112	0.351581945681255	NO	NO	0.423889583780428	0.258573247092344	NO	0.484931767543678	0.355663274747831	0.397042451105498	NO	1	NO	NO	NO	NO	NO	NO	NO	NO	0.434681297081333	0.253095920619648	NO	NO	-0.0467249766658813
IL-22	NO	NO	0.468050588509999	NO	NO	NO	NO	NO	NO	NO	NO	NO	NO	NO	NO	NO	NO	NO	0.526480354485229	0.578069261086134	NO	1	NO	NO	NO	NO	NO	NO	-0.186814706564433	NO	NO	NO	NO	0.336527327602495
sCD28	0.535644404144804	0.545444566410538	0.587344346857054	0.560141315800739	0.358421305332901	0.591013266849797	NO	NO	NO	NO	0.515493964076749	NO	0.124688353927252	NO	NO	0.673466570515639	0.418158064057427	0.412074241769572	NO	NO	NO	NO	1	0.712391102631046	0.677950542070087	NO	0.711186726542039	NO	NO	0.565681958650414	0.450963626545399	NO	-0.240585842874866	NO
sHVEM	0.341861761677655	0.390693450707515	0.460568481568367	0.36672948225093	NO	NO	NO	NO	NO	NO	0.330806354266195	NO	NO	NO	NO	0.343681765328385	NO	NO	NO	NO	NO	NO	0.712391102631046	1	0.294258541051973	NO	0.318531971957677	NO	0.194791460187008	0.454101662705103	0.352107215975327	0.551822547302396	NO	-0.0884273737905229
sLAG-3	0.416637488745767	0.309145527022686	0.399193019035698	0.490128870519619	NO	0.525448586298263	NO	NO	NO	NO	0.519553630928415	0.519711807253124	-0.0102272761565888	NO	NO	0.617998309865009	NO	0.481878304582276	NO	NO	NO	NO	0.677950542070087	0.294258541051973	1	NO	0.742258687675752	0.377394359398491	NO	0.511208351239494	0.422712925756856	NO	-0.313008332236346	NO
sPD-L1	NO	NO	NO	NO	0.091318351137799	NO	NO	NO	NO	NO	NO	NO	NO	NO	0.0543536694440465	NO	0.0753038369457191	NO	NO	NO	NO	NO	NO	NO	NO	1	NO	NO	NO	NO	NO	NO	0.378785296475966	NO
sCD134/ sOX40	0.531700727771161	0.495335123991881	0.523071990622756	0.641220509986909	0.376551066880778	0.607828370136511	NO	NO	NO	NO	0.584615928980911	NO	0.0318158630323506	NO	0.402366980076236	0.767968344316996	0.402098975100913	0.475756523051523	NO	NO	NO	NO	0.711186726542039	0.318531971957677	0.742258687675752	NO	1	0.608014229547583	NO	0.439149873125633	0.379758758404896	NO	-0.538888230748667	NO
sVISTA/ sB7-H5	NO	0.340077168934473	0.344988573388527	0.404045437507467	NO	NO	NO	NO	NO	NO	NO	NO	0.00341843974096854	NO	NO	0.497609812272229	NO	NO	NO	NO	NO	NO	NO	NO	0.377394359398491	NO	0.608014229547583	1	NO	NO	NO	-0.165561705184836	-0.369919851362564	0.718773420969214
sSiglec-9	NO	NO	NO	NO	NO	NO	-0.166941082735073	-0.181921406785072	-0.0780863810431839	NO	NO	NO	NO	-0.153955421258789	NO	NO	NO	NO	-0.0398809106991191	-0.0927638530134345	NO	-0.186814706564433	NO	0.194791460187008	NO	NO	NO	NO	1	0.439082431288707	NO	0.485149008987238	NO	-0.108763829200738
sMICB	0.602252814970591	0.516658917949821	0.345341815350066	0.467529120547856	0.381720721760448	0.634594653435464	NO	NO	NO	0.51897943127146	0.537389031410292	0.531831220085224	NO	NO	NO	0.573724977582268	NO	0.443917252935633	NO	0.117700411703388	0.434681297081333	NO	0.565681958650414	0.454101662705103	0.511208351239494	NO	0.439149873125633	NO	0.439082431288707	1	0.526801485575792	0.585114669476634	NO	-0.104957142189392
sArginase-1	0.463913549640902	NO	0.464826959117811	0.352265139784387	0.413787927122467	0.358260848242024	0.332607905861194	NO	NO	NO	0.438524880738444	0.364871657903028	NO	NO	0.269975506885267	0.402699104296402	0.321823097926324	0.241186677740487	NO	NO	0.253095920619648	NO	0.450963626545399	0.352107215975327	0.422712925756856	NO	0.379758758404896	NO	NO	0.526801485575792	1	0.482394706040745	NO	-0.208845143916817
sULBP-1	NO	NO	NO	NO	NO	NO	NO	NO	0.00345376208307443	NO	NO	NO	NO	NO	NO	NO	NO	NO	NO	NO	NO	NO	NO	0.551822547302396	NO	NO	NO	-0.165561705184836	0.485149008987238	0.585114669476634	0.482394706040745	1	NO	-0.0812308611341223
sULBP-4	0.0402322120450094	-0.0683321328201842	-0.176326048908883	-0.216048714185913	NO	-0.107055308023315	NO	NO	NO	NO	-0.194318856223435	NO	0.328283992609332	NO	-0.181288208764139	-0.259259273470563	NO	-0.0428808463809247	NO	NO	NO	NO	-0.240585842874866	NO	-0.313008332236346	0.378785296475966	-0.538888230748667	-0.369919851362564	NO	NO	NO	NO	1	NO
sB7-H6	-0.0389912727540046	NO	NO	NO	-0.0248343516110493	-0.0285107360658724	NO	NO	NO	-0.0736931599165305	-0.117252324703421	-0.105708253814994	NO	NO	NO	NO	NO	NO	NO	0.339833297698827	-0.0467249766658813	0.336527327602495	NO	-0.0884273737905229	NO	NO	NO	0.718773420969214	-0.108763829200738	-0.104957142189392	-0.208845143916817	-0.0812308611341223	NO	1
