# Supplementary material for: Unravelling soluble immune checkpoints in chronic lymphocytic leukemia: Physiological immunomodulators or immune dysfunction
Source: Front Immunol. 2022 Sep 28;13:965905. doi: 10.3389/fimmu.2022.965905 (PMC9554405; doi:10.3389/fimmu.2022.965905)
Supplement: Supplementary file 8 [file Table_7.xlsx]

## Sheet: Random forest
Dx group				Dx group according to progresion				Groups according to therapy				IGHV mutational status
Soluble proteins in top 25	Relevance	*		Soluble proteins in top 30	Relevance	*		Soluble proteins in top 30	Relevance	*		Soluble proteins in top 35	Relevance	*
sCD47/ sIAP	10.3182	*		sLAG-3	12.387	*		sLAG-3	8.80797	*		IL-20	7.51635	*
sPD-L1	7.76596	*		IL-4	7.36475	*		sCD48/ sBLAST-1	5.95187	*		sTRAIL	6.69439	*
sTIMD-4	7.42784	*		sArginase-1	6.65438	*		sTIMD-4	5.10296	*		TNF-β	6.24075	*
sULBP-1	7.25644	*		CXCL1/ Gro α	6.60871	*		sPD-L1	4.94533	*		sCD134/ sOX40	5.11428	*
sIL-2R	5.61206	*		sCD48/ sBLAST-1	6.08495	*		sSiglec-9	4.83435	*		sULBP-1	5.0753	*
sS100A8/A9	5.36232	*		IL-12p70	5.07972	*		sCD47/ sIAP	4.31839	*		sPD-L1	4.77702	*
IL-13	5.35495	*		sS100A8/A9	4.27125	*		CXCL5/ ENA-78	4.29005	*		IL3	4.66856	*
CCL3/ MIP-1α	5.10187	*		sMICA	4.26054	*		sCD96/ sTactile	4.07871	*		sLAG-3	4.50755	*
CXCL1/ Gro α	4.97667	*		TNF-β	4.15567	*		IL-12p70	4.00786	*		sB7-H6	4.45953	*
IL-31	4.43367	*		s4-1BB/ sCD137	3.88336	*		sCD30	3.89747	*		sHVEM	4.23074	*
CXCL5/ ENA-78	4.23951	*		IL-13	3.46616	*		sCD73/ sNT5E	3.89511	*		CXCL1/ Gro α	3.66468	*
CXCL11/ I-TAC	3.71392	*		IL3	3.41147	*		sMICA	3.76464	*		CX3CL1/ Fractalkine	3.52627	*
sCD27	3.71191	*		sPD1	3.14931	*		CXCL1/ Gro α	3.66723	*		sCD40L	3.26019	*
sCD48/ sBLAST-1	3.28073	*		IFN γ	2.7214	*		IL-7	3.41811	*		GM-CSF	3.23421	*
sGalectin-9	2.96471	*		IL-9	2.34141	*		IL-4	3.39863	*		sULBP-4	2.71052	*
IL-27	2.40565	*		sBTLA	2.09898	*		sS100A8/A9	3.33369	*		sArginase-1	2.22129	*
sB7-H6	2.39828	*		sTIMD-4	2.05049	*		sCD27	2.95528	*		IL-31	2.16028	*
IL-15	2.1934	*		CXCL11/ I-TAC	1.9896	*		sGITR	2.87322	*		CXCL11/ I-TAC	2.08458	*
s4-1BB/ sCD137	2.16126	*		IFN α	1.93153	*		sHVEM	2.83012	*		M-CSF	2.04504	*
sHVEM	2.0461	*		TSLP	1.84358	*		sULBP-1	2.67486	*		CCL3/ MIP-1α	1.95578	*
sVISTA/ sB7-H5	2.02669	*		β-NGF	1.81765	*		sTRAIL	2.28464	*		IL-27	1.89477	*
sULBP-3	1.99522	*		sULBP-4	1.66712	*		sGalectin-9	2.22029	*		TNF-α	1.88177	*
CX3CL1/ Fractalkine	1.26542	*		CXCL9/ MIG	1.56	*		sArginase-1	2.12171	*		sVISTA/ sB7-H5	1.88177	*
CCL20/ MIP-3α	1.07327	*		sPD-L1	1.44442	*		CXCL13/ BLC	2.06917	*		IL-6	1.76766	*
sCD40L	0.913918	*		sCD40L	1.36267	*		s4-1BB/ sCD137	1.94696	*		IL-12p70	1.73828	*
		*		CCL7/ MCP-3	1.35196	*		CXCL11/ I-TAC	1.66714	*		sMICB	1.59874	*
		*		sCD134/ sOX40	1.28882	*		sVISTA/ sB7-H5	1.36842	*		IL-7	1.52587	*
		*		SCF	1.13547	*		sIL-2R	1.32828	*		sSiglec-9	1.32984	*
		*		IL-10	1.01707	*		sMICB	1.04373	*		IL-22	1.28012	*
		*		IL-1α	0.863158	*		IFN γ	0.903821	*		IL-2	1.24114	*
				TNF-α	0.737433	*				*		IL-8	1.21911	*
												CCL4/ MIP-1β	1.08071
												sCD28	0.724801
												TSLP	0.688081
