# Supplementary material for: Unravelling soluble immune checkpoints in chronic lymphocytic leukemia: Physiological immunomodulators or immune dysfunction
Source: Front Immunol. 2022 Sep 28;13:965905. doi: 10.3389/fimmu.2022.965905 (PMC9554405; doi:10.3389/fimmu.2022.965905)
Supplement: Supplementary file 9 [file Table_8.xlsx]

## Sheet: Results Foldchange
	MBLhi vs. CLL	c-CLL vs. p-CLL	CLL-PFT vs. CLL-TFT	c-CLL vs. CLL-PFT	c-CLL vs. CLL-TFT
CXCL13/ BLC	-0.814969	-0.558179	NA	-0.632997	NA
CCL8/ MCP-2	0.895967	NA	NA	0.779966	NA
sIL-2R	-0.899962	-0.694958	NA	-0.83276	NA
IL-20	1.20821	NA	NA	NA	NA
sTRAIL	1.07384	1.06152	NA	NA	NA
CCL22/ MDC	0.671549	0.675667	NA	0.684191	NA
sCD30	-0.69109	-0.953762	NA	-0.798711	-1.10881
sTWEAK	0.679922	NA	NA	NA	NA
CCL24/ Eotaxin-2	NA	0.64878	NA	NA	NA
CX3CL1/ Fractalkine	1.10953	0.845293	NA	0.795039	0.895547
sTNF-R2	NA	NA	NA	NA	NA
CXCL11/ I-TAC	-1.35875	NA	NA	NA	NA
IL-16	NA	NA	NA	NA	NA
sAPRIL	1.04633	0.901357	NA	0.99017	NA
CXCL9/ MIG	-1.77844	-3.00157	NA	-2.53465	-3.46849
CXCL5/ ENA-78	2.2172	1.85385	NA	2.30628	NA
TSLP	1.31649	0.98456	NA	0.805967	1.16315
sBAFF/ sBLYS	NA	NA	NA	NA	NA
CCL7/ MCP-3	1.17949	0.856212	NA	0.919021	NA
MIF	0.440068	0.372358	NA	0.436966	NA
FGF-2	NA	NA	NA	NA	NA
CCL26/ Eotaxin-3	0.488856	0.524984	NA	0.475086	NA
CCL3/ MIP-1α	NA	NA	NA	-0.92697	NA
CXCL12/ SDF-1α	NA	NA	NA	NA	NA
IL-27	1.77588	1.11662	NA	1.10147	NA
LIF	1.06516	0.8702	NA	0.90015	NA
IL-1β	1.53517	1.31899	NA	1.2907	1.34729
IL-2	1.47443	1.30299	NA	1.3179	1.28809
IL-4	NA	-1.83775	NA	-1.13562	-2.53989
IL-5	1.47796	1.31305	NA	1.34674	1.27936
CXCL10/ IP-10	NA	-0.718128	NA	NA	-0.978044
IL-6	1.30528	1.1197	NA	0.896033	1.34337
IL-7	1.4033	1.21517	NA	1.33482	1.09553
IL-8	0.941461	0.581636	NA	NA	0.873677
IL-10	1.01824	0.778607	NA	0.847362	NA
CCL11/ Eotaxin	1.09247	1.09913	NA	1.50437	NA
IL-12p70	1.37142	1.12013	NA	1.14969	1.09057
IL-13	1.65284	1.28097	NA	1.28443	1.27751
IL-17A	1.59351	1.10663	NA	1.16521	NA
IL-31	1.51416	1.27382	NA	1.32	1.22764
SCF	0.532021	NA	NA	0.652736	NA
G-CSF	1.01295	0.888812	NA	1.10908	NA
IFN γ	0.860291	NA	NA	NA	NA
GM-CSF	1.42525	1.26364	NA	1.2824	1.24489
TNF-α	1.53056	1.17157	NA	1.11154	1.2316
HGF	NA	NA	NA	NA	NA
CCL4/ MIP-1β	-0.8034	-1.11897	NA	-1.43302	NA
IFN α	1.42723	1.15836	NA	1.26201	1.05472
CCL2/ MCP-1	1.15969	NA	NA	1.3906	NA
IL-9	1.40481	1.23876	NA	1.28862	1.18891
TNF-β	1.36266	0.999589	NA	NA	1.37593
β-NGF	1.51989	1.31836	NA	1.35532	1.28139
CCL20/ MIP-3α	NA	0.935831	NA	NA	NA
CXCL1/ Gro α	1.17412	NA	NA	NA	NA
IL-1α	1.14772	0.870489	NA	0.749241	0.991738
IL-23	1.43128	1.28356	NA	1.32285	1.24426
MMP-1	0.873936	1.09054	NA	1.41078	NA
IL-15	1.49712	1.28879	NA	1.30693	1.27064
IL-18	NA	NA	NA	NA	NA
M-CSF	1.48906	1.19791	NA	1.1358	1.26002
IL-21	1.3672	1.18813	NA	1.04868	1.32758
IL3	1.35822	1.16154	NA	1.06173	1.26135
sCD40L	1.84948	1.28962	NA	1.2105	1.36873
IL-22	1.28145	1.04031	NA	NA	1.27352
VEGF-A	NA	NA	NA	NA	NA
sTIM-3	0.674772	0.656376	NA	0.733076	NA
sCD28	0.822028	0.785737	NA	0.671347	0.900128
s4-1BB/ sCD137	-1.9791	-1.85909	NA	-1.87845	-1.83973
sCD27	-0.661158	NA	NA	NA	NA
sCD152/ sCTLA4	0.782386	0.693792	NA	0.606117	0.781468
sHVEM	1.23071	1.11114	NA	0.89264	1.32964
sIDO	NA	-0.607117	NA	-0.509536	-0.704698
sLAG-3	NA	-0.575314	NA	NA	-1.1391
sBTLA	-1.16061	-1.36788	NA	-1.5559	-1.17986
sGITR	1.19953	0.983644	NA	0.889522	1.07777
sCD80 / sB7-1	NA	NA	NA	NA	NA
sPD1	-1.08884	-1.51846	NA	-0.941367	-2.09556
sPD-L1	1.29489	0.863015	NA	1.01758	NA
sPD-L2	0.599254	0.415083	NA	0.640381	NA
sCD48/ sBLAST-1	NA	NA	NA	NA	NA
sICOS Ligand/ sB7-H2	NA	NA	NA	0.455063	NA
sGalectin-9	NA	NA	NA	NA	NA
sTIMD-4	NA	NA	NA	NA	NA
sCD134/ sOX40	-0.444031	-0.742757	NA	-0.500938	-0.984576
sVISTA/ sB7-H5	1.16573	0.946185	NA	1.07573	NA
sCD276/ sB7-H3	-2.68286	NA	NA	NA	NA
sCD47/ sIAP	0.872584	0.723143	NA	0.693343	NA
sSiglec-7	0.653759	0.397096	NA	0.478355	NA
sSiglec-9	1.46131	1.3518	NA	1.05064	1.65296
sMICA	NA	NA	NA	NA	NA
sMICB	1.27144	1.09444	NA	1.10059	1.08829
sCD112/ sNectin-2	NA	0.338377	NA	NA	0.531033
sCD73/ sNT5E	1.2371	1.2124	NA	1.39641	1.02839
sCD96/ sTactile	0.917719	0.655475	NA	0.945336	NA
sE-Cadherin	0.717359	0.815018	NA	0.581331	1.04871
sArginase-1	NA	NA	NA	NA	NA
sPerforin	0.878335	0.736247	NA	0.699098	0.773396
sCD155/ sPVR	1.10851	1.13662	NA	0.900045	1.3732
sULBP-1	1.55111	1.67165	NA	1.1165	2.2268
sULBP-3	1.69243	2.2628	NA	NA	3.47868
sULBP-4	1.64092	1.56911	NA	1.32159	1.81662
sB7-H6	1.17984	1.14498	NA	1.21047	NA
sS100A8/A9	NA	NA	NA	NA	NA

## Sheet: MBLvs.CLL p-value 0.1
	logFC	AveExpr	t	P.Value	adj.P.Val	B
IL.13	1.65284	4.39275	4.88172	6.8964e-06	0.000406239	3.55498
TNF.α	1.53056	4.5979	4.76725	1.05494e-05	0.000406239	3.15185
IL.7	1.4033	4.19349	4.72796	1.21948e-05	0.000406239	3.01018
IL.15	1.49712	4.40124	4.52951	2.51557e-05	0.000406239	2.32695
β.NGF	1.51989	4.51893	4.46633	3.15846e-05	0.000406239	2.11233
IL.5	1.47796	4.90623	4.45685	3.26778e-05	0.000406239	2.08912
M.CSF	1.48906	7.44873	4.41947	3.73568e-05	0.000406239	1.96749
IFN.α	1.42723	4.83538	4.41388	3.81106e-05	0.000406239	1.94308
sMICB	1.27144	9.80302	4.40767	3.89644e-05	0.000406239	1.87914
IL.1β	1.53517	4.49933	4.40427	3.94407e-05	0.000406239	1.90034
sCD40L	1.84948	5.06338	4.33892	4.97551e-05	0.000465889	1.69408
IL.31	1.51416	5.33628	4.27567	6.22034e-05	0.000484975	1.49557
IL.9	1.40481	5.1935	4.24938	6.8222e-05	0.000484975	1.40608
sULBP.1	1.55111	14.4503	4.24112	7.0225e-05	0.000484975	1.27288
IL.23	1.43128	5.74519	4.2101	7.82736e-05	0.000484975	1.28513
IL.17A	1.59351	6.14968	4.20793	7.88692e-05	0.000484975	1.2826
s4.1BB..sCD137	-1.9791	13.266	-4.20369	8.00444e-05	0.000484975	1.15574
CXCL5..ENA.78	2.2172	10.381	4.1677	9.07295e-05	0.000519175	1.06685
IL.27	1.77588	5.98449	4.10006	0.000114651	0.000621529	0.931125
IL.6	1.30528	4.73211	3.97033	0.00017862	0.000912364	0.487339
IL.2	1.47443	6.00428	3.95812	0.000186167	0.000912364	0.476654
IL.12p70	1.37142	6.00063	3.93257	0.000202944	0.000912364	0.397178
sCD73..sNT5E	1.2371	12.0526	3.91087	0.000218333	0.000912364	0.218982
sPD1	-1.08884	10.4865	-3.90929	0.000219492	0.000912364	0.24078
CCL7..MCP.3	1.17949	7.97495	3.90666	0.000221448	0.000912364	0.28108
CXCL9..MIG	-1.77844	6.79712	-3.87916	0.000242845	0.000962041	0.191473
sCD155..sPVR	1.10851	15.7954	3.84313	0.000273898	0.00101413	-0.0262734
sSiglec.9	1.46131	12.7246	3.84118	0.000275687	0.00101413	-0.0056678
sGITR	1.19953	9.52169	3.69598	0.000444925	0.00154937	-0.405944
IL.21	1.3672	5.02369	3.68247	0.000464949	0.00154937	-0.399841
GM.CSF	1.42525	5.60745	3.67234	0.000480516	0.00154937	-0.414054
sHVEM	1.23071	10.9811	3.67181	0.000481356	0.00154937	-0.508817
CX3CL1..Fractalkine	1.10953	4.57607	3.66025	0.000499756	0.00155985	-0.478686
TNF.β	1.36266	5.01115	3.64461	0.00052575	0.00159271	-0.515369
sBTLA	-1.16061	14.8064	-3.62527	0.000559658	0.00164699	-0.684413
sPD.L1	1.29489	6.48583	3.54966	0.000713283	0.00199462	-0.772945
IL.1α	1.14772	4.19858	3.54824	0.000716513	0.00199462	-0.817732
IL.8	0.941461	4.5865	3.4952	0.000847917	0.00228207	-0.9681
CCL11..Eotaxin	1.09247	7.78917	3.48922	0.000864083	0.00228207	-0.976158
sPerforin	0.878335	17.2327	3.47831	0.00089435	0.00230295	-1.14591
TSLP	1.31649	5.21287	3.4555	0.000960912	0.002414	-1.06788
IL3	1.35822	6.20925	3.43568	0.00102251	0.00250759	-1.10014
sAPRIL	1.04633	12.2644	3.42128	0.00106958	0.00256202	-1.26663
sVISTA..sB7.H5	1.16573	9.83701	3.35854	0.00129971	0.00304249	-1.41081
CCL8..MCP.2	0.895967	6.89177	3.3371	0.00138853	0.00317254	-1.38949
CXCL1..Gro.α	1.17412	4.99083	3.33053	0.00141686	0.00317254	-1.42713
sCD28	0.822028	12.6015	3.19502	0.00213816	0.00467568	-1.90961
sIL.2R	-0.899962	16.0137	-3.18871	0.00217896	0.00467568	-1.95685
sSiglec.7	0.653759	11.9295	3.14404	0.00248954	0.00515665	-2.04422
sPD.L2	0.599254	13.4059	3.1422	0.00250323	0.00515665	-2.06124
sULBP.4	1.64092	12.241	3.12215	0.00265647	0.00533215	-2.10597
sCD152..sCTLA4	0.782386	9.21107	3.11766	0.00269196	0.00533215	-2.0593
LIF	1.06516	5.42197	3.07496	0.00305244	0.00586572	-2.11792
sCD96..sTactile	0.917719	14.0856	3.07242	0.00307523	0.00586572	-2.25827
IL.20	1.20821	5.62913	3.03053	0.00347485	0.00650744	-2.23247
IL.22	1.28145	6.22639	3.01677	0.00361645	0.00665168	-2.25493
sTIM.3	0.674772	14.2361	3.00715	0.00371843	0.00671927	-2.4315
sULBP.3	1.69243	11.0557	2.98752	0.00393517	0.00698831	-2.43353
IL.10	1.01824	4.61139	2.97263	0.00410732	0.00717041	-2.41205
CXCL11..I.TAC	-1.35875	8.12723	-2.8693	0.00550786	0.00945515	-2.67758
G.CSF	1.01295	5.50436	2.72705	0.00816178	0.0137814	-3.00399
sCD276..sB7.H3	-2.68286	15.6044	-2.64816	0.0100958	0.0167721	-3.3398
CXCL13..BLC	-0.814969	11.0444	-2.61769	0.0109484	0.0178997	-3.36274
IFN.γ	0.860291	6.34656	2.60266	0.0113928	0.0183353	-3.29037
sCD47..sIAP	0.872584	8.65796	2.58128	0.0120527	0.0190989	-3.40128
sB7.H6	1.17984	10.4932	2.56293	0.0126468	0.0197366	-3.49287
sE.Cadherin	0.717359	16.7016	2.55549	0.0128952	0.0198239	-3.57768
sTWEAK	0.679922	12.624	2.54892	0.0131181	0.0198701	-3.55277
CCL2..MCP.1	1.15969	9.54417	2.52609	0.0139202	0.0207794	-3.55186
SCF	0.532021	5.04215	2.33707	0.0224529	0.0330379	-3.9167
MIF	0.440068	7.11032	2.22937	0.0291688	0.0423154	-4.11268
sCD27	-0.661158	15.4533	-2.18365	0.0325171	0.0459474	-4.37468
CCL22..MDC	0.671549	10.5186	2.18303	0.0325647	0.0459474	-4.31407
CCL26..Eotaxin.3	0.488856	5.07237	2.16024	0.0343593	0.0478244	-4.28232
sTRAIL	1.07384	10.0825	2.1434	0.0357396	0.0490824	-4.36922
MMP.1	0.873936	5.55736	1.99505	0.050134	0.0679448	-4.58611
sCD30	-0.69109	13.2954	-1.97066	0.0529235	0.0707938	-4.77043
sCD134..sOX40	-0.444031	8.43793	-1.95919	0.0542807	0.0716784	-4.68814
CCL4..MIP.1β	-0.8034	5.94418	-1.92809	0.0581111	0.0757651	-4.72838

## Sheet: MBLvs.CLL p-value 0.01
	logFC	AveExpr	t	P.Value	adj.P.Val	B
IL.13	1.65284	4.39275	4.88172	6.8964e-06	0.000406239	3.55498
TNF.α	1.53056	4.5979	4.76725	1.05494e-05	0.000406239	3.15185
IL.7	1.4033	4.19349	4.72796	1.21948e-05	0.000406239	3.01018
IL.15	1.49712	4.40124	4.52951	2.51557e-05	0.000406239	2.32695
β.NGF	1.51989	4.51893	4.46633	3.15846e-05	0.000406239	2.11233
IL.5	1.47796	4.90623	4.45685	3.26778e-05	0.000406239	2.08912
M.CSF	1.48906	7.44873	4.41947	3.73568e-05	0.000406239	1.96749
IFN.α	1.42723	4.83538	4.41388	3.81106e-05	0.000406239	1.94308
sMICB	1.27144	9.80302	4.40767	3.89644e-05	0.000406239	1.87914
IL.1β	1.53517	4.49933	4.40427	3.94407e-05	0.000406239	1.90034
sCD40L	1.84948	5.06338	4.33892	4.97551e-05	0.000465889	1.69408
IL.31	1.51416	5.33628	4.27567	6.22034e-05	0.000484975	1.49557
IL.9	1.40481	5.1935	4.24938	6.8222e-05	0.000484975	1.40608
sULBP.1	1.55111	14.4503	4.24112	7.0225e-05	0.000484975	1.27288
IL.23	1.43128	5.74519	4.2101	7.82736e-05	0.000484975	1.28513
IL.17A	1.59351	6.14968	4.20793	7.88692e-05	0.000484975	1.2826
s4.1BB..sCD137	-1.9791	13.266	-4.20369	8.00444e-05	0.000484975	1.15574
CXCL5..ENA.78	2.2172	10.381	4.1677	9.07295e-05	0.000519175	1.06685
IL.27	1.77588	5.98449	4.10006	0.000114651	0.000621529	0.931125
IL.6	1.30528	4.73211	3.97033	0.00017862	0.000912364	0.487339
IL.2	1.47443	6.00428	3.95812	0.000186167	0.000912364	0.476654
IL.12p70	1.37142	6.00063	3.93257	0.000202944	0.000912364	0.397178
sCD73..sNT5E	1.2371	12.0526	3.91087	0.000218333	0.000912364	0.218982
sPD1	-1.08884	10.4865	-3.90929	0.000219492	0.000912364	0.24078
CCL7..MCP.3	1.17949	7.97495	3.90666	0.000221448	0.000912364	0.28108
CXCL9..MIG	-1.77844	6.79712	-3.87916	0.000242845	0.000962041	0.191473
sCD155..sPVR	1.10851	15.7954	3.84313	0.000273898	0.00101413	-0.0262734
sSiglec.9	1.46131	12.7246	3.84118	0.000275687	0.00101413	-0.0056678
sGITR	1.19953	9.52169	3.69598	0.000444925	0.00154937	-0.405944
IL.21	1.3672	5.02369	3.68247	0.000464949	0.00154937	-0.399841
GM.CSF	1.42525	5.60745	3.67234	0.000480516	0.00154937	-0.414054
sHVEM	1.23071	10.9811	3.67181	0.000481356	0.00154937	-0.508817
CX3CL1..Fractalkine	1.10953	4.57607	3.66025	0.000499756	0.00155985	-0.478686
TNF.β	1.36266	5.01115	3.64461	0.00052575	0.00159271	-0.515369
sBTLA	-1.16061	14.8064	-3.62527	0.000559658	0.00164699	-0.684413
sPD.L1	1.29489	6.48583	3.54966	0.000713283	0.00199462	-0.772945
IL.1α	1.14772	4.19858	3.54824	0.000716513	0.00199462	-0.817732
IL.8	0.941461	4.5865	3.4952	0.000847917	0.00228207	-0.9681
CCL11..Eotaxin	1.09247	7.78917	3.48922	0.000864083	0.00228207	-0.976158
sPerforin	0.878335	17.2327	3.47831	0.00089435	0.00230295	-1.14591
TSLP	1.31649	5.21287	3.4555	0.000960912	0.002414	-1.06788
IL3	1.35822	6.20925	3.43568	0.00102251	0.00250759	-1.10014
sAPRIL	1.04633	12.2644	3.42128	0.00106958	0.00256202	-1.26663
sVISTA..sB7.H5	1.16573	9.83701	3.35854	0.00129971	0.00304249	-1.41081
CCL8..MCP.2	0.895967	6.89177	3.3371	0.00138853	0.00317254	-1.38949
CXCL1..Gro.α	1.17412	4.99083	3.33053	0.00141686	0.00317254	-1.42713
sCD28	0.822028	12.6015	3.19502	0.00213816	0.00467568	-1.90961
sIL.2R	-0.899962	16.0137	-3.18871	0.00217896	0.00467568	-1.95685
sSiglec.7	0.653759	11.9295	3.14404	0.00248954	0.00515665	-2.04422
sPD.L2	0.599254	13.4059	3.1422	0.00250323	0.00515665	-2.06124
sULBP.4	1.64092	12.241	3.12215	0.00265647	0.00533215	-2.10597
sCD152..sCTLA4	0.782386	9.21107	3.11766	0.00269196	0.00533215	-2.0593
LIF	1.06516	5.42197	3.07496	0.00305244	0.00586572	-2.11792
sCD96..sTactile	0.917719	14.0856	3.07242	0.00307523	0.00586572	-2.25827
IL.20	1.20821	5.62913	3.03053	0.00347485	0.00650744	-2.23247
IL.22	1.28145	6.22639	3.01677	0.00361645	0.00665168	-2.25493
sTIM.3	0.674772	14.2361	3.00715	0.00371843	0.00671927	-2.4315
sULBP.3	1.69243	11.0557	2.98752	0.00393517	0.00698831	-2.43353
IL.10	1.01824	4.61139	2.97263	0.00410732	0.00717041	-2.41205
CXCL11..I.TAC	-1.35875	8.12723	-2.8693	0.00550786	0.00945515	-2.67758

## Sheet: MBLvs.CLL p-value 0.05
	logFC	AveExpr	t	P.Value	adj.P.Val	B
IL.13	1.65284	4.39275	4.88172	6.8964e-06	0.000406239	3.55498
TNF.α	1.53056	4.5979	4.76725	1.05494e-05	0.000406239	3.15185
IL.7	1.4033	4.19349	4.72796	1.21948e-05	0.000406239	3.01018
IL.15	1.49712	4.40124	4.52951	2.51557e-05	0.000406239	2.32695
β.NGF	1.51989	4.51893	4.46633	3.15846e-05	0.000406239	2.11233
IL.5	1.47796	4.90623	4.45685	3.26778e-05	0.000406239	2.08912
M.CSF	1.48906	7.44873	4.41947	3.73568e-05	0.000406239	1.96749
IFN.α	1.42723	4.83538	4.41388	3.81106e-05	0.000406239	1.94308
sMICB	1.27144	9.80302	4.40767	3.89644e-05	0.000406239	1.87914
IL.1β	1.53517	4.49933	4.40427	3.94407e-05	0.000406239	1.90034
sCD40L	1.84948	5.06338	4.33892	4.97551e-05	0.000465889	1.69408
IL.31	1.51416	5.33628	4.27567	6.22034e-05	0.000484975	1.49557
IL.9	1.40481	5.1935	4.24938	6.8222e-05	0.000484975	1.40608
sULBP.1	1.55111	14.4503	4.24112	7.0225e-05	0.000484975	1.27288
IL.23	1.43128	5.74519	4.2101	7.82736e-05	0.000484975	1.28513
IL.17A	1.59351	6.14968	4.20793	7.88692e-05	0.000484975	1.2826
s4.1BB..sCD137	-1.9791	13.266	-4.20369	8.00444e-05	0.000484975	1.15574
CXCL5..ENA.78	2.2172	10.381	4.1677	9.07295e-05	0.000519175	1.06685
IL.27	1.77588	5.98449	4.10006	0.000114651	0.000621529	0.931125
IL.6	1.30528	4.73211	3.97033	0.00017862	0.000912364	0.487339
IL.2	1.47443	6.00428	3.95812	0.000186167	0.000912364	0.476654
IL.12p70	1.37142	6.00063	3.93257	0.000202944	0.000912364	0.397178
sCD73..sNT5E	1.2371	12.0526	3.91087	0.000218333	0.000912364	0.218982
sPD1	-1.08884	10.4865	-3.90929	0.000219492	0.000912364	0.24078
CCL7..MCP.3	1.17949	7.97495	3.90666	0.000221448	0.000912364	0.28108
CXCL9..MIG	-1.77844	6.79712	-3.87916	0.000242845	0.000962041	0.191473
sCD155..sPVR	1.10851	15.7954	3.84313	0.000273898	0.00101413	-0.0262734
sSiglec.9	1.46131	12.7246	3.84118	0.000275687	0.00101413	-0.0056678
sGITR	1.19953	9.52169	3.69598	0.000444925	0.00154937	-0.405944
IL.21	1.3672	5.02369	3.68247	0.000464949	0.00154937	-0.399841
GM.CSF	1.42525	5.60745	3.67234	0.000480516	0.00154937	-0.414054
sHVEM	1.23071	10.9811	3.67181	0.000481356	0.00154937	-0.508817
CX3CL1..Fractalkine	1.10953	4.57607	3.66025	0.000499756	0.00155985	-0.478686
TNF.β	1.36266	5.01115	3.64461	0.00052575	0.00159271	-0.515369
sBTLA	-1.16061	14.8064	-3.62527	0.000559658	0.00164699	-0.684413
sPD.L1	1.29489	6.48583	3.54966	0.000713283	0.00199462	-0.772945
IL.1α	1.14772	4.19858	3.54824	0.000716513	0.00199462	-0.817732
IL.8	0.941461	4.5865	3.4952	0.000847917	0.00228207	-0.9681
CCL11..Eotaxin	1.09247	7.78917	3.48922	0.000864083	0.00228207	-0.976158
sPerforin	0.878335	17.2327	3.47831	0.00089435	0.00230295	-1.14591
TSLP	1.31649	5.21287	3.4555	0.000960912	0.002414	-1.06788
IL3	1.35822	6.20925	3.43568	0.00102251	0.00250759	-1.10014
sAPRIL	1.04633	12.2644	3.42128	0.00106958	0.00256202	-1.26663
sVISTA..sB7.H5	1.16573	9.83701	3.35854	0.00129971	0.00304249	-1.41081
CCL8..MCP.2	0.895967	6.89177	3.3371	0.00138853	0.00317254	-1.38949
CXCL1..Gro.α	1.17412	4.99083	3.33053	0.00141686	0.00317254	-1.42713
sCD28	0.822028	12.6015	3.19502	0.00213816	0.00467568	-1.90961
sIL.2R	-0.899962	16.0137	-3.18871	0.00217896	0.00467568	-1.95685
sSiglec.7	0.653759	11.9295	3.14404	0.00248954	0.00515665	-2.04422
sPD.L2	0.599254	13.4059	3.1422	0.00250323	0.00515665	-2.06124
sULBP.4	1.64092	12.241	3.12215	0.00265647	0.00533215	-2.10597
sCD152..sCTLA4	0.782386	9.21107	3.11766	0.00269196	0.00533215	-2.0593
LIF	1.06516	5.42197	3.07496	0.00305244	0.00586572	-2.11792
sCD96..sTactile	0.917719	14.0856	3.07242	0.00307523	0.00586572	-2.25827
IL.20	1.20821	5.62913	3.03053	0.00347485	0.00650744	-2.23247
IL.22	1.28145	6.22639	3.01677	0.00361645	0.00665168	-2.25493
sTIM.3	0.674772	14.2361	3.00715	0.00371843	0.00671927	-2.4315
sULBP.3	1.69243	11.0557	2.98752	0.00393517	0.00698831	-2.43353
IL.10	1.01824	4.61139	2.97263	0.00410732	0.00717041	-2.41205
CXCL11..I.TAC	-1.35875	8.12723	-2.8693	0.00550786	0.00945515	-2.67758
G.CSF	1.01295	5.50436	2.72705	0.00816178	0.0137814	-3.00399
sCD276..sB7.H3	-2.68286	15.6044	-2.64816	0.0100958	0.0167721	-3.3398
CXCL13..BLC	-0.814969	11.0444	-2.61769	0.0109484	0.0178997	-3.36274
IFN.γ	0.860291	6.34656	2.60266	0.0113928	0.0183353	-3.29037
sCD47..sIAP	0.872584	8.65796	2.58128	0.0120527	0.0190989	-3.40128
sB7.H6	1.17984	10.4932	2.56293	0.0126468	0.0197366	-3.49287
sE.Cadherin	0.717359	16.7016	2.55549	0.0128952	0.0198239	-3.57768
sTWEAK	0.679922	12.624	2.54892	0.0131181	0.0198701	-3.55277
CCL2..MCP.1	1.15969	9.54417	2.52609	0.0139202	0.0207794	-3.55186
SCF	0.532021	5.04215	2.33707	0.0224529	0.0330379	-3.9167
MIF	0.440068	7.11032	2.22937	0.0291688	0.0423154	-4.11268
sCD27	-0.661158	15.4533	-2.18365	0.0325171	0.0459474	-4.37468
CCL22..MDC	0.671549	10.5186	2.18303	0.0325647	0.0459474	-4.31407
CCL26..Eotaxin.3	0.488856	5.07237	2.16024	0.0343593	0.0478244	-4.28232
sTRAIL	1.07384	10.0825	2.1434	0.0357396	0.0490824	-4.36922

## Sheet: c-CLLvs.p-CLL p-value 0.1
	logFC	AveExpr	t	P.Value	adj.P.Val	B
CXCL9..MIG	-3.00157	6.79712	-7.12882	9.18191e-10	9.45737e-08	12.0013
sPD1	-1.51846	10.4865	-5.89095	1.39603e-07	7.18956e-06	7.05178
sULBP.1	1.67165	14.4503	4.76785	1.05263e-05	0.000361402	2.83357
sBTLA	-1.36788	14.8064	-4.54852	2.34835e-05	0.000604701	2.03974
IL.7	1.21517	4.19349	4.25718	6.63805e-05	0.00124784	1.1666
s4.1BB..sCD137	-1.85909	13.266	-4.21577	7.67387e-05	0.00124784	0.912369
sCD155..sPVR	1.13662	15.7954	4.12645	0.000104672	0.00124784	0.607129
IL.5	1.31305	4.90623	4.12592	0.000104864	0.00124784	0.747122
sULBP.3	2.2628	11.0557	4.09208	0.000117848	0.00124784	0.579431
IL.15	1.28879	4.40124	4.06127	0.000131004	0.00124784	0.522076
β.NGF	1.31836	4.51893	4.0358	0.00014294	0.00124784	0.440004
sCD73..sNT5E	1.2124	12.0526	4.00573	0.000158383	0.00124784	0.250747
sMICB	1.09444	9.80302	3.98369	0.000170707	0.00124784	0.21701
IL.23	1.28356	5.74519	3.96425	0.000182344	0.00124784	0.241966
IL.13	1.28097	4.39275	3.95163	0.000190296	0.00124784	0.166125
IL.1β	1.31899	4.49933	3.94617	0.000193839	0.00124784	0.147058
IL.9	1.23876	5.1935	3.91383	0.000216173	0.00130975	0.0736112
IL.4	-1.83775	7.63031	-3.86245	0.000256805	0.00146949	-0.151628
TNF.α	1.17157	4.5979	3.79806	0.000318127	0.00172458	-0.316333
IL.31	1.27382	5.33628	3.76707	0.000352413	0.00181493	-0.386631
M.CSF	1.19791	7.44873	3.72968	0.000398503	0.00188782	-0.516223
IFN.α	1.15836	4.83538	3.72176	0.000408973	0.00188782	-0.540781
sSiglec.9	1.3518	12.7246	3.7125	0.000421552	0.00188782	-0.684136
CCL11..Eotaxin	1.09913	7.78917	3.69869	0.000441011	0.00189267	-0.62328
IL.2	1.30299	6.00428	3.68052	0.000467903	0.00192776	-0.645588
CXCL5..ENA.78	1.85385	10.381	3.60817	0.000591351	0.00234266	-0.963562
sCD134..sOX40	-0.742757	8.43793	-3.56525	0.000678654	0.00258894	-1.07674
IL.6	1.1197	4.73211	3.54082	0.000733662	0.00269883	-1.09492
sHVEM	1.11114	10.9811	3.4647	0.000933528	0.00331563	-1.41072
GM.CSF	1.26364	5.60745	3.40905	0.00111117	0.003815	-1.46185
IL.12p70	1.12013	6.00063	3.37873	0.00122096	0.00405675	-1.54188
IL.21	1.18813	5.02369	3.33261	0.0014078	0.00453137	-1.69825
sCD28	0.785737	12.6015	3.20158	0.00209645	0.00654348	-2.18928
sCD40L	1.28962	5.06338	3.18471	0.00220526	0.00656222	-2.12309
sGITR	0.983644	9.52169	3.181	0.00222988	0.00656222	-2.19078
sULBP.4	1.56911	12.241	3.11082	0.00274685	0.00778948	-2.43096
IL3	1.16154	6.20925	3.09289	0.00289589	0.00778948	-2.33956
sAPRIL	0.901357	12.2644	3.08778	0.00293972	0.00778948	-2.49823
IL.17A	1.10663	6.14968	3.08263	0.00298453	0.00778948	-2.37104
sTIM.3	0.656376	14.2361	3.07803	0.00302504	0.00778948	-2.54876
sPerforin	0.736247	17.2327	3.05366	0.00324862	0.00816117	-2.6426
sE.Cadherin	0.815018	16.7016	3.04533	0.00332844	0.0081626	-2.66004
CXCL10..IP.10	-0.718128	8.51573	-3.01824	0.00360099	0.00862562	-2.63378
CCL7..MCP.3	0.856212	7.97495	2.9813	0.00400626	0.00937829	-2.68729
sCD152..sCTLA4	0.693792	9.21107	2.9235	0.00472599	0.0108173	-2.87766
sCD30	-0.953762	13.2954	-2.88506	0.00526908	0.0116291	-3.05982
CX3CL1..Fractalkine	0.845293	4.57607	2.88255	0.00530648	0.0116291	-2.93018
sVISTA..sB7.H5	0.946185	9.83701	2.87207	0.00546512	0.0117272	-3.03099
IL.1α	0.870489	4.19858	2.79422	0.0067891	0.0140109	-3.16426
TNF.β	0.999589	5.01115	2.79356	0.00680142	0.0140109	-3.15236
CCL4..MIP.1β	-1.11897	5.94418	-2.77363	0.0071854	0.0145117	-3.19738
IL.27	1.11662	5.98449	2.71291	0.00848139	0.0167997	-3.32269
TSLP	0.98456	5.21287	2.69296	0.00895179	0.0173969	-3.39111
sIDO	-0.607117	9.6655	-2.65581	0.0098915	0.0188671	-3.57969
LIF	0.8702	5.42197	2.61258	0.0110977	0.0202717	-3.57156
sIL.2R	-0.694958	16.0137	-2.60954	0.0111874	0.0202717	-3.76683
sB7.H6	1.14498	10.4932	2.6085	0.0112183	0.0202717	-3.69678
MMP.1	1.09054	5.55736	2.57697	0.01219	0.0216478	-3.65615
IL.22	1.04031	6.22639	2.56919	0.0124412	0.0217193	-3.66187
sPD.L1	0.863015	6.48583	2.51032	0.0144995	0.0248908	-3.8145
G.CSF	0.888812	5.50436	2.48958	0.0152949	0.0258259	-3.858
CCL26..Eotaxin.3	0.524984	5.07237	2.38331	0.0200187	0.0332569	-4.10631
IL.10	0.778607	4.61139	2.34	0.0222915	0.0364448	-4.21077
CCL22..MDC	0.675667	10.5186	2.31879	0.0234858	0.0377974	-4.35404
sCD96..sTactile	0.655475	14.0856	2.30618	0.0242223	0.0383831	-4.42967
sPD.L2	0.415083	13.4059	2.28992	0.0252027	0.0393314	-4.45598
sCD47..sIAP	0.723143	8.65796	2.26027	0.0270808	0.0416316	-4.43222
sTRAIL	1.06152	10.0825	2.23249	0.0289518	0.0429768	-4.50947
CCL24..Eotaxin.2	0.64878	10.2104	2.23069	0.0290765	0.0429768	-4.53139
IL.8	0.581636	4.5865	2.22881	0.0292075	0.0429768	-4.45164
sLAG.3	-0.575314	10.992	-2.17528	0.0331657	0.0481137	-4.67529
MIF	0.372358	7.11032	2.02113	0.0472914	0.0667492	-4.85942
CCL20..MIP.3α	0.935831	7.26513	2.02097	0.0473077	0.0667492	-4.85107
sSiglec.7	0.397096	11.9295	2.00452	0.0490855	0.0683217	-5.01621
CXCL13..BLC	-0.558179	11.0444	-1.919	0.0592732	0.0811637	-5.1689
sCD112..sNectin.2	0.338377	12.7533	1.91426	0.0598878	0.0811637	-5.19242

## Sheet: c-CLLvs.p-CLL p-value 0.01
	logFC	AveExpr	t	P.Value	adj.P.Val	B
CXCL9..MIG	-3.00157	6.79712	-7.12882	9.18191e-10	9.45737e-08	12.0013
sPD1	-1.51846	10.4865	-5.89095	1.39603e-07	7.18956e-06	7.05178
sULBP.1	1.67165	14.4503	4.76785	1.05263e-05	0.000361402	2.83357
sBTLA	-1.36788	14.8064	-4.54852	2.34835e-05	0.000604701	2.03974
IL.7	1.21517	4.19349	4.25718	6.63805e-05	0.00124784	1.1666
s4.1BB..sCD137	-1.85909	13.266	-4.21577	7.67387e-05	0.00124784	0.912369
sCD155..sPVR	1.13662	15.7954	4.12645	0.000104672	0.00124784	0.607129
IL.5	1.31305	4.90623	4.12592	0.000104864	0.00124784	0.747122
sULBP.3	2.2628	11.0557	4.09208	0.000117848	0.00124784	0.579431
IL.15	1.28879	4.40124	4.06127	0.000131004	0.00124784	0.522076
β.NGF	1.31836	4.51893	4.0358	0.00014294	0.00124784	0.440004
sCD73..sNT5E	1.2124	12.0526	4.00573	0.000158383	0.00124784	0.250747
sMICB	1.09444	9.80302	3.98369	0.000170707	0.00124784	0.21701
IL.23	1.28356	5.74519	3.96425	0.000182344	0.00124784	0.241966
IL.13	1.28097	4.39275	3.95163	0.000190296	0.00124784	0.166125
IL.1β	1.31899	4.49933	3.94617	0.000193839	0.00124784	0.147058
IL.9	1.23876	5.1935	3.91383	0.000216173	0.00130975	0.0736112
IL.4	-1.83775	7.63031	-3.86245	0.000256805	0.00146949	-0.151628
TNF.α	1.17157	4.5979	3.79806	0.000318127	0.00172458	-0.316333
IL.31	1.27382	5.33628	3.76707	0.000352413	0.00181493	-0.386631
M.CSF	1.19791	7.44873	3.72968	0.000398503	0.00188782	-0.516223
IFN.α	1.15836	4.83538	3.72176	0.000408973	0.00188782	-0.540781
sSiglec.9	1.3518	12.7246	3.7125	0.000421552	0.00188782	-0.684136
CCL11..Eotaxin	1.09913	7.78917	3.69869	0.000441011	0.00189267	-0.62328
IL.2	1.30299	6.00428	3.68052	0.000467903	0.00192776	-0.645588
CXCL5..ENA.78	1.85385	10.381	3.60817	0.000591351	0.00234266	-0.963562
sCD134..sOX40	-0.742757	8.43793	-3.56525	0.000678654	0.00258894	-1.07674
IL.6	1.1197	4.73211	3.54082	0.000733662	0.00269883	-1.09492
sHVEM	1.11114	10.9811	3.4647	0.000933528	0.00331563	-1.41072
GM.CSF	1.26364	5.60745	3.40905	0.00111117	0.003815	-1.46185
IL.12p70	1.12013	6.00063	3.37873	0.00122096	0.00405675	-1.54188
IL.21	1.18813	5.02369	3.33261	0.0014078	0.00453137	-1.69825
sCD28	0.785737	12.6015	3.20158	0.00209645	0.00654348	-2.18928
sCD40L	1.28962	5.06338	3.18471	0.00220526	0.00656222	-2.12309
sGITR	0.983644	9.52169	3.181	0.00222988	0.00656222	-2.19078
sULBP.4	1.56911	12.241	3.11082	0.00274685	0.00778948	-2.43096
IL3	1.16154	6.20925	3.09289	0.00289589	0.00778948	-2.33956
sAPRIL	0.901357	12.2644	3.08778	0.00293972	0.00778948	-2.49823
IL.17A	1.10663	6.14968	3.08263	0.00298453	0.00778948	-2.37104
sTIM.3	0.656376	14.2361	3.07803	0.00302504	0.00778948	-2.54876
sPerforin	0.736247	17.2327	3.05366	0.00324862	0.00816117	-2.6426
sE.Cadherin	0.815018	16.7016	3.04533	0.00332844	0.0081626	-2.66004
CXCL10..IP.10	-0.718128	8.51573	-3.01824	0.00360099	0.00862562	-2.63378
CCL7..MCP.3	0.856212	7.97495	2.9813	0.00400626	0.00937829	-2.68729

## Sheet: c-CLLvs.p-CLL p-value 0.05
	logFC	AveExpr	t	P.Value	adj.P.Val	B
CXCL9..MIG	-3.00157	6.79712	-7.12882	9.18191e-10	9.45737e-08	12.0013
sPD1	-1.51846	10.4865	-5.89095	1.39603e-07	7.18956e-06	7.05178
sULBP.1	1.67165	14.4503	4.76785	1.05263e-05	0.000361402	2.83357
sBTLA	-1.36788	14.8064	-4.54852	2.34835e-05	0.000604701	2.03974
IL.7	1.21517	4.19349	4.25718	6.63805e-05	0.00124784	1.1666
s4.1BB..sCD137	-1.85909	13.266	-4.21577	7.67387e-05	0.00124784	0.912369
sCD155..sPVR	1.13662	15.7954	4.12645	0.000104672	0.00124784	0.607129
IL.5	1.31305	4.90623	4.12592	0.000104864	0.00124784	0.747122
sULBP.3	2.2628	11.0557	4.09208	0.000117848	0.00124784	0.579431
IL.15	1.28879	4.40124	4.06127	0.000131004	0.00124784	0.522076
β.NGF	1.31836	4.51893	4.0358	0.00014294	0.00124784	0.440004
sCD73..sNT5E	1.2124	12.0526	4.00573	0.000158383	0.00124784	0.250747
sMICB	1.09444	9.80302	3.98369	0.000170707	0.00124784	0.21701
IL.23	1.28356	5.74519	3.96425	0.000182344	0.00124784	0.241966
IL.13	1.28097	4.39275	3.95163	0.000190296	0.00124784	0.166125
IL.1β	1.31899	4.49933	3.94617	0.000193839	0.00124784	0.147058
IL.9	1.23876	5.1935	3.91383	0.000216173	0.00130975	0.0736112
IL.4	-1.83775	7.63031	-3.86245	0.000256805	0.00146949	-0.151628
TNF.α	1.17157	4.5979	3.79806	0.000318127	0.00172458	-0.316333
IL.31	1.27382	5.33628	3.76707	0.000352413	0.00181493	-0.386631
M.CSF	1.19791	7.44873	3.72968	0.000398503	0.00188782	-0.516223
IFN.α	1.15836	4.83538	3.72176	0.000408973	0.00188782	-0.540781
sSiglec.9	1.3518	12.7246	3.7125	0.000421552	0.00188782	-0.684136
CCL11..Eotaxin	1.09913	7.78917	3.69869	0.000441011	0.00189267	-0.62328
IL.2	1.30299	6.00428	3.68052	0.000467903	0.00192776	-0.645588
CXCL5..ENA.78	1.85385	10.381	3.60817	0.000591351	0.00234266	-0.963562
sCD134..sOX40	-0.742757	8.43793	-3.56525	0.000678654	0.00258894	-1.07674
IL.6	1.1197	4.73211	3.54082	0.000733662	0.00269883	-1.09492
sHVEM	1.11114	10.9811	3.4647	0.000933528	0.00331563	-1.41072
GM.CSF	1.26364	5.60745	3.40905	0.00111117	0.003815	-1.46185
IL.12p70	1.12013	6.00063	3.37873	0.00122096	0.00405675	-1.54188
IL.21	1.18813	5.02369	3.33261	0.0014078	0.00453137	-1.69825
sCD28	0.785737	12.6015	3.20158	0.00209645	0.00654348	-2.18928
sCD40L	1.28962	5.06338	3.18471	0.00220526	0.00656222	-2.12309
sGITR	0.983644	9.52169	3.181	0.00222988	0.00656222	-2.19078
sULBP.4	1.56911	12.241	3.11082	0.00274685	0.00778948	-2.43096
IL3	1.16154	6.20925	3.09289	0.00289589	0.00778948	-2.33956
sAPRIL	0.901357	12.2644	3.08778	0.00293972	0.00778948	-2.49823
IL.17A	1.10663	6.14968	3.08263	0.00298453	0.00778948	-2.37104
sTIM.3	0.656376	14.2361	3.07803	0.00302504	0.00778948	-2.54876
sPerforin	0.736247	17.2327	3.05366	0.00324862	0.00816117	-2.6426
sE.Cadherin	0.815018	16.7016	3.04533	0.00332844	0.0081626	-2.66004
CXCL10..IP.10	-0.718128	8.51573	-3.01824	0.00360099	0.00862562	-2.63378
CCL7..MCP.3	0.856212	7.97495	2.9813	0.00400626	0.00937829	-2.68729
sCD152..sCTLA4	0.693792	9.21107	2.9235	0.00472599	0.0108173	-2.87766
sCD30	-0.953762	13.2954	-2.88506	0.00526908	0.0116291	-3.05982
CX3CL1..Fractalkine	0.845293	4.57607	2.88255	0.00530648	0.0116291	-2.93018
sVISTA..sB7.H5	0.946185	9.83701	2.87207	0.00546512	0.0117272	-3.03099
IL.1α	0.870489	4.19858	2.79422	0.0067891	0.0140109	-3.16426
TNF.β	0.999589	5.01115	2.79356	0.00680142	0.0140109	-3.15236
CCL4..MIP.1β	-1.11897	5.94418	-2.77363	0.0071854	0.0145117	-3.19738
IL.27	1.11662	5.98449	2.71291	0.00848139	0.0167997	-3.32269
TSLP	0.98456	5.21287	2.69296	0.00895179	0.0173969	-3.39111
sIDO	-0.607117	9.6655	-2.65581	0.0098915	0.0188671	-3.57969
LIF	0.8702	5.42197	2.61258	0.0110977	0.0202717	-3.57156
sIL.2R	-0.694958	16.0137	-2.60954	0.0111874	0.0202717	-3.76683
sB7.H6	1.14498	10.4932	2.6085	0.0112183	0.0202717	-3.69678
MMP.1	1.09054	5.55736	2.57697	0.01219	0.0216478	-3.65615
IL.22	1.04031	6.22639	2.56919	0.0124412	0.0217193	-3.66187
sPD.L1	0.863015	6.48583	2.51032	0.0144995	0.0248908	-3.8145
G.CSF	0.888812	5.50436	2.48958	0.0152949	0.0258259	-3.858
CCL26..Eotaxin.3	0.524984	5.07237	2.38331	0.0200187	0.0332569	-4.10631
IL.10	0.778607	4.61139	2.34	0.0222915	0.0364448	-4.21077
CCL22..MDC	0.675667	10.5186	2.31879	0.0234858	0.0377974	-4.35404
sCD96..sTactile	0.655475	14.0856	2.30618	0.0242223	0.0383831	-4.42967
sPD.L2	0.415083	13.4059	2.28992	0.0252027	0.0393314	-4.45598
sCD47..sIAP	0.723143	8.65796	2.26027	0.0270808	0.0416316	-4.43222
sTRAIL	1.06152	10.0825	2.23249	0.0289518	0.0429768	-4.50947
CCL24..Eotaxin.2	0.64878	10.2104	2.23069	0.0290765	0.0429768	-4.53139
IL.8	0.581636	4.5865	2.22881	0.0292075	0.0429768	-4.45164
sLAG.3	-0.575314	10.992	-2.17528	0.0331657	0.0481137	-4.67529

## Sheet: c-CLLvs.PFT p-value 0.1
	logFC	AveExpr	t	P.Value	adj.P.Val	B
CXCL9..MIG	-2.53465	6.79712	-5.11642	2.84919e-06	0.000293467	4.3733
sBTLA	-1.5559	14.8064	-4.46508	3.17262e-05	0.0016339	1.99838
CCL11..Eotaxin	1.50437	7.78917	4.32436	5.23874e-05	0.00179863	1.63278
IL.7	1.33482	4.19349	4.02599	0.000147811	0.00358042	0.646292
sCD73..sNT5E	1.39641	12.0526	3.97839	0.000173807	0.00358042	0.419837
CXCL5..ENA.78	2.30628	10.381	3.82608	0.000289883	0.00497633	-0.0245696
s4.1BB..sCD137	-1.87845	13.266	-3.67568	0.000475335	0.00604295	-0.552639
IL.5	1.34674	4.90623	3.66874	0.00048618	0.00604295	-0.457422
β.NGF	1.35532	4.51893	3.57611	0.000655463	0.00604295	-0.741987
IL.23	1.32285	5.74519	3.5732	0.000661594	0.00604295	-0.731897
IL.9	1.28862	5.1935	3.55704	0.000696677	0.00604295	-0.785364
IL.15	1.30693	4.40124	3.54692	0.000719528	0.00604295	-0.82862
IFN.α	1.26201	4.83538	3.52862	0.000762702	0.00604295	-0.877064
sMICB	1.10059	9.80302	3.4535	0.00096695	0.00711399	-1.15189
IL.31	1.32	5.33628	3.41045	0.00110634	0.00714213	-1.21158
IL.13	1.28443	4.39275	3.40955	0.00110946	0.00714213	-1.22997
IL.1β	1.2907	4.49933	3.31586	0.00148212	0.00897993	-1.49677
IL.2	1.3179	6.00428	3.2556	0.0017811	0.0101918	-1.64302
sPD1	-0.941367	10.4865	-3.12816	0.00260962	0.0139633	-2.09481
TNF.α	1.11154	4.5979	3.09904	0.00284396	0.0139633	-2.08992
CCL4..MIP.1β	-1.43302	5.94418	-3.09869	0.00284688	0.0139633	-2.08971
M.CSF	1.1358	7.44873	3.04535	0.00332825	0.0146464	-2.22222
sPD.L2	0.640381	13.4059	3.04525	0.00332926	0.0146464	-2.34358
IL.12p70	1.14969	6.00063	3.03137	0.00346639	0.0146464	-2.24876
GM.CSF	1.2824	5.60745	3.02268	0.00355496	0.0146464	-2.27845
sTIM.3	0.733076	14.2361	2.96555	0.00419158	0.0166051	-2.56289
sAPRIL	0.99017	12.2644	2.9286	0.00465796	0.0176031	-2.63722
MMP.1	1.41078	5.55736	2.91911	0.00478531	0.0176031	-2.54897
sCD96..sTactile	0.945336	14.0856	2.86057	0.00564454	0.0200478	-2.83016
IL.17A	1.16521	6.14968	2.83484	0.00606545	0.0205759	-2.75486
sCD155..sPVR	0.900045	15.7954	2.82738	0.00619275	0.0205759	-2.9328
sVISTA..sB7.H5	1.07573	9.83701	2.80233	0.00663858	0.0213679	-2.91857
sULBP.1	1.1165	14.4503	2.77129	0.00723175	0.0225718	-3.05774
CCL7..MCP.3	0.919021	7.97495	2.75847	0.00749085	0.0226929	-2.97588
G.CSF	1.10908	5.50436	2.72059	0.00830647	0.024392	-3.04424
CCL2..MCP.1	1.3906	9.54417	2.711	0.00852535	0.024392	-3.12574
sIL.2R	-0.83276	16.0137	-2.69779	0.00883576	0.0245968	-3.26034
CCL8..MCP.2	0.779966	6.89177	2.66067	0.00976361	0.0264645	-3.18339
sCD40L	1.2105	5.06338	2.57273	0.0123264	0.0319886	-3.40521
SCF	0.652736	5.04215	2.56976	0.0124228	0.0319886	-3.40896
IL.21	1.04868	5.02369	2.55146	0.0130316	0.0322261	-3.45303
sPD.L1	1.01758	6.48583	2.54826	0.0131407	0.0322261	-3.44117
sSiglec.9	1.05064	12.7246	2.50282	0.0147828	0.0347729	-3.6814
sPerforin	0.699098	17.2327	2.50094	0.0148544	0.0347729	-3.72848
sGITR	0.889522	9.52169	2.49193	0.0152027	0.0347973	-3.65188
IL3	1.06173	6.20925	2.46817	0.0161569	0.0361775	-3.62208
IL.6	0.896033	4.73211	2.44214	0.0172638	0.0378334	-3.70066
sHVEM	0.89264	10.9811	2.4099	0.0187283	0.0401878	-3.86646
sB7.H6	1.21047	10.4932	2.37107	0.0206392	0.0420981	-3.94186
LIF	0.90015	5.42197	2.36806	0.0207942	0.0420981	-3.8551
sCD28	0.671347	12.6015	2.36709	0.0208447	0.0420981	-3.98333
IL.27	1.10147	5.98449	2.34582	0.0219732	0.0429044	-3.89681
CX3CL1..Fractalkine	0.795039	4.57607	2.34391	0.022077	0.0429044	-3.92074
sULBP.4	1.32159	12.241	2.2728	0.0262726	0.0501125	-4.17872
IL.10	0.847362	4.61139	2.21912	0.029892	0.0559796	-4.18311
sCD152..sCTLA4	0.606117	9.21107	2.2115	0.0304393	0.0559866	-4.25231
sSiglec.7	0.478355	11.9295	2.08464	0.0409424	0.0735759	-4.56027
sCD30	-0.798711	13.2954	-2.07946	0.0414311	0.0735759	-4.59275
IL.1α	0.749241	4.19858	2.0675	0.0425782	0.0743315	-4.4894
sCD134..sOX40	-0.500938	8.43793	-2.05866	0.0434438	0.0745785	-4.54773
MIF	0.436966	7.11032	2.04115	0.0452038	0.0763277	-4.52236
CCL22..MDC	0.684191	10.5186	2.02321	0.047071	0.0781985	-4.65369
IL.4	-1.13562	7.63031	-2.00416	0.0491249	0.0803153	-4.62534
sICOS.Ligand..sB7.H2	0.455063	11.9193	1.95974	0.0542156	0.0872532	-4.79804
TSLP	0.805967	5.21287	1.9154	0.0597391	0.0937498	-4.75963
sIDO	-0.509536	9.6655	-1.91284	0.0600727	0.0937498	-4.8509
CCL3..MIP.1α	-0.92697	5.53309	-1.90571	0.0610073	0.0937874	-4.77587
CXCL13..BLC	-0.632997	11.0444	-1.88173	0.0642467	0.094968	-4.93421
sE.Cadherin	0.581331	16.7016	1.8774	0.0648459	0.094968	-4.99638
CCL26..Eotaxin.3	0.475086	5.07237	1.87538	0.0651273	0.094968	-4.82879
sCD47..sIAP	0.693343	8.65796	1.87298	0.0654634	0.094968	-4.88689

## Sheet: c-CLLvs.PFT p-value 0.01
	logFC	AveExpr	t	P.Value	adj.P.Val	B
CXCL9..MIG	-2.53465	6.79712	-5.11642	2.84919e-06	0.000293467	4.3733
sBTLA	-1.5559	14.8064	-4.46508	3.17262e-05	0.0016339	1.99838
CCL11..Eotaxin	1.50437	7.78917	4.32436	5.23874e-05	0.00179863	1.63278
IL.7	1.33482	4.19349	4.02599	0.000147811	0.00358042	0.646292
sCD73..sNT5E	1.39641	12.0526	3.97839	0.000173807	0.00358042	0.419837
CXCL5..ENA.78	2.30628	10.381	3.82608	0.000289883	0.00497633	-0.0245696
s4.1BB..sCD137	-1.87845	13.266	-3.67568	0.000475335	0.00604295	-0.552639
IL.5	1.34674	4.90623	3.66874	0.00048618	0.00604295	-0.457422
β.NGF	1.35532	4.51893	3.57611	0.000655463	0.00604295	-0.741987
IL.23	1.32285	5.74519	3.5732	0.000661594	0.00604295	-0.731897
IL.9	1.28862	5.1935	3.55704	0.000696677	0.00604295	-0.785364
IL.15	1.30693	4.40124	3.54692	0.000719528	0.00604295	-0.82862
IFN.α	1.26201	4.83538	3.52862	0.000762702	0.00604295	-0.877064
sMICB	1.10059	9.80302	3.4535	0.00096695	0.00711399	-1.15189
IL.31	1.32	5.33628	3.41045	0.00110634	0.00714213	-1.21158
IL.13	1.28443	4.39275	3.40955	0.00110946	0.00714213	-1.22997
IL.1β	1.2907	4.49933	3.31586	0.00148212	0.00897993	-1.49677

## Sheet: c-CLLvs.PFT p-value 0.05
	logFC	AveExpr	t	P.Value	adj.P.Val	B
CXCL9..MIG	-2.53465	6.79712	-5.11642	2.84919e-06	0.000293467	4.3733
sBTLA	-1.5559	14.8064	-4.46508	3.17262e-05	0.0016339	1.99838
CCL11..Eotaxin	1.50437	7.78917	4.32436	5.23874e-05	0.00179863	1.63278
IL.7	1.33482	4.19349	4.02599	0.000147811	0.00358042	0.646292
sCD73..sNT5E	1.39641	12.0526	3.97839	0.000173807	0.00358042	0.419837
CXCL5..ENA.78	2.30628	10.381	3.82608	0.000289883	0.00497633	-0.0245696
s4.1BB..sCD137	-1.87845	13.266	-3.67568	0.000475335	0.00604295	-0.552639
IL.5	1.34674	4.90623	3.66874	0.00048618	0.00604295	-0.457422
β.NGF	1.35532	4.51893	3.57611	0.000655463	0.00604295	-0.741987
IL.23	1.32285	5.74519	3.5732	0.000661594	0.00604295	-0.731897
IL.9	1.28862	5.1935	3.55704	0.000696677	0.00604295	-0.785364
IL.15	1.30693	4.40124	3.54692	0.000719528	0.00604295	-0.82862
IFN.α	1.26201	4.83538	3.52862	0.000762702	0.00604295	-0.877064
sMICB	1.10059	9.80302	3.4535	0.00096695	0.00711399	-1.15189
IL.31	1.32	5.33628	3.41045	0.00110634	0.00714213	-1.21158
IL.13	1.28443	4.39275	3.40955	0.00110946	0.00714213	-1.22997
IL.1β	1.2907	4.49933	3.31586	0.00148212	0.00897993	-1.49677
IL.2	1.3179	6.00428	3.2556	0.0017811	0.0101918	-1.64302
sPD1	-0.941367	10.4865	-3.12816	0.00260962	0.0139633	-2.09481
TNF.α	1.11154	4.5979	3.09904	0.00284396	0.0139633	-2.08992
CCL4..MIP.1β	-1.43302	5.94418	-3.09869	0.00284688	0.0139633	-2.08971
M.CSF	1.1358	7.44873	3.04535	0.00332825	0.0146464	-2.22222
sPD.L2	0.640381	13.4059	3.04525	0.00332926	0.0146464	-2.34358
IL.12p70	1.14969	6.00063	3.03137	0.00346639	0.0146464	-2.24876
GM.CSF	1.2824	5.60745	3.02268	0.00355496	0.0146464	-2.27845
sTIM.3	0.733076	14.2361	2.96555	0.00419158	0.0166051	-2.56289
sAPRIL	0.99017	12.2644	2.9286	0.00465796	0.0176031	-2.63722
MMP.1	1.41078	5.55736	2.91911	0.00478531	0.0176031	-2.54897
sCD96..sTactile	0.945336	14.0856	2.86057	0.00564454	0.0200478	-2.83016
IL.17A	1.16521	6.14968	2.83484	0.00606545	0.0205759	-2.75486
sCD155..sPVR	0.900045	15.7954	2.82738	0.00619275	0.0205759	-2.9328
sVISTA..sB7.H5	1.07573	9.83701	2.80233	0.00663858	0.0213679	-2.91857
sULBP.1	1.1165	14.4503	2.77129	0.00723175	0.0225718	-3.05774
CCL7..MCP.3	0.919021	7.97495	2.75847	0.00749085	0.0226929	-2.97588
G.CSF	1.10908	5.50436	2.72059	0.00830647	0.024392	-3.04424
CCL2..MCP.1	1.3906	9.54417	2.711	0.00852535	0.024392	-3.12574
sIL.2R	-0.83276	16.0137	-2.69779	0.00883576	0.0245968	-3.26034
CCL8..MCP.2	0.779966	6.89177	2.66067	0.00976361	0.0264645	-3.18339
sCD40L	1.2105	5.06338	2.57273	0.0123264	0.0319886	-3.40521
SCF	0.652736	5.04215	2.56976	0.0124228	0.0319886	-3.40896
IL.21	1.04868	5.02369	2.55146	0.0130316	0.0322261	-3.45303
sPD.L1	1.01758	6.48583	2.54826	0.0131407	0.0322261	-3.44117
sSiglec.9	1.05064	12.7246	2.50282	0.0147828	0.0347729	-3.6814
sPerforin	0.699098	17.2327	2.50094	0.0148544	0.0347729	-3.72848
sGITR	0.889522	9.52169	2.49193	0.0152027	0.0347973	-3.65188
IL3	1.06173	6.20925	2.46817	0.0161569	0.0361775	-3.62208
IL.6	0.896033	4.73211	2.44214	0.0172638	0.0378334	-3.70066
sHVEM	0.89264	10.9811	2.4099	0.0187283	0.0401878	-3.86646
sB7.H6	1.21047	10.4932	2.37107	0.0206392	0.0420981	-3.94186
LIF	0.90015	5.42197	2.36806	0.0207942	0.0420981	-3.8551
sCD28	0.671347	12.6015	2.36709	0.0208447	0.0420981	-3.98333
IL.27	1.10147	5.98449	2.34582	0.0219732	0.0429044	-3.89681
CX3CL1..Fractalkine	0.795039	4.57607	2.34391	0.022077	0.0429044	-3.92074

[truncated: 3 more sheets: c-CLLvs.CLL-TFT p-value 0.01, c-CLLvs.CLL-TFT p-value 0.1, c-CLLvs.CLL-TFT p-value 0.05]
