# Supplementary material for: Unravelling soluble immune checkpoints in chronic lymphocytic leukemia: Physiological immunomodulators or immune dysfunction
Source: Front Immunol. 2022 Sep 28;13:965905. doi: 10.3389/fimmu.2022.965905 (PMC9554405; doi:10.3389/fimmu.2022.965905)
Supplement: Supplementary file 10 [file Table_9.xlsx]

## Sheet: Up-Up-Up
Pathway identifier	Pathway name	#Entities found	#Entities total	Entities ratio	Entities pValue	Entities FDR	#Reactions found	#Reactions total	Reactions ratio	Species identifier	Species name	Submitted entities found	Mapped entities	Found reaction identifiers
R-HSA-202733	Cell surface interactions at the vascular wall	1	246	0.021891964047343598	0.021891964047343615	0.04378392809468723	1	65	0.004912333736396614	9606	Homo sapiens	P09326	P09326	R-HSA-202722
R-HSA-109582	Hemostasis	1	726	0.06460799145679452	0.06460799145679452	0.06460799145679452	1	334	0.025241837968561064	9606	Homo sapiens	P09326	P09326	R-HSA-202722

## Sheet: Up-Up-Down
Pathway identifier	Pathway name	#Entities found	#Entities total	Entities ratio	Entities pValue	Entities FDR	#Reactions found	#Reactions total	Reactions ratio	Species identifier	Species name	Submitted entities found	Mapped entities	Found reaction identifiers
R-HSA-168256	Immune System	17	2249	0.2001423867580315	1.22763e+08	2.30795e+10	122	1587	0.11993651753325273	9606	Homo sapiens	P01583;Q14005;P06702;P05109;P12830;Q08722;O75144;P13236;Q07011;P31785;Q7Z6A9;P15692;Q92692;P09038;P20333;P23510;P26842	P01583;Q14005;P06702;P05109;P12830;Q08722;O75144;P13236;Q07011;P31785;Q7Z6A9;P15692;Q92692;P09038;P20333;P23510;P26842	R-HSA-452100;R-HSA-452097;R-HSA-8983425;R-HSA-8983424;R-HSA-450063;R-HSA-452108;R-HSA-8985988;R-HSA-8863895;R-HSA-5668417;R-HSA-389919;R-HSA-452122;R-HSA-913424;R-HSA-8963734;R-HSA-449058;R-HSA-5668467;R-HSA-6786124;R-HSA-5668454;R-HSA-389941;R-HSA-937022;R-HSA-451895;R-HSA-449077;R-HSA-449073;R-HSA-9025969;R-HSA-449087;R-HSA-8937654;R-HSA-445752;R-HSA-445753;R-HSA-5432849;R-HSA-6786095;R-HSA-678…
R-HSA-5669034	TNFs bind their physiological receptors	4	30	0.0026697517130906826	3.57599e+09	3.36143e+10	4	13	9.82467e+11	9606	Homo sapiens	Q07011;P20333;P23510;P26842	Q07011;P20333;P23510;P26842	R-HSA-5669024;R-HSA-8858475;R-HSA-5692315;R-HSA-5669097
R-HSA-1280215	Cytokine Signaling in Immune system	10	804	0.07154934591083029	1.0172e+10	6.30664e+10	90	708	0.05350665054413543	9606	Homo sapiens	P01583;Q14005;P15692;P13236;P09038;Q07011;P20333;P31785;P23510;P26842	P01583;Q14005;P15692;P13236;P09038;Q07011;P20333;P31785;P23510;P26842	R-HSA-912527;R-HSA-452100;R-HSA-508292;R-HSA-8983309;R-HSA-452097;R-HSA-8983425;R-HSA-6789615;R-HSA-446862;R-HSA-8983424;R-HSA-450063;R-HSA-8983299;R-HSA-452108;R-HSA-8983298;R-HSA-9006850;R-HSA-1295519;R-HSA-8983300;R-HSA-8985988;R-HSA-1295516;R-HSA-9006873;R-HSA-446868;R-HSA-5668417;R-HSA-452122;R-HSA-913424;R-HSA-8963734;R-HSA-8983063;R-HSA-9006870;R-HSA-449958;R-HSA-449058;R-HSA-8985900;R-HSA…
R-HSA-6785807	Interleukin-4 and Interleukin-13 signaling	5	111	0.009878081338435525	2.15264e+09	1.01174e+12	11	47	0.003551995163240629	9606	Homo sapiens	P01583;P15692;P09038;P31785;P20333	P01583;P15692;P09038;P31785;P20333	R-HSA-451895;R-HSA-6790022;R-HSA-6789524;R-HSA-6786096;R-HSA-6786095;R-HSA-6789615;R-HSA-6789325;R-HSA-6786124;R-HSA-6786092;R-HSA-6786058;R-HSA-6786072
R-HSA-449147	Signaling by Interleukins	7	457	0.04066921776274807	1.82669e+10	6.75876e+11	79	493	0.03725816203143894	9606	Homo sapiens	P01583;Q14005;P15692;P13236;P09038;P31785;P20333	P01583;Q14005;P15692;P13236;P09038;P31785;P20333	R-HSA-912527;R-HSA-452100;R-HSA-508292;R-HSA-8983309;R-HSA-452097;R-HSA-8983425;R-HSA-6789615;R-HSA-446862;R-HSA-8983424;R-HSA-450063;R-HSA-8983299;R-HSA-452108;R-HSA-8983298;R-HSA-9006850;R-HSA-1295519;R-HSA-8983300;R-HSA-8985988;R-HSA-1295516;R-HSA-9006873;R-HSA-446868;R-HSA-452122;R-HSA-913424;R-HSA-8963734;R-HSA-8983063;R-HSA-9006870;R-HSA-449958;R-HSA-449058;R-HSA-8985900;R-HSA-1295540;R-HSA…
R-HSA-5668541	TNFR2 non-canonical NF-kB pathway	4	102	0.009077155824508321	4.35701e+10	0.001350673453451412	11	43	0.0032496977025392986	9606	Homo sapiens	Q07011;P20333;P23510;P26842	Q07011;P20333;P23510;P26842	R-HSA-5668454;R-HSA-5668534;R-HSA-5668404;R-HSA-5668467;R-HSA-5669024;R-HSA-5668481;R-HSA-5668417;R-HSA-5668414;R-HSA-8858475;R-HSA-5692315;R-HSA-5669097
R-HSA-6799990	Metal sequestration by antimicrobial proteins	2	6	5.3395e+11	6.53917e+10	0.0017001840428250148	2	5	3.77872e+12	9606	Homo sapiens	P06702;P05109	P06702;P05109	R-HSA-6798528;R-HSA-6798474
R-HSA-6783783	Interleukin-10 signaling	3	45	0.004004627569636023	9.34182e+10	0.0021486186443870903	2	15	0.001133615477629988	9606	Homo sapiens	P01583;P13236;P20333	P01583;P13236;P20333	R-HSA-6784160;R-HSA-8937654
R-HSA-380108	Chemokine receptors bind chemokines	3	57	0.005072528254872297	1.86988e+11	0.003739766519401666	3	19	0.001435912938331318	9606	Homo sapiens	O43927;P48061;P13236	O43927;P48061;P13236	R-HSA-374214;R-HSA-443986;R-HSA-444523
R-HSA-5602498	MyD88 deficiency (TLR2/4)	2	19	0.001690842751624099	6.45706e+11	0.011622714600492579	2	2	1.51149e+12	9606	Homo sapiens	P06702;P05109	P06702;P05109	R-HSA-5602383;R-HSA-5602606
R-HSA-5603041	IRAK4 deficiency (TLR2/4)	2	20	0.0017798344753937885	7.14617e+11	0.01180398861896248	2	2	1.51149e+12	9606	Homo sapiens	P06702;P05109	P06702;P05109	R-HSA-5602353;R-HSA-5602672
R-HSA-5686938	Regulation of TLR by endogenous ligand	2	21	0.0018688261991634779	7.86933e+11	0.01180398861896248	1	12	9.06892e+11	9606	Homo sapiens	P06702;P05109	P06702;P05109	R-HSA-5432849
R-HSA-5668599	RHO GTPases Activate NADPH Oxidases	2	24	0.002135801370472546	0.0010241848294796352	0.014338587612714893	2	14	0.0010580411124546554	9606	Homo sapiens	P06702;P05109	P06702;P05109	R-HSA-9626848;R-HSA-5668629
R-HSA-418990	Adherens junctions interactions	2	33	0.0029367268843997507	0.001915829353524412	0.022344239467420257	6	16	0.0012091898428053204	9606	Homo sapiens	Q92692;P12830	Q92692;P12830	R-HSA-419011;R-HSA-420591;R-HSA-433711;R-HSA-419002;R-HSA-419003;R-HSA-419001
R-HSA-1500931	Cell-Cell communication	3	130	0.011568924090059624	0.0020224327648874496	0.022344239467420257	14	60	0.004534461910519952	9606	Homo sapiens	Q92692;Q08722;P12830	Q92692;Q08722;P12830	R-HSA-391168;R-HSA-419011;R-HSA-420591;R-HSA-433711;R-HSA-391151;R-HSA-391150;R-HSA-391157;R-HSA-391156;R-HSA-391158;R-HSA-391153;R-HSA-391152;R-HSA-419002;R-HSA-419003;R-HSA-419001
R-HSA-5260271	Diseases of Immune System	2	34	0.0030257186081694403	0.002031294497038205	0.022344239467420257	4	15	0.001133615477629988	9606	Homo sapiens	P06702;P05109	P06702;P05109	R-HSA-5602353;R-HSA-5602672;R-HSA-5602383;R-HSA-5602606
R-HSA-5602358	Diseases associated with the TLR signaling cascade	2	34	0.0030257186081694403	0.002031294497038205	0.022344239467420257	4	15	0.001133615477629988	9606	Homo sapiens	P06702;P05109	P06702;P05109	R-HSA-5602353;R-HSA-5602672;R-HSA-5602383;R-HSA-5602606
R-HSA-9006934	Signaling by Receptor Tyrosine Kinases	5	538	0.047877547388092905	0.0033389337462728097	0.0333893374627281	166	746	0.05637847642079807	9606	Homo sapiens	P15692;P48061;P09038;P31785	P15692-4;P15692;P48061;P09038;P31785	R-HSA-5654614;R-HSA-5654615;R-HSA-5654612;R-HSA-194310;R-HSA-194311;R-HSA-5654608;R-HSA-5654622;R-HSA-5654623;R-HSA-5654620;R-HSA-5654618;R-HSA-5654596;R-HSA-5654597;R-HSA-5654594;R-HSA-5654592;R-HSA-5654607;R-HSA-5218645;R-HSA-5654605;R-HSA-5218643;R-HSA-5654603;R-HSA-5218642;R-HSA-5654600;R-HSA-5218640;R-HSA-9701556;R-HSA-5654646;R-HSA-5654647;R-HSA-5357429;R-HSA-5654643;R-HSA-5654640;R-HSA-190…
R-HSA-375276	Peptide ligand-binding receptors	3	198	0.017620361306398505	0.006556829503975403	0.051548564717043166	3	77	0.0058192261185006046	9606	Homo sapiens	O43927;P48061;P13236	O43927;P48061;P13236	R-HSA-374214;R-HSA-443986;R-HSA-444523
R-HSA-421270	Cell-cell junction organization	2	65	0.005784462045029812	0.007157032685435327	0.051548564717043166	6	21	0.0015870616686819831	9606	Homo sapiens	Q92692;P12830	Q92692;P12830	R-HSA-419011;R-HSA-420591;R-HSA-433711;R-HSA-419002;R-HSA-419003;R-HSA-419001
R-HSA-1280218	Adaptive Immune System	6	951	0.08463112930497464	0.00835233974021432	0.051548564717043166	10	263	0.019876058041112456	9606	Homo sapiens	P06702;Q7Z6A9;P05109;Q92692;P12830;O75144	P06702;Q7Z6A9;P05109;Q92692;P12830;O75144	R-HSA-389941;R-HSA-6790087;R-HSA-8863895;R-HSA-388817;R-HSA-199079;R-HSA-389523;R-HSA-389919;R-HSA-388830;R-HSA-199112;R-HSA-199144
R-HSA-190370	FGFR1b ligand binding and activation	1	6	5.3395e+11	0.011681282593928755	0.051548564717043166	2	2	1.51149e+12	9606	Homo sapiens	P09038	P09038	R-HSA-190245;R-HSA-190427
R-HSA-216083	Integrin cell surface interactions	2	85	0.007564296520423601	0.011953718957189996	0.051548564717043166	2	55	0.004156590084643289	9606	Homo sapiens	Q08722;P12830	Q08722;P12830	R-HSA-2426259;R-HSA-265422
R-HSA-388841	Costimulation by the CD28 family	2	88	0.007831271691732668	0.012767207691801286	0.051548564717043166	6	35	0.0026451027811366383	9606	Homo sapiens	Q7Z6A9;O75144	Q7Z6A9;O75144	R-HSA-389941;R-HSA-6790087;R-HSA-388817;R-HSA-389523;R-HSA-389919;R-HSA-388830
R-HSA-6798695	Neutrophil degranulation	4	480	0.04271602740945092	0.013133259843043033	0.051548564717043166	3	10	7.55744e+11	9606	Homo sapiens	P06702;P05109;Q08722;P20333	P06702;P05109;Q08722;P20333	R-HSA-6799350;R-HSA-6798748;R-HSA-6798747
R-HSA-420597	Nectin/Necl trans heterodimerization	1	7	6.22942e+11	0.01361545551132104	0.051548564717043166	1	8	6.04595e+11	9606	Homo sapiens	Q92692	Q92692	R-HSA-420591
R-HSA-446728	Cell junction organization	2	92	0.008187238586811427	0.013888672012993153	0.051548564717043166	6	37	0.0027962515114873035	9606	Homo sapiens	Q92692;P12830	Q92692;P12830	R-HSA-419011;R-HSA-420591;R-HSA-433711;R-HSA-419002;R-HSA-419003;R-HSA-419001
R-HSA-6803157	Antimicrobial peptides	2	95	0.008454213758120496	0.014757018509171438	0.051548564717043166	2	58	0.004383313180169286	9606	Homo sapiens	P06702;P05109	P06702;P05109	R-HSA-6798528;R-HSA-6798474
R-HSA-194313	VEGF ligand-receptor interactions	1	8	7.11934e+11	0.015546014922294238	0.051548564717043166	3	4	3.02297e+11	9606	Homo sapiens	P15692	P15692	R-HSA-195378;R-HSA-194310;R-HSA-194311
R-HSA-195399	VEGF binds to VEGFR leading to receptor dimerization	1	8	7.11934e+11	0.015546014922294238	0.051548564717043166	2	3	2.26723e+12	9606	Homo sapiens	P15692	P15692	R-HSA-194310;R-HSA-194311
R-HSA-162582	Signal Transduction	10	2574	0.22906469698318058	0.016291691293787713	0.051548564717043166	177	2450	0.18515719467956468	9606	Homo sapiens	P06702;O43927;P15692;P05109;P12830;P48061;P13236;P09038;P31785	P15692-4;P06702;O43927;P15692;P05109;P12830;P48061;P13236;P09038;P31785	R-HSA-5654614;R-HSA-5654615;R-HSA-5654612;R-HSA-194310;R-HSA-194311;R-HSA-5654608;R-HSA-5654622;R-HSA-5654623;R-HSA-5654620;R-HSA-5654618;R-HSA-5654596;R-HSA-5654597;R-HSA-5654594;R-HSA-5654592;R-HSA-5654607;R-HSA-5218645;R-HSA-5654605;R-HSA-5218643;R-HSA-5654603;R-HSA-5218642;R-HSA-5654600;R-HSA-5218640;R-HSA-9701556;R-HSA-5654646;R-HSA-5654647;R-HSA-5357429;R-HSA-5654643;R-HSA-5654640;R-HSA-567…
R-HSA-166058	MyD88:MAL(TIRAP) cascade initiated on plasma membrane	2	102	0.009077155824508321	0.016872320793743678	0.051548564717043166	16	64	0.0048367593712212815	9606	Homo sapiens	P06702;P05109	P06702;P05109	R-HSA-166082;R-HSA-2201316;R-HSA-166119;R-HSA-166091;R-HSA-2201322;R-HSA-166286;R-HSA-937059;R-HSA-166284;R-HSA-937022;R-HSA-2559414;R-HSA-2262775;R-HSA-166362;R-HSA-937079;R-HSA-166363;R-HSA-166072;R-HSA-2262777
R-HSA-168188	Toll Like Receptor TLR6:TLR2 Cascade	2	102	0.009077155824508321	0.016872320793743678	0.051548564717043166	16	66	0.004987908101571947	9606	Homo sapiens	P06702;P05109	P06702;P05109	R-HSA-166082;R-HSA-2201316;R-HSA-166119;R-HSA-166091;R-HSA-2201322;R-HSA-166286;R-HSA-937059;R-HSA-166284;R-HSA-937022;R-HSA-2559414;R-HSA-2262775;R-HSA-166362;R-HSA-937079;R-HSA-166363;R-HSA-166072;R-HSA-2262777
R-HSA-8985947	Interleukin-9 signaling	1	9	8.00926e+11	0.017472967256854433	0.051548564717043166	7	13	9.82467e+11	9606	Homo sapiens	P31785	P31785	R-HSA-8985929;R-HSA-451895;R-HSA-8985914;R-HSA-8985900;R-HSA-8985973;R-HSA-8985988;R-HSA-8963734
R-HSA-448706	Interleukin-1 processing	1	9	8.00926e+11	0.017472967256854433	0.051548564717043166	2	5	3.77872e+12	9606	Homo sapiens	P01583	P01583	R-HSA-449058;R-HSA-448703
R-HSA-168179	Toll Like Receptor TLR1:TLR2 Cascade	2	105	0.00934413099581739	0.01781643452944448	0.051548564717043166	16	66	0.004987908101571947	9606	Homo sapiens	P06702;P05109	P06702;P05109	R-HSA-166082;R-HSA-2201316;R-HSA-166119;R-HSA-166091;R-HSA-2201322;R-HSA-166286;R-HSA-937059;R-HSA-166284;R-HSA-937022;R-HSA-2559414;R-HSA-2262775;R-HSA-166362;R-HSA-937079;R-HSA-166363;R-HSA-166072;R-HSA-2262777
R-HSA-181438	Toll Like Receptor 2 (TLR2) Cascade	2	105	0.00934413099581739	0.01781643452944448	0.051548564717043166	16	68	0.005139056831922612	9606	Homo sapiens	P06702;P05109	P06702;P05109	R-HSA-166082;R-HSA-2201316;R-HSA-166119;R-HSA-166091;R-HSA-2201322;R-HSA-166286;R-HSA-937059;R-HSA-166284;R-HSA-937022;R-HSA-2559414;R-HSA-2262775;R-HSA-166362;R-HSA-937079;R-HSA-166363;R-HSA-166072;R-HSA-2262777
R-HSA-194138	Signaling by VEGF	2	108	0.009611106167126458	0.01878269217345807	0.051548564717043166	49	86	0.006499395405078597	9606	Homo sapiens	P15692	P15692-4;P15692	R-HSA-194310;R-HSA-194311;R-HSA-5218645;R-HSA-5218643;R-HSA-5218642;R-HSA-5218640;R-HSA-5357429;R-HSA-5357432;R-HSA-4420202;R-HSA-4420206;R-HSA-195378;R-HSA-4420083;R-HSA-5218815;R-HSA-5218814;R-HSA-5218812;R-HSA-5218811;R-HSA-5218809;R-HSA-9674532;R-HSA-5218806;R-HSA-5218804;R-HSA-4420099;R-HSA-5218830;R-HSA-5218828;R-HSA-5218826;R-HSA-5218824;R-HSA-4420107;R-HSA-5218822;R-HSA-5218820;R-HSA-5218…
R-HSA-195258	RHO GTPase Effectors	3	295	0.026252558512058377	0.01918635789376566	0.051548564717043166	3	113	0.008539903264812576	9606	Homo sapiens	P06702;P05109;P12830	P06702;P05109;P12830	R-HSA-9626848;R-HSA-5668629;R-HSA-5672304
R-HSA-8876493	InlA-mediated entry of Listeria monocytogenes into host cells	1	10	8.89917e+11	0.019396318934146728	0.051548564717043166	5	5	3.77872e+12	9606	Homo sapiens	P12830	P12830	R-HSA-8876948;R-HSA-8876497;R-HSA-8876993;R-HSA-8877003;R-HSA-112333
R-HSA-9020958	Interleukin-21 signaling	1	10	8.89917e+11	0.019396318934146728	0.051548564717043166	4	5	3.77872e+12	9606	Homo sapiens	P31785	P31785	R-HSA-9006873;R-HSA-9006844;R-HSA-9006850;R-HSA-9006870
R-HSA-9701898	STAT3 nuclear events downstream of ALK signaling	1	10	8.89917e+11	0.019396318934146728	0.051548564717043166	1	10	7.55744e+11	9606	Homo sapiens	P31785	P31785	R-HSA-9701556
R-HSA-1474244	Extracellular matrix organization	3	301	0.026786508854676514	0.02022746052711999	0.051548564717043166	9	319	0.024108222490931076	9606	Homo sapiens	Q08722;P12830;P09038	Q08722;P12830;P09038	R-HSA-2534260;R-HSA-2684507;R-HSA-2396337;R-HSA-2426259;R-HSA-2534206;R-HSA-265422;R-HSA-3827958;R-HSA-1454843;R-HSA-4224014
R-HSA-190377	FGFR2b ligand binding and activation	1	11	9.78909e+11	0.02131607636245314	0.051548564717043166	2	3	2.26723e+12	9606	Homo sapiens	P09038	P09038	R-HSA-5656070;R-HSA-190260
R-HSA-1234158	Regulation of gene expression by Hypoxia-inducible Factor	1	11	9.78909e+11	0.02131607636245314	0.051548564717043166	1	7	5.29021e+11	9606	Homo sapiens	P15692	P15692	R-HSA-1235037
R-HSA-351906	Apoptotic cleavage of cell adhesion proteins	1	11	9.78909e+11	0.02131607636245314	0.051548564717043166	1	10	7.55744e+11	9606	Homo sapiens	P12830	P12830	R-HSA-202939
R-HSA-418594	G alpha (i) signalling events	3	317	0.028210376434991545	0.02315599014619496	0.051548564717043166	3	74	0.005592503022974607	9606	Homo sapiens	O43927;P48061;P13236	O43927;P48061;P13236	R-HSA-749454;R-HSA-749456;R-HSA-380073
R-HSA-190373	FGFR1c ligand binding and activation	1	12	0.001067900685236273	0.02323224593922968	0.051548564717043166	2	3	2.26723e+12	9606	Homo sapiens	P09038	P09038	R-HSA-190256;R-HSA-190429
R-HSA-9020558	Interleukin-2 signaling	1	12	0.001067900685236273	0.02323224593922968	0.051548564717043166	11	19	0.001435912938331318	9606	Homo sapiens	P31785	P31785	R-HSA-451942;R-HSA-451895;R-HSA-919404;R-HSA-452100;R-HSA-508292;R-HSA-452097;R-HSA-450063;R-HSA-452108;R-HSA-452122;R-HSA-508282;R-HSA-452091
R-HSA-1839122	Signaling by activated point mutants of FGFR1	1	12	0.001067900685236273	0.02323224593922968	0.051548564717043166	2	4	3.02297e+11	9606	Homo sapiens	P09038	P09038	R-HSA-2023455;R-HSA-2023451
R-HSA-190372	FGFR3c ligand binding and activation	1	13	0.0011568924090059624	0.025144834051104015	0.051548564717043166	2	4	3.02297e+11	9606	Homo sapiens	P09038	P09038	R-HSA-190388;R-HSA-190261
R-HSA-5658623	FGFRL1 modulation of FGFR1 signaling	1	13	0.0011568924090059624	0.025144834051104015	0.051548564717043166	1	2	1.51149e+12	9606	Homo sapiens	P09038	P09038	R-HSA-5654511
R-HSA-2892247	POU5F1 (OCT4), SOX2, NANOG activate genes related to proliferation	1	13	0.0011568924090059624	0.025144834051104015	0.051548564717043166	1	16	0.0012091898428053204	9606	Homo sapiens	P09038	P09038	R-HSA-480515
R-HSA-8866910	TFAP2 (AP-2) family regulates transcription of growth factors and their receptors	1	13	0.0011568924090059624	0.025144834051104015	0.051548564717043166	1	18	0.0013603385731559856	9606	Homo sapiens	P15692	P15692	R-HSA-8864936
R-HSA-373076	Class A/1 (Rhodopsin-like receptors)	3	333	0.029634244015306576	0.026306674088849458	0.051548564717043166	3	160	0.012091898428053204	9606	Homo sapiens	O43927;P48061;P13236	O43927;P48061;P13236	R-HSA-374214;R-HSA-443986;R-HSA-444523
R-HSA-5654227	Phospholipase C-mediated cascade; FGFR3	1	14	0.0012458841327756519	0.027053847073909898	0.051548564717043166	3	3	2.26723e+12	9606	Homo sapiens	P09038	P09038	R-HSA-5654148;R-HSA-5654224;R-HSA-5654222
R-HSA-190375	FGFR2c ligand binding and activation	1	14	0.0012458841327756519	0.027053847073909898	0.051548564717043166	2	2	1.51149e+12	9606	Homo sapiens	P09038	P09038	R-HSA-190258;R-HSA-190413
R-HSA-8983432	Interleukin-15 signaling	1	14	0.0012458841327756519	0.027053847073909898	0.051548564717043166	14	17	0.001284764207980653	9606	Homo sapiens	P31785	P31785	R-HSA-8983371;R-HSA-8983309;R-HSA-8983374;R-HSA-8983425;R-HSA-8983424;R-HSA-8983299;R-HSA-8983394;R-HSA-8983298;R-HSA-9009700;R-HSA-8983300;R-HSA-8983335;R-HSA-8983384;R-HSA-8983378;R-HSA-449115
R-HSA-190322	FGFR4 ligand binding and activation	1	14	0.0012458841327756519	0.027053847073909898	0.051548564717043166	2	4	3.02297e+11	9606	Homo sapiens	P09038	P09038	R-HSA-190326;R-HSA-190265
R-HSA-2033514	FGFR3 mutant receptor activation	1	14	0.0012458841327756519	0.027053847073909898	0.051548564717043166	3	9	6.80169e+11	9606	Homo sapiens	P09038	P09038	R-HSA-2077420;R-HSA-2012074;R-HSA-2012073
R-HSA-1839130	Signaling by activated point mutants of FGFR3	1	14	0.0012458841327756519	0.027053847073909898	0.051548564717043166	2	6	4.53446e+12	9606	Homo sapiens	P09038	P09038	R-HSA-2012074;R-HSA-2012073
R-HSA-190239	FGFR3 ligand binding and activation	1	14	0.0012458841327756519	0.027053847073909898	0.051548564717043166	2	6	4.53446e+12	9606	Homo sapiens	P09038	P09038	R-HSA-190388;R-HSA-190261
R-HSA-166016	Toll Like Receptor 4 (TLR4) Cascade	2	135	0.012013882708908071	0.028432160836628584	0.051548564717043166	16	95	0.00717956469165659	9606	Homo sapiens	P06702;P05109	P06702;P05109	R-HSA-166082;R-HSA-2201316;R-HSA-166119;R-HSA-166091;R-HSA-2201322;R-HSA-166286;R-HSA-937059;R-HSA-166284;R-HSA-937022;R-HSA-2559414;R-HSA-2262775;R-HSA-166362;R-HSA-937079;R-HSA-166363;R-HSA-166072;R-HSA-2262777
R-HSA-5654228	Phospholipase C-mediated cascade; FGFR4	1	15	0.0013348758565453413	0.02895929137269726	0.051548564717043166	3	3	2.26723e+12	9606	Homo sapiens	P09038	P09038	R-HSA-5654151;R-HSA-5654163;R-HSA-5654169
R-HSA-391160	Signal regulatory protein family interactions	1	16	0.0014238675803150307	0.030861173301742095	0.051548564717043166	8	10	7.55744e+11	9606	Homo sapiens	Q08722	Q08722	R-HSA-391157;R-HSA-391156;R-HSA-391158;R-HSA-391153;R-HSA-391168;R-HSA-391152;R-HSA-391151;R-HSA-391150
R-HSA-5654219	Phospholipase C-mediated cascade: FGFR1	1	18	0.0016018510278544096	0.034654275414007674	0.051548564717043166	3	3	2.26723e+12	9606	Homo sapiens	P09038	P09038	R-HSA-5654167;R-HSA-5654165;R-HSA-5654149
R-HSA-190242	FGFR1 ligand binding and activation	1	18	0.0016018510278544096	0.034654275414007674	0.051548564717043166	4	7	5.29021e+11	9606	Homo sapiens	P09038	P09038	R-HSA-190256;R-HSA-190245;R-HSA-190427;R-HSA-190429
R-HSA-5654710	PI-3K cascade:FGFR3	1	19	0.001690842751624099	0.036545508252112335	0.051548564717043166	6	7	5.29021e+11	9606	Homo sapiens	P09038	P09038	R-HSA-5654709;R-HSA-5654643;R-HSA-5654640;R-HSA-5654641;R-HSA-5654705;R-HSA-5654637
R-HSA-2033519	Activated point mutants of FGFR2	1	19	0.001690842751624099	0.036545508252112335	0.051548564717043166	6	10	7.55744e+11	9606	Homo sapiens	P09038	P09038	R-HSA-2033486;R-HSA-2077421;R-HSA-2033474;R-HSA-2077424;R-HSA-2033472;R-HSA-2033488
R-HSA-168898	Toll-like Receptor Cascades	2	158	0.014060692355610927	0.0379101330196292	0.051548564717043166	17	185	0.013981257557436517	9606	Homo sapiens	P06702;P05109	P06702;P05109	R-HSA-166082;R-HSA-5432849;R-HSA-2201316;R-HSA-166119;R-HSA-166091;R-HSA-2201322;R-HSA-166286;R-HSA-937059;R-HSA-166284;R-HSA-937022;R-HSA-2559414;R-HSA-2262775;R-HSA-166362;R-HSA-937079;R-HSA-166363;R-HSA-166072;R-HSA-2262777
R-HSA-5654720	PI-3K cascade:FGFR4	1	20	0.0017798344753937885	0.038433204030276724	0.051548564717043166	6	7	5.29021e+11	9606	Homo sapiens	P09038	P09038	R-HSA-5654662;R-HSA-5654659;R-HSA-5654669;R-HSA-5654717;R-HSA-5654714;R-HSA-5654667
R-HSA-5218921	VEGFR2 mediated cell proliferation	1	20	0.0017798344753937885	0.038433204030276724	0.051548564717043166	3	12	9.06892e+11	9606	Homo sapiens	P15692	P15692-4	R-HSA-4420202;R-HSA-4420121;R-HSA-4420153
R-HSA-1236974	ER-Phagosome pathway	2	160	0.014238675803150308	0.03878508962294258	0.051548564717043166	1	10	7.55744e+11	9606	Homo sapiens	P06702;P05109	P06702;P05109	R-HSA-8863895
R-HSA-5654704	SHC-mediated cascade:FGFR3	1	21	0.0018688261991634779	0.04031736904921157	0.051548564717043166	4	4	3.02297e+11	9606	Homo sapiens	P09038	P09038	R-HSA-5654646;R-HSA-5654647;R-HSA-5654625;R-HSA-5654634
R-HSA-5654221	Phospholipase C-mediated cascade; FGFR2	1	21	0.0018688261991634779	0.04031736904921157	0.051548564717043166	3	3	2.26723e+12	9606	Homo sapiens	P09038	P09038	R-HSA-5654147;R-HSA-5654159;R-HSA-5654157
R-HSA-5654706	FRS-mediated FGFR3 signaling	1	22	0.001957817922933167	0.04219800959895492	0.051548564717043166	9	9	6.80169e+11	9606	Homo sapiens	P09038	P09038	R-HSA-5654631;R-HSA-5654628;R-HSA-8941628;R-HSA-5654416;R-HSA-5654623;R-HSA-5654413;R-HSA-5654408;R-HSA-5654633;R-HSA-5654409
R-HSA-5654719	SHC-mediated cascade:FGFR4	1	22	0.001957817922933167	0.04219800959895492	0.051548564717043166	4	4	3.02297e+11	9606	Homo sapiens	P09038	P09038	R-HSA-5654423;R-HSA-5654428;R-HSA-5654426;R-HSA-5654425
R-HSA-5654712	FRS-mediated FGFR4 signaling	1	23	0.0020468096467028568	0.04407513195890789	0.051548564717043166	9	9	6.80169e+11	9606	Homo sapiens	P09038	P09038	R-HSA-5654422;R-HSA-5654663;R-HSA-5654658;R-HSA-5654418;R-HSA-8941613;R-HSA-5654655;R-HSA-5654653;R-HSA-5654651;R-HSA-5654664
R-HSA-5654689	PI-3K cascade:FGFR1	1	23	0.0020468096467028568	0.04407513195890789	0.051548564717043166	6	7	5.29021e+11	9606	Homo sapiens	P09038	P09038	R-HSA-5654692;R-HSA-5654596;R-HSA-5654594;R-HSA-5654690;R-HSA-5654592;R-HSA-5654591
R-HSA-190241	FGFR2 ligand binding and activation	1	23	0.0020468096467028568	0.04407513195890789	0.051548564717043166	4	5	3.77872e+12	9606	Homo sapiens	P09038	P09038	R-HSA-190258;R-HSA-5656070;R-HSA-190260;R-HSA-190413
R-HSA-8851708	Signaling by FGFR2 IIIa TM	1	23	0.0020468096467028568	0.04407513195890789	0.051548564717043166	1	2	1.51149e+12	9606	Homo sapiens	P09038	P09038	R-HSA-8853320
R-HSA-8876384	Listeria monocytogenes entry into host cells	1	23	0.0020468096467028568	0.04407513195890789	0.051548564717043166	5	13	9.82467e+11	9606	Homo sapiens	P12830	P12830	R-HSA-8876948;R-HSA-8876497;R-HSA-8876993;R-HSA-8877003;R-HSA-112333
R-HSA-449836	Other interleukin signaling	1	24	0.002135801370472546	0.04594874239783264	0.051548564717043166	3	17	0.001284764207980653	9606	Homo sapiens	Q14005	Q14005	R-HSA-449077;R-HSA-449073;R-HSA-449087
R-HSA-452723	Transcriptional regulation of pluripotent stem cells	1	24	0.002135801370472546	0.04594874239783264	0.051548564717043166	1	35	0.0026451027811366383	9606	Homo sapiens	P09038	P09038	R-HSA-480515
R-HSA-1236975	Antigen processing-Cross presentation	2	176	0.015662543383465337	0.0460602960798262	0.051548564717043166	1	22	0.0016626360338573155	9606	Homo sapiens	P06702;P05109	P06702;P05109	R-HSA-8863895
R-HSA-5654688	SHC-mediated cascade:FGFR1	1	25	0.0022247930942422356	0.047818847173888734	0.051548564717043166	4	4	3.02297e+11	9606	Homo sapiens	P09038	P09038	R-HSA-5654582;R-HSA-5654597;R-HSA-5654573;R-HSA-5654600
R-HSA-8853338	Signaling by FGFR3 point mutants in cancer	1	25	0.0022247930942422356	0.047818847173888734	0.051548564717043166	13	19	0.001435912938331318	9606	Homo sapiens	P09038	P09038	R-HSA-5655285;R-HSA-5655315;R-HSA-5655262;R-HSA-5655295;R-HSA-5655289;R-HSA-5655270;R-HSA-2077420;R-HSA-2012074;R-HSA-2012073;R-HSA-5655247;R-HSA-5655244;R-HSA-5655277;R-HSA-5655243
R-HSA-5655332	Signaling by FGFR3 in disease	1	25	0.0022247930942422356	0.047818847173888734	0.051548564717043166	13	28	0.002116082224909311	9606	Homo sapiens	P09038	P09038	R-HSA-5655285;R-HSA-5655315;R-HSA-5655262;R-HSA-5655295;R-HSA-5655289;R-HSA-5655270;R-HSA-2077420;R-HSA-2012074;R-HSA-2012073;R-HSA-5655247;R-HSA-5655244;R-HSA-5655277;R-HSA-5655243
R-HSA-1266695	Interleukin-7 signaling	1	25	0.0022247930942422356	0.047818847173888734	0.051548564717043166	9	26	0.0019649334945586456	9606	Homo sapiens	P31785	P31785	R-HSA-449958;R-HSA-451895;R-HSA-8983003;R-HSA-1295540;R-HSA-9025969;R-HSA-6785165;R-HSA-1295519;R-HSA-8983063;R-HSA-1295516
R-HSA-5654693	FRS-mediated FGFR1 signaling	1	26	0.002313784818011925	0.04968545253463097	0.051548564717043166	9	9	6.80169e+11	9606	Homo sapiens	P09038	P09038	R-HSA-5654578;R-HSA-5654575;R-HSA-5654586;R-HSA-5654587;R-HSA-5654571;R-HSA-5654584;R-HSA-5654392;R-HSA-8941623;R-HSA-5654569
R-HSA-5654695	PI-3K cascade:FGFR2	1	26	0.002313784818011925	0.04968545253463097	0.051548564717043166	6	7	5.29021e+11	9606	Homo sapiens	P09038	P09038	R-HSA-5654614;R-HSA-5654612;R-HSA-5654622;R-HSA-5654620;R-HSA-5654701;R-HSA-5654697
R-HSA-912526	Interleukin receptor SHC signaling	1	27	0.0024027765417816145	0.051548564717043166	0.051548564717043166	6	6	4.53446e+12	9606	Homo sapiens	P31785	P31785	R-HSA-508247;R-HSA-453111;R-HSA-912527;R-HSA-913374;R-HSA-453104;R-HSA-913424
R-HSA-9660826	Purinergic signaling in leishmaniasis infection	1	27	0.0024027765417816145	0.051548564717043166	0.051548564717043166	2	23	0.001738210399032648	9606	Homo sapiens	P01583	P01583	R-HSA-449058;R-HSA-448703
R-HSA-9664424	Cell recruitment (pro-inflammatory response)	1	27	0.0024027765417816145	0.051548564717043166	0.051548564717043166	2	23	0.001738210399032648	9606	Homo sapiens	P01583	P01583	R-HSA-449058;R-HSA-448703
R-HSA-3000170	Syndecan interactions	1	27	0.0024027765417816145	0.051548564717043166	0.051548564717043166	1	15	0.001133615477629988	9606	Homo sapiens	P09038	P09038	R-HSA-2684507
R-HSA-5620971	Pyroptosis	1	27	0.0024027765417816145	0.051548564717043166	0.051548564717043166	1	23	0.001738210399032648	9606	Homo sapiens	P01583	P01583	R-HSA-449058
R-HSA-5654699	SHC-mediated cascade:FGFR2	1	28	0.0024917682655513037	0.05340818994754759	0.05340818994754759	4	4	3.02297e+11	9606	Homo sapiens	P09038	P09038	R-HSA-5654406;R-HSA-5654407;R-HSA-5654404;R-HSA-5654402
R-HSA-5654708	Downstream signaling of activated FGFR3	1	28	0.0024917682655513037	0.05340818994754759	0.05340818994754759	22	23	0.001738210399032648	9606	Homo sapiens	P09038	P09038	R-HSA-5654646;R-HSA-5654647;R-HSA-5654709;R-HSA-5654643;R-HSA-5654224;R-HSA-5654640;R-HSA-5654416;R-HSA-5654641;R-HSA-5654705;R-HSA-5654623;R-HSA-5654631;R-HSA-5654148;R-HSA-5654628;R-HSA-8941628;R-HSA-5654625;R-HSA-5654222;R-HSA-5654637;R-HSA-5654413;R-HSA-5654634;R-HSA-5654408;R-HSA-5654633;R-HSA-5654409
R-HSA-201556	Signaling by ALK	1	28	0.0024917682655513037	0.05340818994754759	0.05340818994754759	1	40	0.003022974607013301	9606	Homo sapiens	P31785	P31785	R-HSA-9701556
R-HSA-5654700	FRS-mediated FGFR2 signaling	1	29	0.0025807599893209934	0.055264334442015506	0.055264334442015506	9	9	6.80169e+11	9606	Homo sapiens	P09038	P09038	R-HSA-5654615;R-HSA-5654608;R-HSA-5654607;R-HSA-5654399;R-HSA-8941618;R-HSA-5654605;R-HSA-5654397;R-HSA-5654618;R-HSA-5654603
R-HSA-5654716	Downstream signaling of activated FGFR4	1	29	0.0025807599893209934	0.055264334442015506	0.055264334442015506	22	23	0.001738210399032648	9606	Homo sapiens	P09038	P09038	R-HSA-5654422;R-HSA-5654423;R-HSA-5654418;R-HSA-5654163;R-HSA-8941613;R-HSA-5654655;R-HSA-5654428;R-HSA-5654717;R-HSA-5654653;R-HSA-5654714;R-HSA-5654426;R-HSA-5654651;R-HSA-5654169;R-HSA-5654425;R-HSA-5654662;R-HSA-5654151;R-HSA-5654663;R-HSA-5654658;R-HSA-5654659;R-HSA-5654669;R-HSA-5654667;R-HSA-5654664
R-HSA-5654732	Negative regulation of FGFR3 signaling	1	30	0.0026697517130906826	0.0571170044057997	0.0571170044057997	3	14	0.0010580411124546554	9606	Homo sapiens	P09038	P09038	R-HSA-5654679;R-HSA-5654565;R-HSA-5654730
R-HSA-5654733	Negative regulation of FGFR4 signaling	1	31	0.002758743436860372	0.05896620603373337	0.05896620603373337	3	14	0.0010580411124546554	9606	Homo sapiens	P09038	P09038	R-HSA-5654566;R-HSA-5654734;R-HSA-5654684
R-HSA-5626467	RHO GTPases activate IQGAPs	1	32	0.0028477351606300614	0.060811945510165555	0.060811945510165555	1	5	3.77872e+12	9606	Homo sapiens	P12830	P12830	R-HSA-5672304
R-HSA-500792	GPCR ligand binding	3	469	0.04173711844798434	0.06194896743017375	0.06194896743017375	3	187	0.014132406287787183	9606	Homo sapiens	O43927;P48061;P13236	O43927;P48061;P13236	R-HSA-374214;R-HSA-443986;R-HSA-444523
R-HSA-1839124	FGFR1 mutant receptor activation	1	33	0.0029367268843997507	0.062654229008959	0.062654229008959	2	25	0.0018893591293833133	9606	Homo sapiens	P09038	P09038	R-HSA-2023455;R-HSA-2023451
R-HSA-1251985	Nuclear signaling by ERBB4	1	34	0.0030257186081694403	0.06449306269352573	0.06449306269352573	1	34	0.002569528415961306	9606	Homo sapiens	P48061	P48061	R-HSA-8954199
R-HSA-5654687	Downstream signaling of activated FGFR1	1	35	0.0031147103319391295	0.0663284527168253	0.0663284527168253	23	24	0.0018137847642079807	9606	Homo sapiens	P09038	P09038	R-HSA-5654582;R-HSA-5654167;R-HSA-5654165;R-HSA-5654578;R-HSA-5654591;R-HSA-5654586;R-HSA-5654587;R-HSA-5654584;R-HSA-5654392;R-HSA-5654692;R-HSA-5654596;R-HSA-5654149;R-HSA-5654597;R-HSA-5654594;R-HSA-5654690;R-HSA-5656064;R-HSA-5654592;R-HSA-5654575;R-HSA-5654573;R-HSA-5654571;R-HSA-5654600;R-HSA-8941623;R-HSA-5654569
R-HSA-5654696	Downstream signaling of activated FGFR2	1	35	0.0031147103319391295	0.0663284527168253	0.0663284527168253	22	23	0.001738210399032648	9606	Homo sapiens	P09038	P09038	R-HSA-5654614;R-HSA-5654615;R-HSA-5654612;R-HSA-5654608;R-HSA-5654622;R-HSA-5654399;R-HSA-5654620;R-HSA-5654397;R-HSA-5654618;R-HSA-5654406;R-HSA-5654407;R-HSA-5654404;R-HSA-5654402;R-HSA-5654147;R-HSA-5654159;R-HSA-5654607;R-HSA-8941618;R-HSA-5654157;R-HSA-5654701;R-HSA-5654605;R-HSA-5654603;R-HSA-5654697
R-HSA-5654726	Negative regulation of FGFR1 signaling	1	35	0.0031147103319391295	0.0663284527168253	0.0663284527168253	3	15	0.001133615477629988	9606	Homo sapiens	P09038	P09038	R-HSA-5654672;R-HSA-5654560;R-HSA-5654673
R-HSA-5357801	Programmed Cell Death	2	217	0.019311204058022603	0.06675163121119287	0.06675163121119287	2	197	0.014888149939540508	9606	Homo sapiens	P01583;P12830	P01583;P12830	R-HSA-449058;R-HSA-202939
R-HSA-5654727	Negative regulation of FGFR2 signaling	1	37	0.0032926937794785084	0.06998892633937404	0.06998892633937404	3	14	0.0010580411124546554	9606	Homo sapiens	P09038	P09038	R-HSA-5654677;R-HSA-5654562;R-HSA-5654729
R-HSA-8864260	Transcriptional regulation by the AP-2 (TFAP2) family of transcription factors	1	37	0.0032926937794785084	0.06998892633937404	0.06998892633937404	1	44	0.003325272067714631	9606	Homo sapiens	P15692	P15692	R-HSA-8864936
R-HSA-1839126	FGFR2 mutant receptor activation	1	38	0.003381685503248198	0.07181402219248645	0.07181402219248645	7	18	0.0013603385731559856	9606	Homo sapiens	P09038	P09038	R-HSA-2033486;R-HSA-2077421;R-HSA-2033474;R-HSA-2077424;R-HSA-2033472;R-HSA-2033488;R-HSA-8853320
R-HSA-111465	Apoptotic cleavage of cellular proteins	1	38	0.003381685503248198	0.07181402219248645	0.07181402219248645	1	38	0.002871825876662636	9606	Homo sapiens	P12830	P12830	R-HSA-202939
R-HSA-5655302	Signaling by FGFR1 in disease	1	41	0.003648660674557266	0.07726881922444462	0.07726881922444462	12	35	0.0026451027811366383	9606	Homo sapiens	P09038	P09038	R-HSA-1839100;R-HSA-2023455;R-HSA-2023451;R-HSA-1839098;R-HSA-5655326;R-HSA-5655263;R-HSA-1839094;R-HSA-5655290;R-HSA-5655269;R-HSA-5655266;R-HSA-5655278;R-HSA-5655240
R-HSA-5654743	Signaling by FGFR4	1	43	0.003826644122096645	0.08088833602041035	0.08088833602041035	27	41	0.0030985489721886334	9606	Homo sapiens	P09038	P09038	R-HSA-5654422;R-HSA-5654423;R-HSA-5654418;R-HSA-5654163;R-HSA-5654684;R-HSA-5654428;R-HSA-5654426;R-HSA-5654169;R-HSA-5654425;R-HSA-5654662;R-HSA-5654151;R-HSA-5654663;R-HSA-5654658;R-HSA-5654659;R-HSA-5654734;R-HSA-5654669;R-HSA-5654667;R-HSA-5654664;R-HSA-8941613;R-HSA-5654655;R-HSA-5654717;R-HSA-5654653;R-HSA-5654714;R-HSA-5654651;R-HSA-5654566;R-HSA-190326;R-HSA-190265
R-HSA-5654741	Signaling by FGFR3	1	43	0.003826644122096645	0.08088833602041035	0.08088833602041035	27	43	0.0032496977025392986	9606	Homo sapiens	P09038	P09038	R-HSA-5654679;R-HSA-5654224;R-HSA-5654416;R-HSA-5654623;R-HSA-5654148;R-HSA-5654222;R-HSA-5654413;R-HSA-5654730;R-HSA-5654408;R-HSA-5654409;R-HSA-5654646;R-HSA-5654647;R-HSA-5654709;R-HSA-5654643;R-HSA-5654640;R-HSA-5654641;R-HSA-5654705;R-HSA-5654631;R-HSA-5654628;R-HSA-5654565;R-HSA-8941628;R-HSA-190388;R-HSA-5654625;R-HSA-190261;R-HSA-5654637;R-HSA-5654634;R-HSA-5654633
R-HSA-451927	Interleukin-2 family signaling	1	45	0.004004627569636023	0.0844942977990103	0.0844942977990103	41	59	0.004458887545344619	9606	Homo sapiens	P31785	P31785	R-HSA-8985929;R-HSA-8983371;R-HSA-912527;R-HSA-452100;R-HSA-508292;R-HSA-8983309;R-HSA-8983374;R-HSA-452097;R-HSA-8983425;R-HSA-8983424;R-HSA-450063;R-HSA-8983299;R-HSA-452108;R-HSA-8983298;R-HSA-9006850;R-HSA-8983300;R-HSA-8985988;R-HSA-508247;R-HSA-9006873;R-HSA-8983384;R-HSA-913374;R-HSA-8983378;R-HSA-452122;R-HSA-449115;R-HSA-913424;R-HSA-8963734;R-HSA-9006870;R-HSA-451942;R-HSA-919404;R-HSA-…
R-HSA-512988	Interleukin-3, Interleukin-5 and GM-CSF signaling	1	48	0.004271602740945092	0.08987793054019277	0.08987793054019277	6	38	0.002871825876662636	9606	Homo sapiens	P31785	P31785	R-HSA-508247;R-HSA-453111;R-HSA-912527;R-HSA-913374;R-HSA-453104;R-HSA-913424
R-HSA-5655253	Signaling by FGFR2 in disease	1	49	0.004360594464714781	0.09166574955859108	0.09166574955859108	17	28	0.002116082224909311	9606	Homo sapiens	P09038	P09038	R-HSA-5654748;R-HSA-5655323;R-HSA-5655320;R-HSA-2077424;R-HSA-2033488;R-HSA-8853320;R-HSA-2033486;R-HSA-5655268;R-HSA-2077421;R-HSA-5655301;R-HSA-5655233;R-HSA-5655343;R-HSA-5655245;R-HSA-5655339;R-HSA-2033474;R-HSA-5655241;R-HSA-2033472
R-HSA-109704	PI3K Cascade	1	50	0.004449586188484471	0.09345021596834313	0.09345021596834313	1	6	4.53446e+12	9606	Homo sapiens	P09038	P09038	R-HSA-109699
R-HSA-75153	Apoptotic execution phase	1	52	0.00462756963602385	0.0970091149043002	0.0970091149043002	1	57	0.0043077388149939545	9606	Homo sapiens	P12830	P12830	R-HSA-202939
R-HSA-5654736	Signaling by FGFR1	1	54	0.004805553083563229	0.10055467513131089	0.10055467513131089	31	48	0.0036275695284159614	9606	Homo sapiens	P09038	P09038	R-HSA-5654167;R-HSA-5654165;R-HSA-5654672;R-HSA-5654673;R-HSA-5654596;R-HSA-5654149;R-HSA-5654597;R-HSA-5654594;R-HSA-5656064;R-HSA-5654592;R-HSA-190427;R-HSA-5654600;R-HSA-190429;R-HSA-5654582;R-HSA-5654578;R-HSA-190245;R-HSA-5654591;R-HSA-5654586;R-HSA-5654587;R-HSA-5654584;R-HSA-5654392;R-HSA-190256;R-HSA-5654692;R-HSA-5654690;R-HSA-5654560;R-HSA-5654511;R-HSA-5654575;R-HSA-5654573;R-HSA-56545…
R-HSA-112399	IRS-mediated signalling	1	55	0.004894544807332918	0.10232246811689649	0.10232246811689649	1	9	6.80169e+11	9606	Homo sapiens	P09038	P09038	R-HSA-109699
R-HSA-3000171	Non-integrin membrane-ECM interactions	1	59	0.005250511702411676	0.10936053096379306	0.10936053096379306	2	22	0.0016626360338573155	9606	Homo sapiens	P09038	P09038	R-HSA-2684507;R-HSA-2396337
R-HSA-2428928	IRS-related events triggered by IGF1R	1	59	0.005250511702411676	0.10936053096379306	0.10936053096379306	1	12	9.06892e+11	9606	Homo sapiens	P09038	P09038	R-HSA-109699
R-HSA-5673001	RAF/MAP kinase cascade	2	292	0.02598558334074931	0.11080395953788669	0.11080395953788669	1	75	0.00566807738814994	9606	Homo sapiens	P09038;P31785	P09038;P31785	R-HSA-5672965
R-HSA-74751	Insulin receptor signalling cascade	1	61	0.005428495149951054	0.11285977966746275	0.11285977966746275	1	25	0.0018893591293833133	9606	Homo sapiens	P09038	P09038	R-HSA-109699
R-HSA-198933	Immunoregulatory interactions between a Lymphoid and a non-Lymphoid cell	2	297	0.026430541959597757	0.11397145372173845	0.11397145372173845	3	44	0.003325272067714631	9606	Homo sapiens	Q92692;P12830	Q92692;P12830	R-HSA-199079;R-HSA-199112;R-HSA-199144
R-HSA-2428924	IGF1R signaling cascade	1	62	0.005517486873720744	0.11460447895352821	0.11460447895352821	1	17	0.001284764207980653	9606	Homo sapiens	P09038	P09038	R-HSA-109699
R-HSA-1236394	Signaling by ERBB4	1	62	0.005517486873720744	0.11460447895352821	0.11460447895352821	1	52	0.003929866989117291	9606	Homo sapiens	P48061	P48061	R-HSA-8954199
R-HSA-5684996	MAPK1/MAPK3 signaling	2	299	0.026608525407137137	0.11524534288928323	0.11524534288928323	1	82	0.006197097944377267	9606	Homo sapiens	P09038;P31785	P09038;P31785	R-HSA-5672965
R-HSA-2404192	Signaling by Type 1 Insulin-like Growth Factor 1 Receptor (IGF1R)	1	63	0.005606478597490434	0.11634590268876477	0.11634590268876477	1	19	0.001435912938331318	9606	Homo sapiens	P09038	P09038	R-HSA-109699
R-HSA-5218859	Regulated Necrosis	1	63	0.005606478597490434	0.11634590268876477	0.11634590268876477	1	57	0.0043077388149939545	9606	Homo sapiens	P01583	P01583	R-HSA-449058
R-HSA-388396	GPCR downstream signalling	3	631	0.05615377769867402	0.12322093674846657	0.12322093674846657	3	168	0.012696493349455865	9606	Homo sapiens	O43927;P48061;P13236	O43927;P48061;P13236	R-HSA-749454;R-HSA-749456;R-HSA-380073
R-HSA-1226099	Signaling by FGFR in disease	1	73	0.006496395835187328	0.1335812684390234	0.1335812684390234	42	106	0.008010882708585248	9606	Homo sapiens	P09038	P09038	R-HSA-2023455;R-HSA-2023451;R-HSA-5655315;R-HSA-5655326;R-HSA-5655262;R-HSA-5655263;R-HSA-5654748;R-HSA-5655323;R-HSA-5655320;R-HSA-2033488;R-HSA-8853320;R-HSA-2033486;R-HSA-5655301;R-HSA-5655233;R-HSA-5655247;R-HSA-5655244;R-HSA-5655245;R-HSA-5655243;R-HSA-2033474;R-HSA-5655240;R-HSA-5655241;R-HSA-2033472;R-HSA-1839100;R-HSA-5655285;R-HSA-1839098;R-HSA-5655295;R-HSA-1839094;R-HSA-5655290;R-HSA-5…
R-HSA-1234174	Cellular response to hypoxia	1	76	0.006763371006496396	0.1386889876588282	0.1386889876588282	1	20	0.0015114873035066505	9606	Homo sapiens	P15692	P15692	R-HSA-1235037
R-HSA-5683057	MAPK family signaling cascades	2	338	0.030079202634155023	0.1408040137995683	0.1408040137995683	1	122	0.009220072551390568	9606	Homo sapiens	P09038;P31785	P09038;P31785	R-HSA-5672965
R-HSA-5654738	Signaling by FGFR2	1	78	0.0069413544540357745	0.1420781519987645	0.1420781519987645	29	46	0.003476420798065296	9606	Homo sapiens	P09038	P09038	R-HSA-5654614;R-HSA-5654615;R-HSA-5654612;R-HSA-5654677;R-HSA-5654608;R-HSA-5654622;R-HSA-5654620;R-HSA-5654618;R-HSA-190413;R-HSA-5656070;R-HSA-5654406;R-HSA-5654407;R-HSA-5654404;R-HSA-5654402;R-HSA-5654147;R-HSA-5654159;R-HSA-5654607;R-HSA-5654157;R-HSA-5654605;R-HSA-5654603;R-HSA-5654729;R-HSA-5654399;R-HSA-5654397;R-HSA-190258;R-HSA-5654562;R-HSA-190260;R-HSA-8941618;R-HSA-5654701;R-HSA-5654…
R-HSA-194315	Signaling by Rho GTPases	3	678	0.060336388715849426	0.144176441441217	0.144176441441217	3	203	0.015341596130592503	9606	Homo sapiens	P06702;P05109;P12830	P06702;P05109;P12830	R-HSA-9626848;R-HSA-5668629;R-HSA-5672304
R-HSA-2559582	Senescence-Associated Secretory Phenotype (SASP)	1	81	0.007208329625344843	0.1471380400903628	0.1471380400903628	1	22	0.0016626360338573155	9606	Homo sapiens	P01583	P01583	R-HSA-4568740
R-HSA-9716542	Signaling by Rho GTPases, Miro GTPases and RHOBTB3	3	694	0.061760256296164454	0.1515838436378374	0.1515838436378374	3	212	0.016021765417170496	9606	Homo sapiens	P06702;P05109;P12830	P06702;P05109;P12830	R-HSA-9626848;R-HSA-5668629;R-HSA-5672304
R-HSA-74752	Signaling by Insulin receptor	1	85	0.007564296520423601	0.15384026062130052	0.15384026062130052	1	34	0.002569528415961306	9606	Homo sapiens	P09038	P09038	R-HSA-109699
R-HSA-372790	Signaling by GPCR	3	706	0.06282815698140073	0.15722444433286986	0.15722444433286986	6	355	0.026828899637243046	9606	Homo sapiens	O43927;P48061;P13236	O43927;P48061;P13236	R-HSA-374214;R-HSA-443986;R-HSA-749454;R-HSA-749456;R-HSA-380073;R-HSA-444523
R-HSA-9679191	Potential therapeutics for SARS	1	88	0.007831271691732668	0.15883390130346953	0.15883390130346953	1	34	0.002569528415961306	9606	Homo sapiens	P15692	P15692-4	R-HSA-9679477
R-HSA-2219530	Constitutive Signaling by Aberrant PI3K in Cancer	1	89	0.007920263415502359	0.1604921878023554	0.1604921878023554	1	2	1.51149e+12	9606	Homo sapiens	P09038	P09038	R-HSA-2400009
R-HSA-190236	Signaling by FGFR	1	95	0.008454213758120496	0.17037656440667992	0.17037656440667992	114	142	0.010731559854897219	9606	Homo sapiens	P09038	P09038	R-HSA-5654614;R-HSA-5654615;R-HSA-5654612;R-HSA-5654608;R-HSA-5654622;R-HSA-5654623;R-HSA-5654620;R-HSA-5654618;R-HSA-5654596;R-HSA-5654597;R-HSA-5654594;R-HSA-5654592;R-HSA-5654607;R-HSA-5654605;R-HSA-5654603;R-HSA-5654600;R-HSA-5654646;R-HSA-5654647;R-HSA-5654643;R-HSA-5654640;R-HSA-190245;R-HSA-5654641;R-HSA-5654655;R-HSA-5654399;R-HSA-5654653;R-HSA-5654397;R-HSA-5654651;R-HSA-5654392;R-HSA-19…
R-HSA-4420097	VEGFA-VEGFR2 Pathway	1	98	0.008721188929429562	0.17527699734213842	0.17527699734213842	45	79	0.005970374848851269	9606	Homo sapiens	P15692	P15692-4	R-HSA-4420099;R-HSA-5218830;R-HSA-5218828;R-HSA-5218826;R-HSA-5218824;R-HSA-4420107;R-HSA-5218822;R-HSA-5218820;R-HSA-5218819;R-HSA-5218818;R-HSA-5218847;R-HSA-4420117;R-HSA-5218839;R-HSA-5218838;R-HSA-5218645;R-HSA-4420121;R-HSA-5218836;R-HSA-5218643;R-HSA-9691215;R-HSA-5218642;R-HSA-5218640;R-HSA-5218832;R-HSA-4420128;R-HSA-5357429;R-HSA-9679477;R-HSA-5218855;R-HSA-5357432;R-HSA-5218854;R-HSA-4…
R-HSA-9020702	Interleukin-1 signaling	1	102	0.009077155824508321	0.18176794170254362	0.18176794170254362	13	47	0.003551995163240629	9606	Homo sapiens	P01583	P01583	R-HSA-446694;R-HSA-446692;R-HSA-446862;R-HSA-446894;R-HSA-446701;R-HSA-446634;R-HSA-446868;R-HSA-450133;R-HSA-446130;R-HSA-446684;R-HSA-445752;R-HSA-446648;R-HSA-445753
R-HSA-1643685	Disease	6	2022	0.179941265462312	0.19118131884919087	0.19118131884919087	55	1612	0.12182587666263603	9606	Homo sapiens	P01583;P06702;P15692;P05109;P12830;P09038	P01583;P15692-4;P06702;P05109;P12830;P09038	R-HSA-2023455;R-HSA-2023451;R-HSA-5655262;R-HSA-5655263;R-HSA-5654748;R-HSA-8876948;R-HSA-5655233;R-HSA-5655247;R-HSA-5655244;R-HSA-5602383;R-HSA-5655245;R-HSA-5655243;R-HSA-5655240;R-HSA-5655241;R-HSA-5655285;R-HSA-449058;R-HSA-5602672;R-HSA-5655295;R-HSA-5655290;R-HSA-2400009;R-HSA-5655289;R-HSA-5655270;R-HSA-5655268;R-HSA-5655269;R-HSA-2012074;R-HSA-5655266;R-HSA-2012073;R-HSA-5655278;R-HSA-44…
R-HSA-168249	Innate Immune System	4	1191	0.1059891430097001	0.19898295843924485	0.19898295843924485	22	675	0.051012696493349455	9606	Homo sapiens	P06702;P05109;Q08722;P20333	P06702;P05109;Q08722;P20333	R-HSA-166082;R-HSA-5432849;R-HSA-2201316;R-HSA-166119;R-HSA-6798528;R-HSA-166091;R-HSA-2201322;R-HSA-166286;R-HSA-6798474;R-HSA-937059;R-HSA-166284;R-HSA-937022;R-HSA-6799350;R-HSA-2559414;R-HSA-2262775;R-HSA-166362;R-HSA-937079;R-HSA-166363;R-HSA-166072;R-HSA-6798748;R-HSA-2262777;R-HSA-6798747
R-HSA-2219528	PI3K/AKT Signaling in Cancer	1	116	0.010323039957283973	0.20410437488233824	0.20410437488233824	1	21	0.0015870616686819831	9606	Homo sapiens	P09038	P09038	R-HSA-2400009
R-HSA-6811558	PI5P, PP2A and IER3 Regulate PI3K/AKT Signaling	1	118	0.010501023404823352	0.20724737990831676	0.20724737990831676	1	7	5.29021e+11	9606	Homo sapiens	P09038	P09038	R-HSA-2316434
R-HSA-9018519	Estrogen-dependent gene expression	1	120	0.01067900685236273	0.21037853519931493	0.21037853519931493	1	64	0.0048367593712212815	9606	Homo sapiens	P48061	P48061	R-HSA-8954199
R-HSA-199418	Negative regulation of the PI3K/AKT network	1	125	0.011123965471211177	0.21815485975283522	0.21815485975283522	1	10	7.55744e+11	9606	Homo sapiens	P09038	P09038	R-HSA-2316434
R-HSA-983169	Class I MHC mediated antigen processing & presentation	2	448	0.03986829224882086	0.2181713820407879	0.2181713820407879	1	47	0.003551995163240629	9606	Homo sapiens	P06702;P05109	P06702;P05109	R-HSA-8863895
R-HSA-114608	Platelet degranulation	1	128	0.011390940642520246	0.22278550795828056	0.22278550795828056	1	11	8.31318e+11	9606	Homo sapiens	P15692	P15692	R-HSA-481007
R-HSA-76005	Response to elevated platelet cytosolic Ca2+	1	133	0.011835899261368693	0.23044513257531052	0.23044513257531052	1	14	0.0010580411124546554	9606	Homo sapiens	P15692	P15692	R-HSA-481007
R-HSA-1474228	Degradation of the extracellular matrix	1	140	0.012458841327756518	0.24104764349619567	0.24104764349619567	5	105	0.007935308343409915	9606	Homo sapiens	P12830	P12830	R-HSA-2534260;R-HSA-2534206;R-HSA-3827958;R-HSA-1454843;R-HSA-4224014
R-HSA-446652	Interleukin-1 family signaling	1	142	0.012636824775295898	0.24405122868282647	0.24405122868282647	15	80	0.006045949214026602	9606	Homo sapiens	P01583	P01583	R-HSA-446694;R-HSA-446692;R-HSA-449058;R-HSA-446862;R-HSA-446894;R-HSA-446701;R-HSA-446634;R-HSA-446868;R-HSA-450133;R-HSA-446130;R-HSA-448703;R-HSA-446684;R-HSA-445752;R-HSA-446648;R-HSA-445753
R-HSA-2559583	Cellular Senescence	1	166	0.014772626145768443	0.2792206465716498	0.2792206465716498	1	89	0.006726118500604595	9606	Homo sapiens	P01583	P01583	R-HSA-4568740
R-HSA-9679506	SARS-CoV Infections	1	177	0.015751535107235027	0.2948128104313762	0.2948128104313762	1	251	0.018969165659008465	9606	Homo sapiens	P15692	P15692-4	R-HSA-9679477
R-HSA-109581	Apoptosis	1	182	0.016196493726083474	0.30179323388460455	0.30179323388460455	1	141	0.010655985489721886	9606	Homo sapiens	P12830	P12830	R-HSA-202939
R-HSA-8939211	ESR-mediated signaling	1	196	0.017442377858859125	0.3209892682450931	0.3209892682450931	1	108	0.008162031438935914	9606	Homo sapiens	P48061	P48061	R-HSA-8954199
R-HSA-376176	Signaling by ROBO receptors	1	218	0.019400195781792293	0.3501402361176993	0.3501402361176993	1	59	0.004458887545344619	9606	Homo sapiens	P48061	P48061	R-HSA-8986258
R-HSA-202733	Cell surface interactions at the vascular wall	1	246	0.021891964047343598	0.3855165448714549	0.3855165448714549	1	65	0.004912333736396614	9606	Homo sapiens	Q08722	Q08722	R-HSA-202703
R-HSA-76002	Platelet activation, signaling and aggregation	1	265	0.023582806798967695	0.40846670065615853	0.40846670065615853	1	116	0.008766626360338573	9606	Homo sapiens	P15692	P15692	R-HSA-481007
R-HSA-9006931	Signaling by Nuclear Receptors	1	273	0.024294740589125213	0.41788309438915594	0.41788309438915594	1	189	0.014283555018137847	9606	Homo sapiens	P48061	P48061	R-HSA-8954199
R-HSA-5663205	Infectious disease	3	1193	0.10616712645723948	0.4182633782605696	0.4182633782605696	8	738	0.055773881499395404	9606	Homo sapiens	P01583;P15692;P12830	P01583;P15692-4;P12830	R-HSA-8876948;R-HSA-449058;R-HSA-9679477;R-HSA-8876497;R-HSA-8876993;R-HSA-448703;R-HSA-8877003;R-HSA-112333
R-HSA-109582	Hemostasis	2	726	0.06460799145679452	0.4203263498743761	0.4203263498743761	2	334	0.025241837968561064	9606	Homo sapiens	P15692;Q08722	P15692;Q08722	R-HSA-481007;R-HSA-202703
R-HSA-1257604	PIP3 activates AKT signaling	1	279	0.024828690931743346	0.42485130971271423	0.42485130971271423	1	86	0.006499395405078597	9606	Homo sapiens	P09038	P09038	R-HSA-2316434
R-HSA-2262752	Cellular responses to stress	2	737	0.0655869004182611	0.4279870999827269	0.4279870999827269	2	373	0.028189238210399033	9606	Homo sapiens	P01583;P15692	P01583;P15692	R-HSA-4568740;R-HSA-1235037
R-HSA-8953897	Cellular responses to stimuli	2	751	0.06683278455103675	0.4376703711331822	0.4376703711331822	2	404	0.03053204353083434	9606	Homo sapiens	P01583;P15692	P01583;P15692	R-HSA-4568740;R-HSA-1235037
R-HSA-9006925	Intracellular signaling by second messengers	1	319	0.028388359882530925	0.46931159317838056	0.46931159317838056	1	114	0.008615477629987909	9606	Homo sapiens	P09038	P09038	R-HSA-2316434
R-HSA-9658195	Leishmania infection	1	345	0.03070214470054285	0.4964303589642125	0.4964303589642125	2	95	0.00717956469165659	9606	Homo sapiens	P01583	P01583	R-HSA-449058;R-HSA-448703
R-HSA-5663202	Diseases of signal transduction by growth factor receptors and second messengers	1	457	0.04066921776274807	0.5988522508485985	0.5988522508485985	43	482	0.036426844014510275	9606	Homo sapiens	P09038	P09038	R-HSA-2023455;R-HSA-2023451;R-HSA-5655315;R-HSA-5655326;R-HSA-5655262;R-HSA-5655263;R-HSA-5654748;R-HSA-5655323;R-HSA-5655320;R-HSA-2033488;R-HSA-8853320;R-HSA-2033486;R-HSA-5655301;R-HSA-5655233;R-HSA-5655247;R-HSA-5655244;R-HSA-5655245;R-HSA-5655243;R-HSA-2033474;R-HSA-5655240;R-HSA-5655241;R-HSA-2033472;R-HSA-1839100;R-HSA-5655285;R-HSA-1839098;R-HSA-5655295;R-HSA-1839094;R-HSA-5655290;R-HSA-2…
R-HSA-1266738	Developmental Biology	2	1110	0.09878081338435525	0.6539020949055987	0.6539020949055987	2	555	0.04194377267230955	9606	Homo sapiens	P48061;P09038	P48061;P09038	R-HSA-480515;R-HSA-8986258
R-HSA-422475	Axon guidance	1	558	0.04965738186348669	0.6738896937769792	0.6738896937769792	1	297	0.02244558645707376	9606	Homo sapiens	P48061	P48061	R-HSA-8986258
R-HSA-9675108	Nervous system development	1	584	0.05197116668149862	0.6909177853135562	0.6909177853135562	1	323	0.024410519951632407	9606	Homo sapiens	P48061	P48061	R-HSA-8986258
R-HSA-212436	Generic Transcription Pathway	1	1258	0.11195158850226929	0.9266151993574203	0.9266151993574203	1	829	0.06265114873035066	9606	Homo sapiens	P15692	P15692	R-HSA-8864936
R-HSA-73857	RNA Polymerase II Transcription	1	1380	0.1228085788021714	0.9440144092467585	0.9440144092467585	1	890	0.06726118500604594	9606	Homo sapiens	P15692	P15692	R-HSA-8864936
R-HSA-74160	Gene expression (Transcription)	1	1524	0.13562338702500668	0.9594989601998961	0.9594989601998961	1	1004	0.07587666263603386	9606	Homo sapiens	P15692	P15692	R-HSA-8864936

## Sheet: Down-Up-Up
Pathway identifier	Pathway name	#Entities found	#Entities total	Entities ratio	Entities pValue	Entities FDR	#Reactions found	#Reactions total	Reactions ratio	Species identifier	Species name	Submitted entities found	Mapped entities	Found reaction identifiers
R-HSA-6783783	Interleukin-10 signaling	2	45	0.004004627569636023	9.57092e+10	0.0033498235521017827	1	15	0.001133615477629988	9606	Homo sapiens	P09919;P13500	P09919;P13500	R-HSA-6784160
R-HSA-1433559	Regulation of KIT signaling	1	16	0.0014238675803150307	0.00568331747082218	0.043758896959769755	7	8	6.04595e+11	9606	Homo sapiens	P21583	P21583-1	R-HSA-205319;R-HSA-1562640;R-HSA-1433506;R-HSA-1433410;R-HSA-205306;R-HSA-1470011;R-HSA-205244
R-HSA-449836	Other interleukin signaling	1	24	0.002135801370472546	0.008515874547208702	0.043758896959769755	2	17	0.001284764207980653	9606	Homo sapiens	P09919	P09919	R-HSA-8854738;R-HSA-6787737
R-HSA-9705462	Inactivation of CSF3 (G-CSF) signaling	1	25	0.0022247930942422356	0.008869518174868363	0.043758896959769755	5	9	6.80169e+11	9606	Homo sapiens	P09919	P09919	R-HSA-9705729;R-HSA-9705726;R-HSA-9707977;R-HSA-9705738;R-HSA-9705467
R-HSA-449147	Signaling by Interleukins	2	457	0.04066921776274807	0.00939398834436389	0.043758896959769755	4	493	0.03725816203143894	9606	Homo sapiens	P09919;P13500	P09919;P13500	R-HSA-6789524;R-HSA-8854738;R-HSA-6784160;R-HSA-6787737
R-HSA-380994	ATF4 activates genes in response to endoplasmic reticulum stress	1	27	0.0024027765417816145	0.009576521611273092	0.043758896959769755	1	7	5.29021e+11	9606	Homo sapiens	P13500	P13500	R-HSA-1791056
R-HSA-9674555	Signaling by CSF3 (G-CSF)	1	30	0.0026697517130906826	0.010636317471717005	0.043758896959769755	15	21	0.0015870616686819831	9606	Homo sapiens	P09919	P09919	R-HSA-9674546;R-HSA-9677585;R-HSA-9705726;R-HSA-9674808;R-HSA-9674558;R-HSA-9705467;R-HSA-9674563;R-HSA-9674562;R-HSA-9674816;R-HSA-9676071;R-HSA-9674567;R-HSA-9705729;R-HSA-9677579;R-HSA-9707977;R-HSA-9705738
R-HSA-381042	PERK regulates gene expression	1	32	0.0028477351606300614	0.011342375379405745	0.043758896959769755	1	11	8.31318e+11	9606	Homo sapiens	P13500	P13500	R-HSA-1791056
R-HSA-1433557	Signaling by SCF-KIT	1	45	0.004004627569636023	0.015922544659050186	0.043758896959769755	34	39	0.0029474002418379687	9606	Homo sapiens	P21583	P21583-1	R-HSA-1433428;R-HSA-205319;R-HSA-1433488;R-HSA-1562641;R-HSA-1562640;R-HSA-1433501;R-HSA-205321;R-HSA-1433374;R-HSA-205262;R-HSA-1433542;R-HSA-205328;R-HSA-205205;R-HSA-9669893;R-HSA-1433410;R-HSA-1433418;R-HSA-205286;R-HSA-1433456;R-HSA-1433395;R-HSA-205289;R-HSA-1433471;R-HSA-1470012;R-HSA-205231;R-HSA-1470010;R-HSA-1470011;R-HSA-1472121;R-HSA-1470009;R-HSA-205234;R-HSA-205238;R-HSA-1433506;R-H…
R-HSA-380108	Chemokine receptors bind chemokines	1	57	0.005072528254872297	0.020136251175672748	0.043758896959769755	1	19	0.001435912938331318	9606	Homo sapiens	P13500	P13500	R-HSA-443986
R-HSA-168256	Immune System	3	2249	0.2001423867580315	0.02725471058000295	0.043758896959769755	20	1587	0.11993651753325273	9606	Homo sapiens	P09919;P13500;Q29983	P09919;P13500;Q29983	R-HSA-9674546;R-HSA-9677585;R-HSA-198983;R-HSA-6784160;R-HSA-9705726;R-HSA-9674808;R-HSA-9674558;R-HSA-9705467;R-HSA-9674563;R-HSA-9674562;R-HSA-9674816;R-HSA-6789524;R-HSA-9676071;R-HSA-9674567;R-HSA-9705729;R-HSA-8854738;R-HSA-9677579;R-HSA-9707977;R-HSA-9705738;R-HSA-6787737
R-HSA-1280215	Cytokine Signaling in Immune system	2	804	0.07154934591083029	0.027864209745817825	0.043758896959769755	19	708	0.05350665054413543	9606	Homo sapiens	P09919;P13500	P09919;P13500	R-HSA-9674546;R-HSA-9677585;R-HSA-6784160;R-HSA-9705726;R-HSA-9674808;R-HSA-9674558;R-HSA-9705467;R-HSA-9674563;R-HSA-9674562;R-HSA-9674816;R-HSA-6789524;R-HSA-9676071;R-HSA-9674567;R-HSA-9705729;R-HSA-8854738;R-HSA-9677579;R-HSA-9707977;R-HSA-9705738;R-HSA-6787737
R-HSA-2219530	Constitutive Signaling by Aberrant PI3K in Cancer	1	89	0.007920263415502359	0.03130665366209484	0.043758896959769755	1	2	1.51149e+12	9606	Homo sapiens	P21583	P21583-1	R-HSA-2400009
R-HSA-381119	Unfolded Protein Response (UPR)	1	92	0.008187238586811427	0.03234895979113073	0.043758896959769755	1	94	0.007103990326481258	9606	Homo sapiens	P13500	P13500	R-HSA-1791056
R-HSA-6785807	Interleukin-4 and Interleukin-13 signaling	1	111	0.009878081338435525	0.038930712361054276	0.043758896959769755	1	47	0.003551995163240629	9606	Homo sapiens	P13500	P13500	R-HSA-6789524
R-HSA-2219528	PI3K/AKT Signaling in Cancer	1	116	0.010323039957283973	0.04065715785461543	0.043758896959769755	1	21	0.0015870616686819831	9606	Homo sapiens	P21583	P21583-1	R-HSA-2400009
R-HSA-6811558	PI5P, PP2A and IER3 Regulate PI3K/AKT Signaling	1	118	0.010501023404823352	0.04134708435829615	0.043758896959769755	1	7	5.29021e+11	9606	Homo sapiens	P21583	P21583-1	R-HSA-2316434
R-HSA-199418	Negative regulation of the PI3K/AKT network	1	125	0.011123965471211177	0.043758896959769755	0.043758896959769755	1	10	7.55744e+11	9606	Homo sapiens	P21583	P21583-1	R-HSA-2316434
R-HSA-375276	Peptide ligand-binding receptors	1	198	0.017620361306398505	0.06864036891114911	0.06864036891114911	1	77	0.0058192261185006046	9606	Homo sapiens	P13500	P13500	R-HSA-443986
R-HSA-1257604	PIP3 activates AKT signaling	1	279	0.024828690931743346	0.09567682430485491	0.09567682430485491	1	86	0.006499395405078597	9606	Homo sapiens	P21583	P21583-1	R-HSA-2316434
R-HSA-5673001	RAF/MAP kinase cascade	1	292	0.02598558334074931	0.0999605612672434	0.0999605612672434	1	75	0.00566807738814994	9606	Homo sapiens	P21583	P21583-1	R-HSA-5672965
R-HSA-198933	Immunoregulatory interactions between a Lymphoid and a non-Lymphoid cell	1	297	0.026430541959597757	0.10160409325363862	0.10160409325363862	1	44	0.003325272067714631	9606	Homo sapiens	Q29983	Q29983	R-HSA-198983
R-HSA-5684996	MAPK1/MAPK3 signaling	1	299	0.026608525407137137	0.10226087539325024	0.10226087539325024	1	82	0.006197097944377267	9606	Homo sapiens	P21583	P21583-1	R-HSA-5672965
R-HSA-9006925	Intracellular signaling by second messengers	1	319	0.028388359882530925	0.10880890879677418	0.10880890879677418	1	114	0.008615477629987909	9606	Homo sapiens	P21583	P21583-1	R-HSA-2316434
R-HSA-373076	Class A/1 (Rhodopsin-like receptors)	1	333	0.029634244015306576	0.11337117213569992	0.11337117213569992	1	160	0.012091898428053204	9606	Homo sapiens	P13500	P13500	R-HSA-443986
R-HSA-5683057	MAPK family signaling cascades	1	338	0.030079202634155023	0.1149962990108988	0.1149962990108988	1	122	0.009220072551390568	9606	Homo sapiens	P21583	P21583-1	R-HSA-5672965
R-HSA-5663202	Diseases of signal transduction by growth factor receptors and second messengers	1	457	0.04066921776274807	0.15301928889215144	0.15301928889215144	1	482	0.036426844014510275	9606	Homo sapiens	P21583	P21583-1	R-HSA-2400009
R-HSA-500792	GPCR ligand binding	1	469	0.04173711844798434	0.1567843390154079	0.1567843390154079	1	187	0.014132406287787183	9606	Homo sapiens	P13500	P13500	R-HSA-443986
R-HSA-9006934	Signaling by Receptor Tyrosine Kinases	1	538	0.047877547388092905	0.1781903688949159	0.1781903688949159	34	746	0.05637847642079807	9606	Homo sapiens	P21583	P21583-1	R-HSA-1433428;R-HSA-205319;R-HSA-1433488;R-HSA-1562641;R-HSA-1562640;R-HSA-1433501;R-HSA-205321;R-HSA-1433374;R-HSA-205262;R-HSA-1433542;R-HSA-205328;R-HSA-205205;R-HSA-9669893;R-HSA-1433410;R-HSA-1433418;R-HSA-205286;R-HSA-1433456;R-HSA-1433395;R-HSA-205289;R-HSA-1433471;R-HSA-1470012;R-HSA-205231;R-HSA-1470010;R-HSA-1470011;R-HSA-1472121;R-HSA-1470009;R-HSA-205234;R-HSA-205238;R-HSA-1433506;R-H…
R-HSA-162582	Signal Transduction	2	2574	0.22906469698318058	0.22692995356842438	0.22692995356842438	37	2450	0.18515719467956468	9606	Homo sapiens	P21583;P13500	P13500;P21583-1	R-HSA-1433428;R-HSA-205319;R-HSA-1433488;R-HSA-1562641;R-HSA-1562640;R-HSA-1433501;R-HSA-205321;R-HSA-1433374;R-HSA-205262;R-HSA-1433542;R-HSA-205328;R-HSA-5672965;R-HSA-443986;R-HSA-205205;R-HSA-9669893;R-HSA-1433410;R-HSA-1433418;R-HSA-205286;R-HSA-1433456;R-HSA-1433395;R-HSA-205289;R-HSA-1433471;R-HSA-1470012;R-HSA-205231;R-HSA-1470010;R-HSA-1470011;R-HSA-1472121;R-HSA-1470009;R-HSA-205234;R-H…
R-HSA-372790	Signaling by GPCR	1	706	0.06282815698140073	0.22860480804501027	0.22860480804501027	1	355	0.026828899637243046	9606	Homo sapiens	P13500	P13500	R-HSA-443986
R-HSA-2262752	Cellular responses to stress	1	737	0.0655869004182611	0.23764777384702573	0.23764777384702573	1	373	0.028189238210399033	9606	Homo sapiens	P13500	P13500	R-HSA-1791056
R-HSA-8953897	Cellular responses to stimuli	1	751	0.06683278455103675	0.24170552785524857	0.24170552785524857	1	404	0.03053204353083434	9606	Homo sapiens	P13500	P13500	R-HSA-1791056
R-HSA-1280218	Adaptive Immune System	1	951	0.08463112930497464	0.2979233060566321	0.2979233060566321	1	263	0.019876058041112456	9606	Homo sapiens	Q29983	Q29983	R-HSA-198983
R-HSA-1643685	Disease	1	2022	0.179941265462312	0.5477486887033767	0.5477486887033767	1	1612	0.12182587666263603	9606	Homo sapiens	P21583	P21583-1	R-HSA-2400009

## Sheet: Down-Up-Down
Pathway identifier	Pathway name	#Entities found	#Entities total	Entities ratio	Entities pValue	Entities FDR	#Reactions found	#Reactions total	Reactions ratio	Species identifier	Species name	Submitted entities found	Mapped entities	Found reaction identifiers
R-HSA-1280215	Cytokine Signaling in Immune system	15	804	0.07154934591083029	1855.96	1.98588e+06	62	708	0.05350665054413543	9606	Homo sapiens	P78556;P01374;Q9Y5U5;P09603;O75888;P10147;Q9NYY1;P10145;P14210;Q969D9;P28908;Q9Y275;P05231;P01375;P22301	P78556;P01374;Q9Y5U5;P09603;O75888;P10147;Q9NYY1;P10145;P14210;Q969D9;P28908;Q9Y275;P05231;P01375;P22301	R-HSA-1067667;R-HSA-1112727;R-HSA-6789615;R-HSA-1112602;R-HSA-8987141;R-HSA-1112604;R-HSA-1067676;R-HSA-449803;R-HSA-8987015;R-HSA-1067651;R-HSA-1112708;R-HSA-449811;R-HSA-5668417;R-HSA-8983059;R-HSA-1067659;R-HSA-8983061;R-HSA-8987156;R-HSA-8987179;R-HSA-1112755;R-HSA-6784324;R-HSA-6784323;R-HSA-5668467;R-HSA-6789325;R-HSA-8983077;R-HSA-1112510;R-HSA-8983078;R-HSA-5668454;R-HSA-8937656;R-HSA-106…
R-HSA-6783783	Interleukin-10 signaling	7	45	0.004004627569636023	3828.27	2.02898e+06	12	15	0.001133615477629988	9606	Homo sapiens	P78556;P09603;P10147;P05231;P01375;P22301;P10145	P78556;P09603;P10147;P05231;P01375;P22301;P10145	R-HSA-6784006;R-HSA-6784324;R-HSA-6784323;R-HSA-6784160;R-HSA-449803;R-HSA-6785047;R-HSA-8937656;R-HSA-6784791;R-HSA-449811;R-HSA-6784319;R-HSA-449855;R-HSA-8937654
R-HSA-168256	Immune System	19	2249	0.2001423867580315	2.02603e+06	7.0911e+06	82	1587	0.11993651753325273	9606	Homo sapiens	P01374;P78556;Q9Y5U5;P09603;O75888;P10747;P10147;Q9BQ51;Q9NYY1;P10145;P14210;P16410;P28908;Q969D9;P05231;Q9Y275;Q9Y286;P01375;P22301	P01374;P78556;Q9Y5U5;P09603;O75888;P10747;P10147;Q9BQ51;Q9NYY1;P10145;P14210;P16410;P28908;Q969D9;P05231;Q9Y275;Q9Y286;P01375;P22301	R-HSA-389381;R-HSA-1067667;R-HSA-1112727;R-HSA-389762;R-HSA-6789615;R-HSA-1112602;R-HSA-8987141;R-HSA-1112604;R-HSA-1067676;R-HSA-449803;R-HSA-8987015;R-HSA-1067651;R-HSA-1112708;R-HSA-449811;R-HSA-5668417;R-HSA-389532;R-HSA-8983059;R-HSA-1067659;R-HSA-8983061;R-HSA-8987156;R-HSA-8987179;R-HSA-1112755;R-HSA-6784324;R-HSA-389158;R-HSA-6784323;R-HSA-5668467;R-HSA-6789325;R-HSA-8983077;R-HSA-1112510…
R-HSA-5669034	TNFs bind their physiological receptors	5	30	0.0026697517130906826	4.38455e+06	1.13998e+09	4	13	9.82467e+11	9606	Homo sapiens	P01374;Q9Y5U5;O75888;P28908;Q9Y275	P01374;Q9Y5U5;O75888;P28908;Q9Y275	R-HSA-5676607;R-HSA-8856189;R-HSA-5675947;R-HSA-5669097
R-HSA-449147	Signaling by Interleukins	10	457	0.04066921776274807	868639	1.82414e+09	46	493	0.03725816203143894	9606	Homo sapiens	P78556;P14210;P09603;Q969D9;P10147;P05231;Q9NYY1;P01375;P10145;P22301	P78556;P14210;P09603;Q969D9;P10147;P05231;Q9NYY1;P01375;P10145;P22301	R-HSA-9009227;R-HSA-1067667;R-HSA-9009485;R-HSA-6784160;R-HSA-1112727;R-HSA-6789615;R-HSA-1112602;R-HSA-8987141;R-HSA-1112604;R-HSA-1067676;R-HSA-449803;R-HSA-8987015;R-HSA-1112514;R-HSA-1067651;R-HSA-1112708;R-HSA-449811;R-HSA-6784319;R-HSA-8981073;R-HSA-9009488;R-HSA-8983059;R-HSA-1067659;R-HSA-8983061;R-HSA-8987156;R-HSA-8987220;R-HSA-6784006;R-HSA-8987179;R-HSA-1112690;R-HSA-1112755;R-HSA-678…
R-HSA-5668541	TNFR2 non-canonical NF-kB pathway	6	102	0.009077155824508321	4.94539e+07	8.40717e+08	16	43	0.0032496977025392986	9606	Homo sapiens	P01374;Q9Y5U5;O75888;P28908;Q9Y275;P01375	P01374;Q9Y5U5;O75888;P28908;Q9Y275;P01375	R-HSA-5668534;R-HSA-5676599;R-HSA-5676596;R-HSA-5668404;R-HSA-5668789;R-HSA-5668467;R-HSA-5676593;R-HSA-5668414;R-HSA-5676607;R-HSA-5668454;R-HSA-5668481;R-HSA-5668417;R-HSA-5676591;R-HSA-8856189;R-HSA-5675947;R-HSA-5669097
R-HSA-6785807	Interleukin-4 and Interleukin-13 signaling	5	111	0.009878081338435525	2.72804e+10	4.09206e+10	3	47	0.003551995163240629	9606	Homo sapiens	P14210;P05231;P01375;P22301;P10145	P14210;P05231;P01375;P22301;P10145	R-HSA-6789524;R-HSA-6789615;R-HSA-6789325
R-HSA-9662834	CD163 mediating an anti-inflammatory response	2	9	8.00926e+11	1.60486e+10	0.002086317306020935	1	9	6.80169e+11	9606	Homo sapiens	P05231;P22301	P05231;P22301	R-HSA-9662781
R-HSA-8877330	RUNX1 and FOXP3 control the development of regulatory T lymphocytes (Tregs)	2	10	8.89917e+11	1.97884e+11	0.002142224780339319	2	20	0.0015114873035066505	9606	Homo sapiens	Q9Y5U5;P16410	Q9Y5U5;P16410	R-HSA-8877493;R-HSA-8877421
R-HSA-380108	Chemokine receptors bind chemokines	3	57	0.005072528254872297	2.14222e+11	0.002142224780339319	4	19	0.001435912938331318	9606	Homo sapiens	P78556;P10147;P10145	P78556;P10147;P10145	R-HSA-373813;R-HSA-443986;R-HSA-373791;R-HSA-373087
R-HSA-5676594	TNF receptor superfamily (TNFSF) members mediating non-canonical NF-kB pathway	2	17	0.0015128593040847202	5.66926e+10	0.005102332239871665	5	12	9.06892e+11	9606	Homo sapiens	P01374;Q9Y275	P01374;Q9Y275	R-HSA-5676599;R-HSA-5676596;R-HSA-5668789;R-HSA-5676593;R-HSA-5676591
R-HSA-388841	Costimulation by the CD28 family	3	88	0.007831271691732668	7.56384e+11	0.006051072660381962	19	35	0.0026451027811366383	9606	Homo sapiens	P16410;P10747;Q9BQ51	P16410;P10747;Q9BQ51	R-HSA-389381;R-HSA-389348;R-HSA-389158;R-HSA-389350;R-HSA-388833;R-HSA-388832;R-HSA-389762;R-HSA-388814;R-HSA-388809;R-HSA-389352;R-HSA-388808;R-HSA-388811;R-HSA-389354;R-HSA-388829;R-HSA-389532;R-HSA-388828;R-HSA-388831;R-HSA-389759;R-HSA-389758
R-HSA-1266695	Interleukin-7 signaling	2	25	0.0022247930942422356	0.0012139140018345707	0.009711312014676565	5	26	0.0019649334945586456	9606	Homo sapiens	P14210;Q969D9	P14210;Q969D9	R-HSA-8983059;R-HSA-8983077;R-HSA-8983061;R-HSA-8983078;R-HSA-1266684
R-HSA-9734091	Drug-mediated inhibition of MET activation	1	2	1.77983e+12	0.004085614708518204	0.028599302959627426	1	2	1.51149e+12	9606	Homo sapiens	P14210	P14210	R-HSA-9735946
R-HSA-164939	Nef mediated downregulation of CD28 cell surface expression	1	3	2.66975e+12	0.006122429832517096	0.036734578995102574	3	3	2.26723e+12	9606	Homo sapiens	P10747	P10747	R-HSA-167633;R-HSA-167637;R-HSA-167630
R-HSA-8875791	MET activates STAT3	1	3	2.66975e+12	0.006122429832517096	0.036734578995102574	2	4	3.02297e+11	9606	Homo sapiens	P14210	P14210	R-HSA-8875817;R-HSA-8875816
R-HSA-375276	Peptide ligand-binding receptors	3	198	0.017620361306398505	0.007442441432787161	0.04465464859672297	5	77	0.0058192261185006046	9606	Homo sapiens	P78556;P10147;P10145	P78556;P10147;P10145	R-HSA-373813;R-HSA-443986;R-HSA-373791;R-HSA-373087;R-HSA-374251
R-HSA-8875513	MET interacts with TNS proteins	1	5	4.44959e+11	0.010184112898329323	0.04883598284681501	2	2	1.51149e+12	9606	Homo sapiens	P14210	P14210	R-HSA-8875523;R-HSA-8875531
R-HSA-8865999	MET activates PTPN11	1	5	4.44959e+11	0.010184112898329323	0.04883598284681501	1	1	7.55744e+10	9606	Homo sapiens	P14210	P14210	R-HSA-8865994
R-HSA-2559582	Senescence-Associated Secretory Phenotype (SASP)	2	81	0.007208329625344843	0.011888417187545186	0.04883598284681501	2	22	0.0016626360338573155	9606	Homo sapiens	P05231;P10145	P05231;P10145	R-HSA-3790137;R-HSA-3790130
R-HSA-6806942	MET Receptor Activation	1	6	5.3395e+11	0.012208995711703752	0.04883598284681501	5	5	3.77872e+12	9606	Homo sapiens	P14210	P14210	R-HSA-6806974;R-HSA-6806957;R-HSA-6800299;R-HSA-6800298;R-HSA-6800200
R-HSA-8851907	MET activates PI3K/AKT signaling	1	6	5.3395e+11	0.012208995711703752	0.04883598284681501	5	5	3.77872e+12	9606	Homo sapiens	P14210	P14210	R-HSA-8851908;R-HSA-8852019;R-HSA-8851954;R-HSA-8851919;R-HSA-8851933
R-HSA-5626978	TNFR1-mediated ceramide production	1	6	5.3395e+11	0.012208995711703752	0.04883598284681501	3	3	2.26723e+12	9606	Homo sapiens	P01375	P01375	R-HSA-5626981;R-HSA-5626982;R-HSA-5626988
R-HSA-2219530	Constitutive Signaling by Aberrant PI3K in Cancer	2	89	0.007920263415502359	0.014211481538852433	0.05363211237214616	1	2	1.51149e+12	9606	Homo sapiens	P14210;P10747	P14210;P10747	R-HSA-2400009
R-HSA-450520	HuR (ELAVL1) binds and stabilizes mRNA	1	8	7.11934e+11	0.0162468809791263	0.05363211237214616	2	7	5.29021e+11	9606	Homo sapiens	O75888	O75888	R-HSA-450595;R-HSA-450387
R-HSA-8957275	Post-translational protein phosphorylation	2	107	0.009522114443356768	0.02008982334764131	0.05363211237214616	1	1	7.55744e+10	9606	Homo sapiens	P09603;P05231	P09603;P05231	R-HSA-8952289
R-HSA-8875656	MET receptor recycling	1	10	8.89917e+11	0.020268975053276295	0.05363211237214616	2	2	1.51149e+12	9606	Homo sapiens	P14210	P14210	R-HSA-8875661;R-HSA-8875659
R-HSA-112411	MAPK1 (ERK2) activation	1	10	8.89917e+11	0.020268975053276295	0.05363211237214616	1	3	2.26723e+12	9606	Homo sapiens	P05231	P05231	R-HSA-109858
R-HSA-8875555	MET activates RAP1 and RAC1	1	11	9.78909e+11	0.02227411882574526	0.05363211237214616	5	5	3.77872e+12	9606	Homo sapiens	P14210	P14210	R-HSA-8875591;R-HSA-8875558;R-HSA-8875540;R-HSA-8875568;R-HSA-8875576
R-HSA-110056	MAPK3 (ERK1) activation	1	11	9.78909e+11	0.02227411882574526	0.05363211237214616	1	4	3.02297e+11	9606	Homo sapiens	P05231	P05231	R-HSA-109857
R-HSA-2219528	PI3K/AKT Signaling in Cancer	2	116	0.010323039957283973	0.023351003404160853	0.05363211237214616	1	21	0.0015870616686819831	9606	Homo sapiens	P14210;P10747	P14210;P10747	R-HSA-2400009
R-HSA-6811558	PI5P, PP2A and IER3 Regulate PI3K/AKT Signaling	2	118	0.010501023404823352	0.02410367591632434	0.05363211237214616	1	7	5.29021e+11	9606	Homo sapiens	P14210;P10747	P14210;P10747	R-HSA-2316434
R-HSA-8851805	MET activates RAS signaling	1	12	0.001067900685236273	0.0242753368931079	0.05363211237214616	10	10	7.55744e+11	9606	Homo sapiens	P14210	P14210	R-HSA-8851877;R-HSA-8851859;R-HSA-8851827;R-HSA-8851890;R-HSA-8851842;R-HSA-8851888;R-HSA-8851900;R-HSA-8851804;R-HSA-8851899;R-HSA-8851866
R-HSA-389359	CD28 dependent Vav1 pathway	1	12	0.001067900685236273	0.0242753368931079	0.05363211237214616	5	6	4.53446e+12	9606	Homo sapiens	P10747	P10747	R-HSA-389348;R-HSA-389350;R-HSA-388814;R-HSA-389352;R-HSA-389354
R-HSA-381426	Regulation of Insulin-like Growth Factor (IGF) transport and uptake by Insulin-like Growth Factor Binding Proteins (IGFBPs)	2	124	0.011034973747441487	0.026421228249513096	0.05363211237214616	1	14	0.0010580411124546554	9606	Homo sapiens	P09603;P05231	P09603;P05231	R-HSA-8952289
R-HSA-199418	Negative regulation of the PI3K/AKT network	2	125	0.011123965471211177	0.02681605618607308	0.05363211237214616	1	10	7.55744e+11	9606	Homo sapiens	P14210;P10747	P14210;P10747	R-HSA-2316434
R-HSA-5357786	TNFR1-induced proapoptotic signaling	1	14	0.0012458841327756519	0.028266025247885573	0.05653205049577115	1	3	2.26723e+12	9606	Homo sapiens	P01375	P01375	R-HSA-83582
R-HSA-71240	Tryptophan catabolism	1	14	0.0012458841327756519	0.028266025247885573	0.05653205049577115	1	13	9.82467e+11	9606	Homo sapiens	P14902	P14902	R-HSA-198563
R-HSA-373076	Class A/1 (Rhodopsin-like receptors)	3	333	0.029634244015306576	0.029600516195848692	0.059201032391697384	5	160	0.012091898428053204	9606	Homo sapiens	P78556;P10147;P10145	P78556;P10147;P10145	R-HSA-373813;R-HSA-443986;R-HSA-373791;R-HSA-373087;R-HSA-374251
R-HSA-1059683	Interleukin-6 signaling	1	15	0.0013348758565453413	0.03025551017036654	0.06051102034073308	16	20	0.0015114873035066505	9606	Homo sapiens	P05231	P05231	R-HSA-1112690;R-HSA-1112755;R-HSA-1067667;R-HSA-1112565;R-HSA-1112727;R-HSA-1067640;R-HSA-1112602;R-HSA-1112604;R-HSA-1067676;R-HSA-1112510;R-HSA-1112703;R-HSA-1112514;R-HSA-1067651;R-HSA-1112708;R-HSA-1067688;R-HSA-1067659
R-HSA-389513	CTLA4 inhibitory signaling	1	21	0.0018688261991634779	0.042110849092814595	0.06348650435538006	4	5	3.77872e+12	9606	Homo sapiens	P16410	P16410	R-HSA-388833;R-HSA-388829;R-HSA-389532;R-HSA-388809
R-HSA-6807004	Negative regulation of MET activity	1	21	0.0018688261991634779	0.042110849092814595	0.06348650435538006	8	12	9.06892e+11	9606	Homo sapiens	P14210	P14210	R-HSA-6807027;R-HSA-8875490;R-HSA-6807008;R-HSA-8875183;R-HSA-8874685;R-HSA-8875451;R-HSA-8875482;R-HSA-9735946
R-HSA-389357	CD28 dependent PI3K/Akt signaling	1	22	0.001957817922933167	0.04407321150238319	0.06348650435538006	2	9	6.80169e+11	9606	Homo sapiens	P10747	P10747	R-HSA-389158;R-HSA-388832
R-HSA-164938	Nef-mediates down modulation of cell surface receptors by recruiting them to clathrin adapters	1	22	0.001957817922933167	0.04407321150238319	0.06348650435538006	3	15	0.001133615477629988	9606	Homo sapiens	P10747	P10747	R-HSA-167633;R-HSA-167637;R-HSA-167630
R-HSA-2559583	Cellular Senescence	2	166	0.014772626145768443	0.044968960292363636	0.06348650435538006	2	89	0.006726118500604595	9606	Homo sapiens	P05231;P10145	P05231;P10145	R-HSA-3790137;R-HSA-3790130
R-HSA-112409	RAF-independent MAPK1/3 activation	1	24	0.002135801370472546	0.047986406381320346	0.06348650435538006	2	12	9.06892e+11	9606	Homo sapiens	P05231	P05231	R-HSA-109857;R-HSA-109858
R-HSA-449836	Other interleukin signaling	1	24	0.002135801370472546	0.047986406381320346	0.06348650435538006	2	17	0.001284764207980653	9606	Homo sapiens	P09603	P09603	R-HSA-9009485;R-HSA-9009488
R-HSA-8854691	Interleukin-20 family signaling	1	25	0.0022247930942422356	0.049937253227163914	0.06348650435538006	7	56	0.004232164449818622	9606	Homo sapiens	Q9NYY1	Q9NYY1	R-HSA-8987179;R-HSA-9009227;R-HSA-8987104;R-HSA-8987141;R-HSA-8987156;R-HSA-8987220;R-HSA-8987015
R-HSA-380994	ATF4 activates genes in response to endoplasmic reticulum stress	1	27	0.0024027765417816145	0.053827481576760094	0.06348650435538006	1	7	5.29021e+11	9606	Homo sapiens	P10145	P10145	R-HSA-517731
R-HSA-6783589	Interleukin-6 family signaling	1	28	0.0024917682655513037	0.05576687738026709	0.06348650435538006	16	34	0.002569528415961306	9606	Homo sapiens	P05231	P05231	R-HSA-1112690;R-HSA-1112755;R-HSA-1067667;R-HSA-1112565;R-HSA-1112727;R-HSA-1067640;R-HSA-1112602;R-HSA-1112604;R-HSA-1067676;R-HSA-1112510;R-HSA-1112703;R-HSA-1112514;R-HSA-1067651;R-HSA-1112708;R-HSA-1067688;R-HSA-1067659
R-HSA-164952	The role of Nef in HIV-1 replication and disease pathogenesis	1	29	0.0025807599893209934	0.057702470448172005	0.06348650435538006	3	20	0.0015114873035066505	9606	Homo sapiens	P10747	P10747	R-HSA-167633;R-HSA-167637;R-HSA-167630
R-HSA-5357956	TNFR1-induced NFkappaB signaling pathway	1	30	0.0026697517130906826	0.059634267898531323	0.06348650435538006	5	5	3.77872e+12	9606	Homo sapiens	P01375	P01375	R-HSA-5357776;R-HSA-5357904;R-HSA-5357860;R-HSA-5357780;R-HSA-5357757
R-HSA-8874081	MET activates PTK2 signaling	1	30	0.0026697517130906826	0.059634267898531323	0.06348650435538006	5	5	3.77872e+12	9606	Homo sapiens	P14210	P14210	R-HSA-8874083;R-HSA-8874082;R-HSA-8874080;R-HSA-8874079;R-HSA-8874078
R-HSA-381042	PERK regulates gene expression	1	32	0.0028477351606300614	0.06348650435538006	0.06348650435538006	1	11	8.31318e+11	9606	Homo sapiens	P10145	P10145	R-HSA-517731
R-HSA-389356	CD28 co-stimulation	1	33	0.0029367268843997507	0.06540695753460679	0.06540695753460679	11	19	0.001435912938331318	9606	Homo sapiens	P10747	P10747	R-HSA-389381;R-HSA-389348;R-HSA-389158;R-HSA-389350;R-HSA-388832;R-HSA-388831;R-HSA-388814;R-HSA-389352;R-HSA-388808;R-HSA-388811;R-HSA-389354
R-HSA-8878171	Transcriptional regulation by RUNX1	2	208	0.0185102785440954	0.06706686337069523	0.06706686337069523	2	132	0.009975816203143894	9606	Homo sapiens	Q9Y5U5;P16410	Q9Y5U5;P16410	R-HSA-8877493;R-HSA-8877421
R-HSA-500792	GPCR ligand binding	3	469	0.04173711844798434	0.06910830245227428	0.06910830245227428	5	187	0.014132406287787183	9606	Homo sapiens	P78556;P10147;P10145	P78556;P10147;P10145	R-HSA-373813;R-HSA-443986;R-HSA-373791;R-HSA-373087;R-HSA-374251
R-HSA-8950505	Gene and protein expression by JAK-STAT signaling after Interleukin-12 stimulation	1	37	0.0032926937794785084	0.0730511680164625	0.0730511680164625	1	36	0.002720677146311971	9606	Homo sapiens	P22301	P22301	R-HSA-8981073
R-HSA-5357905	Regulation of TNFR1 signaling	1	39	0.0034706772270178873	0.07685081037586938	0.07685081037586938	7	17	0.001284764207980653	9606	Homo sapiens	P01375	P01375	R-HSA-5693108;R-HSA-5357845;R-HSA-5634221;R-HSA-5357928;R-HSA-5693055;R-HSA-8863101;R-HSA-5626953
R-HSA-8853884	Transcriptional Regulation by VENTX	1	39	0.0034706772270178873	0.07685081037586938	0.07685081037586938	1	13	9.82467e+11	9606	Homo sapiens	P05231	P05231	R-HSA-3790130
R-HSA-8875878	MET promotes cell motility	1	41	0.003648660674557266	0.0806355521969282	0.0806355521969282	12	12	9.06892e+11	9606	Homo sapiens	P14210	P14210	R-HSA-8875591;R-HSA-8875558;R-HSA-8874083;R-HSA-8875523;R-HSA-8874082;R-HSA-8874080;R-HSA-8875531;R-HSA-8875540;R-HSA-8875568;R-HSA-8874079;R-HSA-8874078;R-HSA-8875576
R-HSA-389948	PD-1 signaling	1	42	0.0037376523983269558	0.08252235284688336	0.08252235284688336	4	5	3.77872e+12	9606	Homo sapiens	Q9BQ51	Q9BQ51	R-HSA-389762;R-HSA-388828;R-HSA-389759;R-HSA-389758
R-HSA-9020591	Interleukin-12 signaling	1	46	0.0040936192934057135	0.09003258250893609	0.09003258250893609	1	56	0.004232164449818622	9606	Homo sapiens	P22301	P22301	R-HSA-8981073
R-HSA-75893	TNF signaling	1	48	0.004271602740945092	0.09376561046669196	0.09376561046669196	20	32	0.0024183796856106408	9606	Homo sapiens	P01375	P01375	R-HSA-5357776;R-HSA-5357904;R-HSA-5693108;R-HSA-5357845;R-HSA-5357780;R-HSA-5693055;R-HSA-83656;R-HSA-3371385;R-HSA-3371353;R-HSA-5357757;R-HSA-83660;R-HSA-5626981;R-HSA-5626982;R-HSA-5357860;R-HSA-5634221;R-HSA-5357928;R-HSA-5626988;R-HSA-8863101;R-HSA-5626953;R-HSA-83582
R-HSA-9662851	Anti-inflammatory response favouring Leishmania parasite infection	2	259	0.02304885645634956	0.09772811904823364	0.09772811904823364	3	40	0.003022974607013301	9606	Homo sapiens	P05231;P22301	P05231;P22301	R-HSA-9662710;R-HSA-9664346;R-HSA-9662781
R-HSA-9664433	Leishmania parasite growth and survival	2	259	0.02304885645634956	0.09772811904823364	0.09772811904823364	3	40	0.003022974607013301	9606	Homo sapiens	P05231;P22301	P05231;P22301	R-HSA-9662710;R-HSA-9664346;R-HSA-9662781
R-HSA-447115	Interleukin-12 family signaling	1	56	0.004983536531102607	0.1085517597124781	0.1085517597124781	1	114	0.008615477629987909	9606	Homo sapiens	P22301	P22301	R-HSA-8981073
R-HSA-1257604	PIP3 activates AKT signaling	2	279	0.024828690931743346	0.11068715015203445	0.11068715015203445	1	86	0.006499395405078597	9606	Homo sapiens	P14210;P10747	P14210;P10747	R-HSA-2316434
R-HSA-5684996	MAPK1/MAPK3 signaling	2	299	0.026608525407137137	0.12408636745719637	0.12408636745719637	3	82	0.006197097944377267	9606	Homo sapiens	P14210;P05231	P14210;P05231	R-HSA-109857;R-HSA-109858;R-HSA-5672965
R-HSA-1280218	Adaptive Immune System	4	951	0.08463112930497464	0.12489685032331976	0.12489685032331976	20	263	0.019876058041112456	9606	Homo sapiens	P16410;P10747;Q9BQ51;Q9Y286	P16410;P10747;Q9BQ51;Q9Y286	R-HSA-389381;R-HSA-389348;R-HSA-389158;R-HSA-389350;R-HSA-388833;R-HSA-388832;R-HSA-389762;R-HSA-388814;R-HSA-388809;R-HSA-389352;R-HSA-388808;R-HSA-388811;R-HSA-389354;R-HSA-5685607;R-HSA-388829;R-HSA-389532;R-HSA-388828;R-HSA-388831;R-HSA-389759;R-HSA-389758
R-HSA-418594	G alpha (i) signalling events	2	317	0.028210376434991545	0.13647865212921384	0.13647865212921384	3	74	0.005592503022974607	9606	Homo sapiens	P78556;P10145	P78556;P10145	R-HSA-749454;R-HSA-749456;R-HSA-380073
R-HSA-9006925	Intracellular signaling by second messengers	2	319	0.028388359882530925	0.1378733766549196	0.1378733766549196	1	114	0.008615477629987909	9606	Homo sapiens	P14210;P10747	P14210;P10747	R-HSA-2316434
R-HSA-5683057	MAPK family signaling cascades	2	338	0.030079202634155023	0.15128535902751206	0.15128535902751206	3	122	0.009220072551390568	9606	Homo sapiens	P14210;P05231	P14210;P05231	R-HSA-109857;R-HSA-109858;R-HSA-5672965
R-HSA-6806834	Signaling by MET	1	80	0.007119337901575154	0.15153838181912838	0.15153838181912838	45	51	0.003854292623941959	9606	Homo sapiens	P14210	P14210	R-HSA-8875591;R-HSA-8851908;R-HSA-8875523;R-HSA-8851842;R-HSA-6807008;R-HSA-8851919;R-HSA-8875661;R-HSA-6806957;R-HSA-8875659;R-HSA-6800299;R-HSA-8875531;R-HSA-8865994;R-HSA-6800298;R-HSA-8875540;R-HSA-8851859;R-HSA-6807027;R-HSA-8874079;R-HSA-8874078;R-HSA-6806974;R-HSA-8851933;R-HSA-8851804;R-HSA-8851866;R-HSA-8875482;R-HSA-9735946;R-HSA-8875558;R-HSA-8851877;R-HSA-8874083;R-HSA-8874082;R-HSA-8…
R-HSA-9658195	Leishmania infection	2	345	0.03070214470054285	0.15629566327482636	0.15629566327482636	3	95	0.00717956469165659	9606	Homo sapiens	P05231;P22301	P05231;P22301	R-HSA-9662710;R-HSA-9664346;R-HSA-9662781
R-HSA-381340	Transcriptional regulation of white adipocyte differentiation	1	84	0.0074753047966539116	0.15850722648160365	0.15850722648160365	1	18	0.0013603385731559856	9606	Homo sapiens	P01375	P01375	R-HSA-560491
R-HSA-450531	Regulation of mRNA stability by proteins that bind AU-rich elements	1	88	0.007831271691732668	0.16542130156023693	0.16542130156023693	2	26	0.0019649334945586456	9606	Homo sapiens	O75888	O75888	R-HSA-450595;R-HSA-450387
R-HSA-381119	Unfolded Protein Response (UPR)	1	92	0.008187238586811427	0.1722810180816925	0.1722810180816925	1	94	0.007103990326481258	9606	Homo sapiens	P10145	P10145	R-HSA-517731
R-HSA-372790	Signaling by GPCR	3	706	0.06282815698140073	0.1728724710349745	0.1728724710349745	8	355	0.026828899637243046	9606	Homo sapiens	P78556;P10147;P10145	P78556;P10147;P10145	R-HSA-373813;R-HSA-443986;R-HSA-749454;R-HSA-373791;R-HSA-373087;R-HSA-749456;R-HSA-380073;R-HSA-374251
R-HSA-114608	Platelet degranulation	1	128	0.011390940642520246	0.2316387121036343	0.2316387121036343	1	11	8.31318e+11	9606	Homo sapiens	P14210	P14210	R-HSA-481007
R-HSA-9664323	FCGR3A-mediated IL10 synthesis	1	128	0.011390940642520246	0.2316387121036343	0.2316387121036343	1	20	0.0015114873035066505	9606	Homo sapiens	P22301	P22301	R-HSA-9664346
R-HSA-76005	Response to elevated platelet cytosolic Ca2+	1	133	0.011835899261368693	0.23955350646224516	0.23955350646224516	1	14	0.0010580411124546554	9606	Homo sapiens	P14210	P14210	R-HSA-481007
R-HSA-5663202	Diseases of signal transduction by growth factor receptors and second messengers	2	457	0.04066921776274807	0.2399362172125573	0.2399362172125573	1	482	0.036426844014510275	9606	Homo sapiens	P14210;P10747	P14210;P10747	R-HSA-2400009
R-HSA-9660821	ADORA2B mediated anti-inflammatory cytokines production	1	136	0.012102874432677761	0.24426488654758083	0.24426488654758083	1	12	9.06892e+11	9606	Homo sapiens	P05231	P05231	R-HSA-9662710
R-HSA-162909	Host Interactions of HIV factors	1	144	0.012814808222835277	0.2566924589169184	0.2566924589169184	3	54	0.004081015719467957	9606	Homo sapiens	P10747	P10747	R-HSA-167633;R-HSA-167637;R-HSA-167630
R-HSA-162582	Signal Transduction	7	2574	0.22906469698318058	0.2615549200300561	0.2615549200300561	77	2450	0.18515719467956468	9606	Homo sapiens	P78556;P14210;P10747;P10147;P05231;P01375;P10145	P78556;P14210;P10747;P10147;P05231;P01375;P10145	R-HSA-5357776;R-HSA-5357904;R-HSA-8875523;R-HSA-749454;R-HSA-5357780;R-HSA-8851842;R-HSA-6807008;R-HSA-8875661;R-HSA-8875659;R-HSA-8875531;R-HSA-8875540;R-HSA-8851859;R-HSA-6807027;R-HSA-373791;R-HSA-749456;R-HSA-5626953;R-HSA-8851866;R-HSA-9735946;R-HSA-109857;R-HSA-8875558;R-HSA-8851877;R-HSA-109858;R-HSA-8875183;R-HSA-5693055;R-HSA-380073;R-HSA-8875817;R-HSA-8875816;R-HSA-6800200;R-HSA-373813;…
R-HSA-73887	Death Receptor Signalling	1	148	0.013170775117914034	0.2628327035096023	0.2628327035096023	20	93	0.007028415961305925	9606	Homo sapiens	P01375	P01375	R-HSA-5357776;R-HSA-5357904;R-HSA-5693108;R-HSA-5357845;R-HSA-5357780;R-HSA-5693055;R-HSA-83656;R-HSA-3371385;R-HSA-3371353;R-HSA-5357757;R-HSA-83660;R-HSA-5626981;R-HSA-5626982;R-HSA-5357860;R-HSA-5634221;R-HSA-5357928;R-HSA-5626988;R-HSA-8863101;R-HSA-5626953;R-HSA-83582
R-HSA-388396	GPCR downstream signalling	2	631	0.05615377769867402	0.373127400555305	0.373127400555305	3	168	0.012696493349455865	9606	Homo sapiens	P78556;P10145	P78556;P10145	R-HSA-749454;R-HSA-749456;R-HSA-380073
R-HSA-162906	HIV Infection	1	248	0.022069947494882974	0.40147922727162644	0.40147922727162644	3	159	0.012016324062877871	9606	Homo sapiens	P10747	P10747	R-HSA-167633;R-HSA-167637;R-HSA-167630
R-HSA-76002	Platelet activation, signaling and aggregation	1	265	0.023582806798967695	0.4224167161697403	0.4224167161697403	1	116	0.008766626360338573	9606	Homo sapiens	P14210	P14210	R-HSA-481007
R-HSA-5663205	Infectious disease	3	1193	0.10616712645723948	0.44755265394615495	0.44755265394615495	6	738	0.055773881499395404	9606	Homo sapiens	P10747;P05231;P22301	P10747;P05231;P22301	R-HSA-167633;R-HSA-9662710;R-HSA-167637;R-HSA-9664346;R-HSA-167630;R-HSA-9662781
R-HSA-2262752	Cellular responses to stress	2	737	0.0655869004182611	0.45075768440093933	0.45075768440093933	3	373	0.028189238210399033	9606	Homo sapiens	P05231;P10145	P05231;P10145	R-HSA-3790137;R-HSA-517731;R-HSA-3790130
R-HSA-5673001	RAF/MAP kinase cascade	1	292	0.02598558334074931	0.4542372933292027	0.4542372933292027	1	75	0.00566807738814994	9606	Homo sapiens	P14210	P14210	R-HSA-5672965
R-HSA-198933	Immunoregulatory interactions between a Lymphoid and a non-Lymphoid cell	1	297	0.026430541959597757	0.4599429422114869	0.4599429422114869	1	44	0.003325272067714631	9606	Homo sapiens	Q9Y286	Q9Y286	R-HSA-5685607
R-HSA-8953897	Cellular responses to stimuli	2	751	0.06683278455103675	0.46066099286001894	0.46066099286001894	3	404	0.03053204353083434	9606	Homo sapiens	P05231;P10145	P05231;P10145	R-HSA-3790137;R-HSA-517731;R-HSA-3790130
R-HSA-212436	Generic Transcription Pathway	3	1258	0.11195158850226929	0.48384350984790037	0.48384350984790037	3	829	0.06265114873035066	9606	Homo sapiens	Q9Y5U5;P16410;P05231	Q9Y5U5;P16410;P05231	R-HSA-8877493;R-HSA-8877421;R-HSA-3790130
R-HSA-71291	Metabolism of amino acids and derivatives	1	376	0.03346088813740322	0.542862388171641	0.542862388171641	1	247	0.018666868198307134	9606	Homo sapiens	P14902	P14902	R-HSA-198563
R-HSA-73857	RNA Polymerase II Transcription	3	1380	0.1228085788021714	0.5492190476895956	0.5492190476895956	3	890	0.06726118500604594	9606	Homo sapiens	Q9Y5U5;P16410;P05231	Q9Y5U5;P16410;P05231	R-HSA-8877493;R-HSA-8877421;R-HSA-3790130
R-HSA-1643685	Disease	4	2022	0.179941265462312	0.6146024990078663	0.6146024990078663	7	1612	0.12182587666263603	9606	Homo sapiens	P14210;P10747;P05231;P22301	P14210;P10747;P05231;P22301	R-HSA-167633;R-HSA-9662710;R-HSA-167637;R-HSA-9664346;R-HSA-167630;R-HSA-2400009;R-HSA-9662781
R-HSA-74160	Gene expression (Transcription)	3	1524	0.13562338702500668	0.6206070427291277	0.6206070427291277	3	1004	0.07587666263603386	9606	Homo sapiens	Q9Y5U5;P16410;P05231	Q9Y5U5;P16410;P05231	R-HSA-8877493;R-HSA-8877421;R-HSA-3790130
R-HSA-9006934	Signaling by Receptor Tyrosine Kinases	1	538	0.047877547388092905	0.6764551040305358	0.6764551040305358	45	746	0.05637847642079807	9606	Homo sapiens	P14210	P14210	R-HSA-8875591;R-HSA-8851908;R-HSA-8875523;R-HSA-8851842;R-HSA-6807008;R-HSA-8851919;R-HSA-8875661;R-HSA-6806957;R-HSA-8875659;R-HSA-6800299;R-HSA-8875531;R-HSA-8865994;R-HSA-6800298;R-HSA-8875540;R-HSA-8851859;R-HSA-6807027;R-HSA-8874079;R-HSA-8874078;R-HSA-6806974;R-HSA-8851933;R-HSA-8851804;R-HSA-8851866;R-HSA-8875482;R-HSA-9735946;R-HSA-8875558;R-HSA-8851877;R-HSA-8874083;R-HSA-8874082;R-HSA-8…
R-HSA-8953854	Metabolism of RNA	1	675	0.06006941354454036	0.7594513119337211	0.7594513119337211	2	187	0.014132406287787183	9606	Homo sapiens	O75888	O75888	R-HSA-450595;R-HSA-450387
R-HSA-109582	Hemostasis	1	726	0.06460799145679452	0.7847941512687433	0.7847941512687433	1	334	0.025241837968561064	9606	Homo sapiens	P14210	P14210	R-HSA-481007
R-HSA-597592	Post-translational protein modification	2	1423	0.12663522292426804	0.8074770391945171	0.8074770391945171	1	514	0.03884522370012092	9606	Homo sapiens	P09603;P05231	P09603;P05231	R-HSA-8952289
R-HSA-1266738	Developmental Biology	1	1110	0.09878081338435525	0.9085676526356732	0.9085676526356732	1	555	0.04194377267230955	9606	Homo sapiens	P01375	P01375	R-HSA-560491
R-HSA-392499	Metabolism of proteins	2	1946	0.1731778944558156	0.9266832804286501	0.9266832804286501	1	781	0.059023579201934705	9606	Homo sapiens	P09603;P05231	P09603;P05231	R-HSA-8952289
R-HSA-1430728	Metabolism	1	2148	0.19115422265729287	0.9923982843758841	0.9923982843758841	1	2019	0.15258464328899637	9606	Homo sapiens	P14902	P14902	R-HSA-198563

## Sheet: Down-Down-Up
Pathway identifier	Pathway name	#Entities found	#Entities total	Entities ratio	Entities pValue	Entities FDR	#Reactions found	#Reactions total	Reactions ratio	Species identifier	Species name	Submitted entities found	Mapped entities	Found reaction identifiers
R-HSA-187042	TRKA activation by NGF	1	3	2.66975e+12	0.0013341632893872912	0.012427835436128465	4	4	3.02297e+11	9606	Homo sapiens	P01138	P01138	R-HSA-166544;R-HSA-190065;R-HSA-166538;R-HSA-166542
R-HSA-167021	PLC-gamma1 signalling	1	3	2.66975e+12	0.0013341632893872912	0.012427835436128465	3	3	2.26723e+12	9606	Homo sapiens	P01138	P01138	R-HSA-167683;R-HSA-167684;R-HSA-167674
R-HSA-205017	NFG and proNGF binds to p75NTR	1	3	2.66975e+12	0.0013341632893872912	0.012427835436128465	2	2	1.51149e+12	9606	Homo sapiens	P01138	P01138	R-HSA-193653;R-HSA-193642
R-HSA-198745	Signalling to STAT3	1	3	2.66975e+12	0.0013341632893872912	0.012427835436128465	1	1	7.55744e+10	9606	Homo sapiens	P01138	P01138	R-HSA-198732
R-HSA-193681	Ceramide signalling	1	3	2.66975e+12	0.0013341632893872912	0.012427835436128465	1	2	1.51149e+12	9606	Homo sapiens	P01138	P01138	R-HSA-193672
R-HSA-9036866	Expression and Processing of Neurotrophins	1	4	3.55967e+11	0.0017785678020639795	0.012427835436128465	5	5	3.77872e+12	9606	Homo sapiens	P01138	P01138	R-HSA-167014;R-HSA-167047;R-HSA-187045;R-HSA-187035;R-HSA-187020
R-HSA-167060	NGF processing	1	4	3.55967e+11	0.0017785678020639795	0.012427835436128465	5	5	3.77872e+12	9606	Homo sapiens	P01138	P01138	R-HSA-167014;R-HSA-167047;R-HSA-187045;R-HSA-187035;R-HSA-187020
R-HSA-209563	Axonal growth stimulation	1	4	3.55967e+11	0.0017785678020639795	0.012427835436128465	1	2	1.51149e+12	9606	Homo sapiens	P01138	P01138	R-HSA-193646
R-HSA-187706	Signalling to p38 via RIT and RIN	1	5	4.44959e+11	0.002222814093286618	0.012427835436128465	3	3	2.26723e+12	9606	Homo sapiens	P01138	P01138	R-HSA-187698;R-HSA-187746;R-HSA-187697
R-HSA-205025	NADE modulates death signalling	1	6	5.3395e+11	0.002666902205308852	0.012427835436128465	3	3	2.26723e+12	9606	Homo sapiens	P01138	P01138	R-HSA-193650;R-HSA-204981;R-HSA-205117
R-HSA-193670	p75NTR negatively regulates cell cycle via SC1	1	6	5.3395e+11	0.002666902205308852	0.012427835436128465	1	3	2.26723e+12	9606	Homo sapiens	P01138	P01138	R-HSA-193643
R-HSA-170984	ARMS-mediated activation	1	7	6.22942e+11	0.0031108321803745564	0.012427835436128465	6	6	4.53446e+12	9606	Homo sapiens	P01138	P01138	R-HSA-169891;R-HSA-169904;R-HSA-169905;R-HSA-169895;R-HSA-9612980;R-HSA-169901
R-HSA-187015	Activation of TRKA receptors	1	7	6.22942e+11	0.0031108321803745564	0.012427835436128465	4	8	6.04595e+11	9606	Homo sapiens	P01138	P01138	R-HSA-166544;R-HSA-190065;R-HSA-166538;R-HSA-166542
R-HSA-198203	PI3K/AKT activation	1	9	8.00926e+11	0.003998217888580569	0.012427835436128465	3	5	3.77872e+12	9606	Homo sapiens	P01138	P01138	R-HSA-198211;R-HSA-198295;R-HSA-198315
R-HSA-193697	p75NTR regulates axonogenesis	1	10	8.89917e+11	0.004441673706173321	0.012427835436128465	1	8	6.04595e+11	9606	Homo sapiens	P01138	P01138	R-HSA-193646
R-HSA-70635	Urea cycle	1	10	8.89917e+11	0.004441673706173321	0.012427835436128465	1	8	6.04595e+11	9606	Homo sapiens	P05089	P05089	R-HSA-70569
R-HSA-170968	Frs2-mediated activation	1	12	0.001067900685236273	0.005328111479411257	0.012427835436128465	5	13	9.82467e+11	9606	Homo sapiens	P01138	P01138	R-HSA-170978;R-HSA-170979;R-HSA-170977;R-HSA-170964;R-HSA-170975
R-HSA-209560	NF-kB is activated and signals survival	1	13	0.0011568924090059624	0.005771093519463699	0.012427835436128465	2	4	3.02297e+11	9606	Homo sapiens	P01138	P01138	R-HSA-193703;R-HSA-193705
R-HSA-209543	p75NTR recruits signalling complexes	1	14	0.0012458841327756519	0.006213917718064232	0.012427835436128465	9	9	6.80169e+11	9606	Homo sapiens	P01138	P01138	R-HSA-193665;R-HSA-193686;R-HSA-193684;R-HSA-193656;R-HSA-193641;R-HSA-193694;R-HSA-209566;R-HSA-193695;R-HSA-193647
R-HSA-177504	Retrograde neurotrophin signalling	1	14	0.0012458841327756519	0.006213917718064232	0.012427835436128465	3	3	2.26723e+12	9606	Homo sapiens	P01138	P01138	R-HSA-177491;R-HSA-177479;R-HSA-177501
R-HSA-169893	Prolonged ERK activation events	1	15	0.0013348758565453413	0.006656584117398223	0.013313168234796446	11	19	0.001435912938331318	9606	Homo sapiens	P01138	P01138	R-HSA-170978;R-HSA-169891;R-HSA-170979;R-HSA-169904;R-HSA-169905;R-HSA-170977;R-HSA-169895;R-HSA-9612980;R-HSA-170964;R-HSA-170975;R-HSA-169901
R-HSA-205043	NRIF signals cell death from the nucleus	1	16	0.0014238675803150307	0.007099092759641823	0.014198185519283646	4	7	5.29021e+11	9606	Homo sapiens	P01138	P01138	R-HSA-204949;R-HSA-193669;R-HSA-205112;R-HSA-193677
R-HSA-193639	p75NTR signals via NF-kB	1	17	0.0015128593040847202	0.007541443686965854	0.015082887373931708	11	13	9.82467e+11	9606	Homo sapiens	P01138	P01138	R-HSA-193665;R-HSA-193686;R-HSA-193703;R-HSA-193684;R-HSA-193656;R-HSA-193641;R-HSA-193705;R-HSA-193694;R-HSA-209566;R-HSA-193695;R-HSA-193647
R-HSA-167044	Signalling to RAS	1	21	0.0018688261991634779	0.00930927109019275	0.0186185421803855	3	10	7.55744e+11	9606	Homo sapiens	P01138	P01138	R-HSA-167056;R-HSA-167217;R-HSA-167019
R-HSA-210991	Basigin interactions	1	25	0.0022247930942422356	0.011074578426325865	0.02214915685265173	1	10	7.55744e+11	9606	Homo sapiens	P03956	P03956	R-HSA-375135
R-HSA-1592389	Activation of Matrix Metalloproteinases	1	33	0.0029367268843997507	0.014597643676422689	0.028154810047676948	6	27	0.0020405078597339785	9606	Homo sapiens	P03956	P03956	R-HSA-1592297;R-HSA-1602473;R-HSA-1592316;R-HSA-1604690;R-HSA-1592436;R-HSA-1604359
R-HSA-187687	Signalling to ERKs	1	36	0.003203702055708819	0.015916201502133576	0.028154810047676948	17	32	0.0024183796856106408	9606	Homo sapiens	P01138	P01138	R-HSA-187746;R-HSA-170978;R-HSA-169891;R-HSA-170979;R-HSA-170977;R-HSA-169895;R-HSA-9612980;R-HSA-167019;R-HSA-169901;R-HSA-187698;R-HSA-167056;R-HSA-169904;R-HSA-167217;R-HSA-169905;R-HSA-187697;R-HSA-170964;R-HSA-170975
R-HSA-380108	Chemokine receptors bind chemokines	1	57	0.005072528254872297	0.025106637727509207	0.028154810047676948	1	19	0.001435912938331318	9606	Homo sapiens	P42830	P42830	R-HSA-373813
R-HSA-193648	NRAGE signals death through JNK	1	59	0.005250511702411676	0.02597832343914397	0.028154810047676948	3	7	5.29021e+11	9606	Homo sapiens	P01138	P01138	R-HSA-205115;R-HSA-204958;R-HSA-205132
R-HSA-1442490	Collagen degradation	1	64	0.005695470321260123	0.028154810047676948	0.028154810047676948	8	34	0.002569528415961306	9606	Homo sapiens	P03956	P03956	R-HSA-1454822;R-HSA-1474197;R-HSA-1474213;R-HSA-1454757;R-HSA-1564179;R-HSA-1564143;R-HSA-1564169;R-HSA-1564120
R-HSA-204998	Cell death signalling via NRAGE, NRIF and NADE	1	76	0.006763371006496396	0.033362506492194854	0.033362506492194854	10	17	0.001284764207980653	9606	Homo sapiens	P01138	P01138	R-HSA-193650;R-HSA-204981;R-HSA-204949;R-HSA-193669;R-HSA-205115;R-HSA-205112;R-HSA-204958;R-HSA-205117;R-HSA-193677;R-HSA-205132
R-HSA-193704	p75 NTR receptor-mediated signalling	1	99	0.008810180653199252	0.043281518762956384	0.043281518762956384	26	50	0.0037787182587666265	9606	Homo sapiens	P01138	P01138	R-HSA-193665;R-HSA-193669;R-HSA-193672;R-HSA-193677;R-HSA-205132;R-HSA-193686;R-HSA-193684;R-HSA-204949;R-HSA-193694;R-HSA-209566;R-HSA-193695;R-HSA-204958;R-HSA-193703;R-HSA-193642;R-HSA-193643;R-HSA-193641;R-HSA-193705;R-HSA-193646;R-HSA-193647;R-HSA-193650;R-HSA-204981;R-HSA-193653;R-HSA-205115;R-HSA-193656;R-HSA-205112;R-HSA-205117
R-HSA-6785807	Interleukin-4 and Interleukin-13 signaling	1	111	0.009878081338435525	0.04842423295622411	0.04842423295622411	1	47	0.003551995163240629	9606	Homo sapiens	P03956	P03956	R-HSA-6789615
R-HSA-187037	Signaling by NTRK1 (TRKA)	1	117	0.010412031681053662	0.05098728345186976	0.05098728345186976	31	102	0.007708585247883918	9606	Homo sapiens	P01138	P01138	R-HSA-198211;R-HSA-167683;R-HSA-177479;R-HSA-167684;R-HSA-166538;R-HSA-166542;R-HSA-198732;R-HSA-177491;R-HSA-166544;R-HSA-167056;R-HSA-198295;R-HSA-170964;R-HSA-170975;R-HSA-177501;R-HSA-187746;R-HSA-170978;R-HSA-169891;R-HSA-170979;R-HSA-170977;R-HSA-169895;R-HSA-9612980;R-HSA-198315;R-HSA-167019;R-HSA-169901;R-HSA-187698;R-HSA-169904;R-HSA-190065;R-HSA-167217;R-HSA-169905;R-HSA-187697;R-HSA-16…
R-HSA-381426	Regulation of Insulin-like Growth Factor (IGF) transport and uptake by Insulin-like Growth Factor Binding Proteins (IGFBPs)	1	124	0.011034973747441487	0.053970525663091684	0.053970525663091684	1	14	0.0010580411124546554	9606	Homo sapiens	P03956	P03956	R-HSA-381435
R-HSA-168256	Immune System	3	2249	0.2001423867580315	0.058029411420407184	0.058029411420407184	4	1587	0.11993651753325273	9606	Homo sapiens	P03956;Q8TD07;P05089	P03956;Q8TD07;P05089	R-HSA-198983;R-HSA-6789615;R-HSA-6798751;R-HSA-6798749
R-HSA-166520	Signaling by NTRKs	1	139	0.01236984960398683	0.060337926952276466	0.060337926952276466	36	164	0.012394195888754534	9606	Homo sapiens	P01138	P01138	R-HSA-198211;R-HSA-167683;R-HSA-177479;R-HSA-167047;R-HSA-167684;R-HSA-166538;R-HSA-166542;R-HSA-187020;R-HSA-198732;R-HSA-177491;R-HSA-166544;R-HSA-167056;R-HSA-198295;R-HSA-170964;R-HSA-187035;R-HSA-170975;R-HSA-177501;R-HSA-187746;R-HSA-170978;R-HSA-169891;R-HSA-170979;R-HSA-170977;R-HSA-167014;R-HSA-169895;R-HSA-9612980;R-HSA-187045;R-HSA-198315;R-HSA-167019;R-HSA-169901;R-HSA-187698;R-HSA-16…
R-HSA-1474228	Degradation of the extracellular matrix	1	140	0.012458841327756518	0.06076119814948011	0.06076119814948011	20	105	0.007935308343409915	9606	Homo sapiens	P03956	P03956	R-HSA-1474197;R-HSA-1564179;R-HSA-1592316;R-HSA-3791295;R-HSA-1604690;R-HSA-1454781;R-HSA-1592436;R-HSA-1564120;R-HSA-1454822;R-HSA-1592297;R-HSA-1602473;R-HSA-1566981;R-HSA-1474213;R-HSA-1454757;R-HSA-3791149;R-HSA-1592270;R-HSA-1564143;R-HSA-375135;R-HSA-1564169;R-HSA-1604359
R-HSA-73887	Death Receptor Signalling	1	148	0.013170775117914034	0.06414187960948081	0.06414187960948081	26	93	0.007028415961305925	9606	Homo sapiens	P01138	P01138	R-HSA-193665;R-HSA-193669;R-HSA-193672;R-HSA-193677;R-HSA-205132;R-HSA-193686;R-HSA-193684;R-HSA-204949;R-HSA-193694;R-HSA-209566;R-HSA-193695;R-HSA-204958;R-HSA-193703;R-HSA-193642;R-HSA-193643;R-HSA-193641;R-HSA-193705;R-HSA-193646;R-HSA-193647;R-HSA-193650;R-HSA-204981;R-HSA-193653;R-HSA-205115;R-HSA-193656;R-HSA-205112;R-HSA-205117
R-HSA-375276	Peptide ligand-binding receptors	1	198	0.017620361306398505	0.08505126211712866	0.08505126211712866	1	77	0.0058192261185006046	9606	Homo sapiens	P42830	P42830	R-HSA-373813
R-HSA-202733	Cell surface interactions at the vascular wall	1	246	0.021891964047343598	0.10477101493368512	0.10477101493368512	1	65	0.004912333736396614	9606	Homo sapiens	P03956	P03956	R-HSA-375135
R-HSA-198933	Immunoregulatory interactions between a Lymphoid and a non-Lymphoid cell	1	297	0.026430541959597757	0.12534918396322925	0.12534918396322925	1	44	0.003325272067714631	9606	Homo sapiens	Q8TD07	Q8TD07	R-HSA-198983
R-HSA-1474244	Extracellular matrix organization	1	301	0.026786508854676514	0.12694701111395668	0.12694701111395668	20	319	0.024108222490931076	9606	Homo sapiens	P03956	P03956	R-HSA-1474197;R-HSA-1564179;R-HSA-1592316;R-HSA-3791295;R-HSA-1604690;R-HSA-1454781;R-HSA-1592436;R-HSA-1564120;R-HSA-1454822;R-HSA-1592297;R-HSA-1602473;R-HSA-1566981;R-HSA-1474213;R-HSA-1454757;R-HSA-3791149;R-HSA-1592270;R-HSA-1564143;R-HSA-375135;R-HSA-1564169;R-HSA-1604359
R-HSA-418594	G alpha (i) signalling events	1	317	0.028210376434991545	0.13331498528955854	0.13331498528955854	3	74	0.005592503022974607	9606	Homo sapiens	P42830	P42830	R-HSA-749454;R-HSA-749456;R-HSA-380073
R-HSA-373076	Class A/1 (Rhodopsin-like receptors)	1	333	0.029634244015306576	0.13964574717163591	0.13964574717163591	1	160	0.012091898428053204	9606	Homo sapiens	P42830	P42830	R-HSA-373813
R-HSA-71291	Metabolism of amino acids and derivatives	1	376	0.03346088813740322	0.15647654290314794	0.15647654290314794	1	247	0.018666868198307134	9606	Homo sapiens	P05089	P05089	R-HSA-70569
R-HSA-449147	Signaling by Interleukins	1	457	0.04066921776274807	0.18746533187304382	0.18746533187304382	1	493	0.03725816203143894	9606	Homo sapiens	P03956	P03956	R-HSA-6789615
R-HSA-500792	GPCR ligand binding	1	469	0.04173711844798434	0.19197773093511716	0.19197773093511716	1	187	0.014132406287787183	9606	Homo sapiens	P42830	P42830	R-HSA-373813
R-HSA-6798695	Neutrophil degranulation	1	480	0.04271602740945092	0.1960964642239864	0.1960964642239864	2	10	7.55744e+11	9606	Homo sapiens	P05089	P05089	R-HSA-6798751;R-HSA-6798749
R-HSA-9006934	Signaling by Receptor Tyrosine Kinases	1	538	0.047877547388092905	0.21753659845214068	0.21753659845214068	36	746	0.05637847642079807	9606	Homo sapiens	P01138	P01138	R-HSA-198211;R-HSA-167683;R-HSA-177479;R-HSA-167047;R-HSA-167684;R-HSA-166538;R-HSA-166542;R-HSA-187020;R-HSA-198732;R-HSA-177491;R-HSA-166544;R-HSA-167056;R-HSA-198295;R-HSA-170964;R-HSA-187035;R-HSA-170975;R-HSA-177501;R-HSA-187746;R-HSA-170978;R-HSA-169891;R-HSA-170979;R-HSA-170977;R-HSA-167014;R-HSA-169895;R-HSA-9612980;R-HSA-187045;R-HSA-198315;R-HSA-167019;R-HSA-169901;R-HSA-187698;R-HSA-16…
R-HSA-388396	GPCR downstream signalling	1	631	0.05615377769867402	0.25095793167496383	0.25095793167496383	3	168	0.012696493349455865	9606	Homo sapiens	P42830	P42830	R-HSA-749454;R-HSA-749456;R-HSA-380073
R-HSA-372790	Signaling by GPCR	1	706	0.06282815698140073	0.27707014625985615	0.27707014625985615	4	355	0.026828899637243046	9606	Homo sapiens	P42830	P42830	R-HSA-373813;R-HSA-749454;R-HSA-749456;R-HSA-380073
R-HSA-109582	Hemostasis	1	726	0.06460799145679452	0.2839088999602427	0.2839088999602427	1	334	0.025241837968561064	9606	Homo sapiens	P03956	P03956	R-HSA-375135
R-HSA-1280215	Cytokine Signaling in Immune system	1	804	0.07154934591083029	0.31008731108355236	0.31008731108355236	1	708	0.05350665054413543	9606	Homo sapiens	P03956	P03956	R-HSA-6789615
R-HSA-162582	Signal Transduction	2	2574	0.22906469698318058	0.3230978497592718	0.3230978497592718	66	2450	0.18515719467956468	9606	Homo sapiens	P01138;P42830	P01138;P42830	R-HSA-167683;R-HSA-193665;R-HSA-749454;R-HSA-167047;R-HSA-167684;R-HSA-193669;R-HSA-166538;R-HSA-193672;R-HSA-166542;R-HSA-187020;R-HSA-193677;R-HSA-166544;R-HSA-167056;R-HSA-193686;R-HSA-198295;R-HSA-193684;R-HSA-204949;R-HSA-187035;R-HSA-749456;R-HSA-193694;R-HSA-209566;R-HSA-193695;R-HSA-204958;R-HSA-169891;R-HSA-169895;R-HSA-193703;R-HSA-9612980;R-HSA-187045;R-HSA-198315;R-HSA-193705;R-HSA-38…
R-HSA-1280218	Adaptive Immune System	1	951	0.08463112930497464	0.35734084952376244	0.35734084952376244	1	263	0.019876058041112456	9606	Homo sapiens	Q8TD07	Q8TD07	R-HSA-198983
R-HSA-168249	Innate Immune System	1	1191	0.1059891430097001	0.42889762689081334	0.42889762689081334	2	675	0.051012696493349455	9606	Homo sapiens	P05089	P05089	R-HSA-6798751;R-HSA-6798749
R-HSA-392499	Metabolism of proteins	1	1946	0.1731778944558156	0.613579288284825	0.613579288284825	1	781	0.059023579201934705	9606	Homo sapiens	P03956	P03956	R-HSA-381435
R-HSA-1430728	Metabolism	1	2148	0.19115422265729287	0.6537987650004868	0.6537987650004868	1	2019	0.15258464328899637	9606	Homo sapiens	P05089	P05089	R-HSA-70569

## Sheet: Down-Down-Down
Pathway identifier	Pathway name	#Entities found	#Entities total	Entities ratio	Entities pValue	Entities FDR	#Reactions found	#Reactions total	Reactions ratio	Species identifier	Species name	Submitted entities found	Mapped entities	Found reaction identifiers
R-HSA-6785807	Interleukin-4 and Interleukin-13 signaling	2	111	0.009878081338435525	2.90802e+12	0.004761681643285498	3	47	0.003551995163240629	9606	Homo sapiens	Q9NPF7;P01584	Q9NPF7;P01584	R-HSA-6789524;R-HSA-6789615;R-HSA-6789325
R-HSA-1280215	Cytokine Signaling in Immune system	3	804	0.07154934591083029	3.66283e+11	0.004761681643285498	35	708	0.05350665054413543	9606	Homo sapiens	Q9NPF7;P29965;P01584	Q9NPF7;P29965;P01584	R-HSA-507719;R-HSA-6784160;R-HSA-446862;R-HSA-6789615;R-HSA-446868;R-HSA-450133;R-HSA-8950364;R-HSA-5668481;R-HSA-446684;R-HSA-447130;R-HSA-8950741;R-HSA-446694;R-HSA-5668534;R-HSA-446692;R-HSA-5676597;R-HSA-449058;R-HSA-8952749;R-HSA-446894;R-HSA-5668414;R-HSA-6789325;R-HSA-446701;R-HSA-446634;R-HSA-8950183;R-HSA-199404;R-HSA-5668454;R-HSA-6789524;R-HSA-446130;R-HSA-8950269;R-HSA-8950591;R-HSA-4…
R-HSA-5660668	CLEC7A/inflammasome pathway	1	6	5.3395e+11	0.001600995871180122	0.012004263052620145	1	4	3.02297e+11	9606	Homo sapiens	P01584	P01584	R-HSA-5660663
R-HSA-9020933	Interleukin-23 signaling	1	9	8.00926e+11	0.002400852610524029	0.012004263052620145	9	12	9.06892e+11	9606	Homo sapiens	Q9NPF7	Q9NPF7	R-HSA-8950364;R-HSA-8950269;R-HSA-8952749;R-HSA-8950591;R-HSA-447130;R-HSA-8950741;R-HSA-8952823;R-HSA-8950583;R-HSA-8950183
R-HSA-448706	Interleukin-1 processing	1	9	8.00926e+11	0.002400852610524029	0.012004263052620145	2	5	3.77872e+12	9606	Homo sapiens	P01584	P01584	R-HSA-449058;R-HSA-448703
R-HSA-5676594	TNF receptor superfamily (TNFSF) members mediating non-canonical NF-kB pathway	1	17	0.0015128593040847202	0.004531715144978854	0.014382046984099173	2	12	9.06892e+11	9606	Homo sapiens	P29965	P29965	R-HSA-5676597;R-HSA-199404
R-HSA-449147	Signaling by Interleukins	2	457	0.04066921776274807	0.004827423245778117	0.014382046984099173	29	493	0.03725816203143894	9606	Homo sapiens	Q9NPF7;P01584	Q9NPF7;P01584	R-HSA-507719;R-HSA-6784160;R-HSA-446862;R-HSA-6789615;R-HSA-446868;R-HSA-450133;R-HSA-8950364;R-HSA-446684;R-HSA-447130;R-HSA-8950741;R-HSA-446694;R-HSA-446692;R-HSA-449058;R-HSA-8952749;R-HSA-446894;R-HSA-6789325;R-HSA-446701;R-HSA-446634;R-HSA-8950183;R-HSA-6789524;R-HSA-446130;R-HSA-8950269;R-HSA-8950591;R-HSA-448703;R-HSA-445752;R-HSA-446648;R-HSA-445753;R-HSA-8952823;R-HSA-8950583
R-HSA-9664424	Cell recruitment (pro-inflammatory response)	1	27	0.0024027765417816145	0.007191023492049586	0.014382046984099173	2	23	0.001738210399032648	9606	Homo sapiens	P01584	P01584	R-HSA-449058;R-HSA-448703
R-HSA-9660826	Purinergic signaling in leishmaniasis infection	1	27	0.0024027765417816145	0.007191023492049586	0.014382046984099173	2	23	0.001738210399032648	9606	Homo sapiens	P01584	P01584	R-HSA-449058;R-HSA-448703
R-HSA-5620971	Pyroptosis	1	27	0.0024027765417816145	0.007191023492049586	0.014382046984099173	1	23	0.001738210399032648	9606	Homo sapiens	P01584	P01584	R-HSA-449058
R-HSA-168256	Immune System	3	2249	0.2001423867580315	0.008017098578243842	0.016034197156487684	36	1587	0.11993651753325273	9606	Homo sapiens	Q9NPF7;P29965;P01584	Q9NPF7;P29965;P01584	R-HSA-507719;R-HSA-6784160;R-HSA-446862;R-HSA-6789615;R-HSA-446868;R-HSA-450133;R-HSA-8950364;R-HSA-5668481;R-HSA-446684;R-HSA-447130;R-HSA-8950741;R-HSA-446694;R-HSA-5668534;R-HSA-5660663;R-HSA-446692;R-HSA-5676597;R-HSA-449058;R-HSA-8952749;R-HSA-446894;R-HSA-5668414;R-HSA-6789325;R-HSA-446701;R-HSA-446634;R-HSA-8950183;R-HSA-199404;R-HSA-5668454;R-HSA-6789524;R-HSA-446130;R-HSA-8950269;R-HSA-8…
R-HSA-6783783	Interleukin-10 signaling	1	45	0.004004627569636023	0.011965835805374025	0.01672531421189072	1	15	0.001133615477629988	9606	Homo sapiens	P01584	P01584	R-HSA-6784160
R-HSA-447115	Interleukin-12 family signaling	1	56	0.004983536531102607	0.014876226453538366	0.01672531421189072	9	114	0.008615477629987909	9606	Homo sapiens	Q9NPF7	Q9NPF7	R-HSA-8950364;R-HSA-8950269;R-HSA-8952749;R-HSA-8950591;R-HSA-447130;R-HSA-8950741;R-HSA-8952823;R-HSA-8950583;R-HSA-8950183
R-HSA-5218859	Regulated Necrosis	1	63	0.005606478597490434	0.01672531421189072	0.01672531421189072	1	57	0.0043077388149939545	9606	Homo sapiens	P01584	P01584	R-HSA-449058
R-HSA-5607764	CLEC7A (Dectin-1) signaling	1	98	0.008721188929429562	0.025936052705358037	0.025936052705358037	1	45	0.003400846432889964	9606	Homo sapiens	P01584	P01584	R-HSA-5660663
R-HSA-9020702	Interleukin-1 signaling	1	102	0.009077155824508321	0.02698503110999395	0.02698503110999395	14	47	0.003551995163240629	9606	Homo sapiens	P01584	P01584	R-HSA-507719;R-HSA-446694;R-HSA-446692;R-HSA-446862;R-HSA-446894;R-HSA-446701;R-HSA-446634;R-HSA-446868;R-HSA-450133;R-HSA-446130;R-HSA-446684;R-HSA-445752;R-HSA-446648;R-HSA-445753
R-HSA-5668541	TNFR2 non-canonical NF-kB pathway	1	102	0.009077155824508321	0.02698503110999395	0.02698503110999395	6	43	0.0032496977025392986	9606	Homo sapiens	P29965	P29965	R-HSA-5668454;R-HSA-5668534;R-HSA-5676597;R-HSA-5668481;R-HSA-5668414;R-HSA-199404
R-HSA-446652	Interleukin-1 family signaling	1	142	0.012636824775295898	0.037433424270896354	0.037433424270896354	16	80	0.006045949214026602	9606	Homo sapiens	P01584	P01584	R-HSA-507719;R-HSA-446694;R-HSA-446692;R-HSA-449058;R-HSA-446862;R-HSA-446894;R-HSA-446701;R-HSA-446634;R-HSA-446868;R-HSA-450133;R-HSA-446130;R-HSA-448703;R-HSA-446684;R-HSA-445752;R-HSA-446648;R-HSA-445753
R-HSA-5621481	C-type lectin receptors (CLRs)	1	174	0.015484559935925958	0.045738077776205754	0.045738077776205754	1	68	0.005139056831922612	9606	Homo sapiens	P01584	P01584	R-HSA-5660663
R-HSA-5357801	Programmed Cell Death	1	217	0.019311204058022603	0.056822045952024225	0.056822045952024225	1	197	0.014888149939540508	9606	Homo sapiens	P01584	P01584	R-HSA-449058
R-HSA-198933	Immunoregulatory interactions between a Lymphoid and a non-Lymphoid cell	1	297	0.026430541959597757	0.07721436891143862	0.07721436891143862	1	44	0.003325272067714631	9606	Homo sapiens	P29965	P29965	R-HSA-199404
R-HSA-9658195	Leishmania infection	1	345	0.03070214470054285	0.08930750954148958	0.08930750954148958	2	95	0.00717956469165659	9606	Homo sapiens	P01584	P01584	R-HSA-449058;R-HSA-448703
R-HSA-1280218	Adaptive Immune System	1	951	0.08463112930497464	0.23301226814683795	0.23301226814683795	1	263	0.019876058041112456	9606	Homo sapiens	P29965	P29965	R-HSA-199404
R-HSA-168249	Innate Immune System	1	1191	0.1059891430097001	0.285456983791362	0.285456983791362	1	675	0.051012696493349455	9606	Homo sapiens	P01584	P01584	R-HSA-5660663
R-HSA-5663205	Infectious disease	1	1193	0.10616712645723948	0.28588366153658307	0.28588366153658307	2	738	0.055773881499395404	9606	Homo sapiens	P01584	P01584	R-HSA-449058;R-HSA-448703
R-HSA-1643685	Disease	1	2022	0.179941265462312	0.44851351220399827	0.44851351220399827	2	1612	0.12182587666263603	9606	Homo sapiens	P01584	P01584	R-HSA-449058;R-HSA-448703

## Sheet: Up-Up-Similar
Pathway identifier	Pathway name	#Entities found	#Entities total	Entities ratio	Entities pValue	Entities FDR	#Reactions found	#Reactions total	Reactions ratio	Species identifier	Species name	Submitted entities found	Mapped entities	Found reaction identifiers
R-HSA-451927	Interleukin-2 family signaling	2	45	0.004004627569636023	4.79827e+11	5.75792e+11	1	59	0.004458887545344619	9606	Homo sapiens	Q8TDQ0;O00182	Q8TDQ0;O00182	R-HSA-5340385
R-HSA-449147	Signaling by Interleukins	2	457	0.04066921776274807	0.004827423245778117	0.028964539474668705	1	493	0.03725816203143894	9606	Homo sapiens	Q8TDQ0;O00182	Q8TDQ0;O00182	R-HSA-5340385
R-HSA-1280215	Cytokine Signaling in Immune system	2	804	0.07154934591083029	0.01462536029414363	0.045421570964499614	1	708	0.05350665054413543	9606	Homo sapiens	Q8TDQ0;O00182	Q8TDQ0;O00182	R-HSA-5340385
R-HSA-380108	Chemokine receptors bind chemokines	1	57	0.005072528254872297	0.015140523654833205	0.045421570964499614	1	19	0.001435912938331318	9606	Homo sapiens	O14625	O14625	R-HSA-374248
R-HSA-375276	Peptide ligand-binding receptors	1	198	0.017620361306398505	0.051935123240744785	0.08629419124072457	1	77	0.0058192261185006046	9606	Homo sapiens	O14625	O14625	R-HSA-374248
R-HSA-418594	G alpha (i) signalling events	1	317	0.028210376434991545	0.08226610382154143	0.08629419124072457	3	74	0.005592503022974607	9606	Homo sapiens	O14625	O14625	R-HSA-749454;R-HSA-749456;R-HSA-380073
R-HSA-373076	Class A/1 (Rhodopsin-like receptors)	1	333	0.029634244015306576	0.08629419124072457	0.08629419124072457	1	160	0.012091898428053204	9606	Homo sapiens	O14625	O14625	R-HSA-374248
R-HSA-168256	Immune System	2	2249	0.2001423867580315	0.10413672777511673	0.10413672777511673	1	1587	0.11993651753325273	9606	Homo sapiens	Q8TDQ0;O00182	Q8TDQ0;O00182	R-HSA-5340385
R-HSA-500792	GPCR ligand binding	1	469	0.04173711844798434	0.12005809969503511	0.12005809969503511	1	187	0.014132406287787183	9606	Homo sapiens	O14625	O14625	R-HSA-374248
R-HSA-388396	GPCR downstream signalling	1	631	0.05615377769867402	0.15917865956354493	0.15917865956354493	3	168	0.012696493349455865	9606	Homo sapiens	O14625	O14625	R-HSA-749454;R-HSA-749456;R-HSA-380073
R-HSA-372790	Signaling by GPCR	1	706	0.06282815698140073	0.176890345456441	0.176890345456441	4	355	0.026828899637243046	9606	Homo sapiens	O14625	O14625	R-HSA-749454;R-HSA-749456;R-HSA-380073;R-HSA-374248
R-HSA-162582	Signal Transduction	1	2574	0.22906469698318058	0.5418013549368841	0.5418013549368841	4	2450	0.18515719467956468	9606	Homo sapiens	O14625	O14625	R-HSA-749454;R-HSA-749456;R-HSA-380073;R-HSA-374248

## Sheet: Similar-Up-Up
Pathway identifier	Pathway name	#Entities found	#Entities total	Entities ratio	Entities pValue	Entities FDR	#Reactions found	#Reactions total	Reactions ratio	Species identifier	Species name	Submitted entities found	Mapped entities	Found reaction identifiers
R-HSA-389948	PD-1 signaling	1	42	0.0037376523983269558	0.003737652398326907	0.0156625433834654	5	5	3.77872e+12	9606	Homo sapiens	Q15116	Q15116	R-HSA-389762;R-HSA-388828;R-HSA-389759;R-HSA-389758;R-HSA-9679421
R-HSA-388841	Costimulation by the CD28 family	1	88	0.007831271691732668	0.0078312716917327	0.0156625433834654	5	35	0.0026451027811366383	9606	Homo sapiens	Q15116	Q15116	R-HSA-389762;R-HSA-388828;R-HSA-389759;R-HSA-389758;R-HSA-9679421
R-HSA-9679191	Potential therapeutics for SARS	1	88	0.007831271691732668	0.0078312716917327	0.0156625433834654	1	34	0.002569528415961306	9606	Homo sapiens	Q15116	Q15116	R-HSA-9679421
R-HSA-9679506	SARS-CoV Infections	1	177	0.015751535107235027	0.015751535107235037	0.031503070214470075	1	251	0.018969165659008465	9606	Homo sapiens	Q15116	Q15116	R-HSA-9679421
R-HSA-1280218	Adaptive Immune System	1	951	0.08463112930497464	0.08463112930497463	0.08463112930497463	5	263	0.019876058041112456	9606	Homo sapiens	Q15116	Q15116	R-HSA-389762;R-HSA-388828;R-HSA-389759;R-HSA-389758;R-HSA-9679421
R-HSA-5663205	Infectious disease	1	1193	0.10616712645723948	0.10616712645723947	0.10616712645723947	1	738	0.055773881499395404	9606	Homo sapiens	Q15116	Q15116	R-HSA-9679421
R-HSA-1643685	Disease	1	2022	0.179941265462312	0.17994126546231204	0.17994126546231204	1	1612	0.12182587666263603	9606	Homo sapiens	Q15116	Q15116	R-HSA-9679421
R-HSA-168256	Immune System	1	2249	0.2001423867580315	0.20014238675803153	0.20014238675803153	5	1587	0.11993651753325273	9606	Homo sapiens	Q15116	Q15116	R-HSA-389762;R-HSA-388828;R-HSA-389759;R-HSA-389758;R-HSA-9679421

## Sheet: Similar-Similar-Similar
Pathway identifier	Pathway name	#Entities found	#Entities total	Entities ratio	Entities pValue	Entities FDR	#Reactions found	#Reactions total	Reactions ratio	Species identifier	Species name	Submitted entities found	Mapped entities	Found reaction identifiers
R-HSA-198933	Immunoregulatory interactions between a Lymphoid and a non-Lymphoid cell	2	297	0.026430541959597757	6.98574e+11	0.002095720644834209	2	44	0.003325272067714631	9606	Homo sapiens	P40200;Q29980	P40200;Q29980	R-HSA-198983;R-HSA-199014
R-HSA-1280218	Adaptive Immune System	2	951	0.08463112930497464	0.007162428047435387	0.007162428047435387	2	263	0.019876058041112456	9606	Homo sapiens	P40200;Q29980	P40200;Q29980	R-HSA-198983;R-HSA-199014
R-HSA-168256	Immune System	2	2249	0.2001423867580315	0.04005697497720151	0.04005697497720151	2	1587	0.11993651753325273	9606	Homo sapiens	P40200;Q29980	P40200;Q29980	R-HSA-198983;R-HSA-199014

## Sheet: Similar-Similar-Down
Pathway identifier	Pathway name	#Entities found	#Entities total	Entities ratio	Entities pValue	Entities FDR	#Reactions found	#Reactions total	Reactions ratio	Species identifier	Species name	Submitted entities found	Mapped entities	Found reaction identifiers
R-HSA-9020958	Interleukin-21 signaling	1	10	8.89917e+11	0.0035549200531102	0.017059060559160066	5	5	3.77872e+12	9606	Homo sapiens	Q9HBE4	Q9HBE4	R-HSA-9006873;R-HSA-9006844;R-HSA-9005980;R-HSA-9006850;R-HSA-9006870
R-HSA-198933	Immunoregulatory interactions between a Lymphoid and a non-Lymphoid cell	2	297	0.026430541959597757	0.004045195884838315	0.017059060559160066	1	44	0.003325272067714631	9606	Homo sapiens	Q9BZM6;Q9BZM4	Q9BZM6;Q9BZM4	R-HSA-198983
R-HSA-6803211	TP53 Regulates Transcription of Death Receptors and Ligands	1	12	0.001067900685236273	0.004264765139790017	0.017059060559160066	1	7	5.29021e+11	9606	Homo sapiens	O14798	O14798	R-HSA-5633441
R-HSA-5633008	TP53 Regulates Transcription of Cell Death Genes	1	44	0.003915635845866334	0.015570790065235651	0.03184508931810037	1	67	0.005063482466747279	9606	Homo sapiens	O14798	O14798	R-HSA-5633441
R-HSA-451927	Interleukin-2 family signaling	1	45	0.004004627569636023	0.015922544659050186	0.03184508931810037	5	59	0.004458887545344619	9606	Homo sapiens	Q9HBE4	Q9HBE4	R-HSA-9006873;R-HSA-9006844;R-HSA-9005980;R-HSA-9006850;R-HSA-9006870
R-HSA-168256	Immune System	3	2249	0.2001423867580315	0.02725471058000295	0.03827915441745544	6	1587	0.11993651753325273	9606	Homo sapiens	Q9BZM6;Q9BZM4;Q9HBE4	Q9BZM6;Q9BZM4;Q9HBE4	R-HSA-9006873;R-HSA-198983;R-HSA-9006844;R-HSA-9005980;R-HSA-9006850;R-HSA-9006870
R-HSA-1280218	Adaptive Immune System	2	951	0.08463112930497464	0.03827915441745544	0.03827915441745544	1	263	0.019876058041112456	9606	Homo sapiens	Q9BZM6;Q9BZM4	Q9BZM6;Q9BZM4	R-HSA-198983
R-HSA-3700989	Transcriptional Regulation by TP53	1	367	0.032659962623476015	0.12437802377283691	0.12437802377283691	1	258	0.01949818621523579	9606	Homo sapiens	O14798	O14798	R-HSA-5633441
R-HSA-449147	Signaling by Interleukins	1	457	0.04066921776274807	0.15301928889215144	0.15301928889215144	5	493	0.03725816203143894	9606	Homo sapiens	Q9HBE4	Q9HBE4	R-HSA-9006873;R-HSA-9006844;R-HSA-9005980;R-HSA-9006850;R-HSA-9006870
R-HSA-1280215	Cytokine Signaling in Immune system	1	804	0.07154934591083029	0.25692045573141753	0.25692045573141753	5	708	0.05350665054413543	9606	Homo sapiens	Q9HBE4	Q9HBE4	R-HSA-9006873;R-HSA-9006844;R-HSA-9005980;R-HSA-9006850;R-HSA-9006870
R-HSA-212436	Generic Transcription Pathway	1	1258	0.11195158850226929	0.37806275280983226	0.37806275280983226	1	829	0.06265114873035066	9606	Homo sapiens	O14798	O14798	R-HSA-5633441
R-HSA-73857	RNA Polymerase II Transcription	1	1380	0.1228085788021714	0.4079239378381163	0.4079239378381163	1	890	0.06726118500604594	9606	Homo sapiens	O14798	O14798	R-HSA-5633441
R-HSA-74160	Gene expression (Transcription)	1	1524	0.13562338702500668	0.44177146639901843	0.44177146639901843	1	1004	0.07587666263603386	9606	Homo sapiens	O14798	O14798	R-HSA-5633441

[truncated: 10 more sheets: Down-Similar-Similar, Similar-Down-Down, Down-Similar-Down, Down-Down-Similar, Similar-Up-Down, Similar-Down-Up, Up-Similar-Down, Down-Similar-Up, Down-Up-Similar, Up-Down-Similar]
