# Supplementary material for: Unravelling soluble immune checkpoints in chronic lymphocytic leukemia: Physiological immunomodulators or immune dysfunction
Source: Front Immunol. 2022 Sep 28;13:965905. doi: 10.3389/fimmu.2022.965905 (PMC9554405; doi:10.3389/fimmu.2022.965905)
Supplement: Supplementary file 11 [file Table_10.xlsx]

## Sheet: MBLvs.CLL-PFT
Pathway identifier	Pathway name	#Entities found	#Entities total	Entities ratio	Entities pValue	Entities FDR	#Reactions found	#Reactions total	Reactions ratio	Species identifier	Species name	Submitted entities found	Mapped entities	Found reaction identifiers
R-HSA-388841	Costimulation by the CD28 family	2	88	7.59341e+16	1.18056e+16	3596102531616174	9	35	2633955448524985	9606	Homo sapiens	Q15116;Q7Z6A9	Q15116;Q7Z6A9	R-HSA-389941;R-HSA-6790087;R-HSA-389523;R-HSA-389762;R-HSA-388828;R-HSA-389919;R-HSA-389759;R-HSA-389758;R-HSA-9679421
R-HSA-168256	Immune System	5	2249	1.94063e+16	4066091090089152	3596102531616174	66	1589	1.19582e+16	9606	Homo sapiens	Q15116;Q7Z6A9;P18627;Q07011;P31785	Q15116;Q7Z6A9;P18627;Q07011;P31785	R-HSA-912527;R-HSA-452100;R-HSA-508292;R-HSA-8983309;R-HSA-452097;R-HSA-389762;R-HSA-8983425;R-HSA-8983424;R-HSA-450063;R-HSA-8983299;R-HSA-452108;R-HSA-8983298;R-HSA-9006850;R-HSA-1295519;R-HSA-8983300;R-HSA-8985988;R-HSA-1295516;R-HSA-9006873;R-HSA-389523;R-HSA-389919;R-HSA-452122;R-HSA-913424;R-HSA-8963734;R-HSA-8983063;R-HSA-9006870;R-HSA-449958;R-HSA-6790087;R-HSA-8985900;R-HSA-1295540;R-HSA…
R-HSA-8985947	Interleukin-9 signaling	1	9	7.76598e+10	5423540660492665	3596102531616174	7	13	9.78326e+11	9606	Homo sapiens	P31785	P31785	R-HSA-8985929;R-HSA-451895;R-HSA-8985914;R-HSA-8985900;R-HSA-8985973;R-HSA-8985988;R-HSA-8963734
R-HSA-9020958	Interleukin-21 signaling	1	10	8.62887e+11	6024596950550798	3596102531616174	4	5	3.76279e+12	9606	Homo sapiens	P31785	P31785	R-HSA-9006873;R-HSA-9006844;R-HSA-9006850;R-HSA-9006870
R-HSA-9701898	STAT3 nuclear events downstream of ALK signaling	1	10	8.62887e+11	6024596950550798	3596102531616174	1	10	7.52559e+11	9606	Homo sapiens	P31785	P31785	R-HSA-9701556
R-HSA-9020558	Interleukin-2 signaling	1	12	1.03546e+16	7225775542070156	3596102531616174	11	19	1.42986e+16	9606	Homo sapiens	P31785	P31785	R-HSA-451942;R-HSA-451895;R-HSA-919404;R-HSA-452100;R-HSA-508292;R-HSA-452097;R-HSA-450063;R-HSA-452108;R-HSA-452122;R-HSA-508282;R-HSA-452091
R-HSA-8983432	Interleukin-15 signaling	1	14	1.20804e+16	8425709711447293	3596102531616174	14	17	1.27935e+16	9606	Homo sapiens	P31785	P31785	R-HSA-8983371;R-HSA-8983309;R-HSA-8983374;R-HSA-8983425;R-HSA-8983424;R-HSA-8983299;R-HSA-8983394;R-HSA-8983298;R-HSA-9009700;R-HSA-8983300;R-HSA-8983335;R-HSA-8983384;R-HSA-8983378;R-HSA-449115
R-HSA-1266695	Interleukin-7 signaling	1	25	2157218051600656	1500315157833454	3596102531616174	9	26	1.95665e+16	9606	Homo sapiens	P31785	P31785	R-HSA-449958;R-HSA-451895;R-HSA-8983003;R-HSA-1295540;R-HSA-9025969;R-HSA-6785165;R-HSA-1295519;R-HSA-8983063;R-HSA-1295516
R-HSA-1280218	Adaptive Immune System	3	951	8206057468288895	1502721799747031	3596102531616174	10	263	1.97923e+16	9606	Homo sapiens	Q15116;Q7Z6A9;P18627	Q15116;Q7Z6A9;P18627	R-HSA-389941;R-HSA-6790087;R-HSA-389523;R-HSA-389762;R-HSA-388828;R-HSA-8856157;R-HSA-389919;R-HSA-389759;R-HSA-389758;R-HSA-9679421
R-HSA-912526	Interleukin receptor SHC signaling	1	27	2.3298e+16	1.6195e+16	3596102531616174	6	6	4.51535e+11	9606	Homo sapiens	P31785	P31785	R-HSA-508247;R-HSA-453111;R-HSA-912527;R-HSA-913374;R-HSA-453104;R-HSA-913424
R-HSA-201556	Signaling by ALK	1	28	2.41608e+16	1.67905e+16	3596102531616174	1	40	3.01023e+16	9606	Homo sapiens	P31785	P31785	R-HSA-9701556
R-HSA-5669034	TNFs bind their physiological receptors	1	30	2.58866e+16	1798051265808087	3596102531616174	1	13	9.78326e+11	9606	Homo sapiens	Q07011	Q07011	R-HSA-8858475
R-HSA-389948	PD-1 signaling	1	42	3.62413e+16	2509472414945535	501894482989107	5	5	3.76279e+12	9606	Homo sapiens	Q15116	Q15116	R-HSA-389762;R-HSA-388828;R-HSA-389759;R-HSA-389758;R-HSA-9679421
R-HSA-451927	Interleukin-2 family signaling	1	45	3.88299e+16	2.68664e+16	5.37327e+16	41	59	4440096327513546	9606	Homo sapiens	P31785	P31785	R-HSA-8985929;R-HSA-8983371;R-HSA-912527;R-HSA-452100;R-HSA-508292;R-HSA-8983309;R-HSA-8983374;R-HSA-452097;R-HSA-8983425;R-HSA-8983424;R-HSA-450063;R-HSA-8983299;R-HSA-452108;R-HSA-8983298;R-HSA-9006850;R-HSA-8983300;R-HSA-8985988;R-HSA-508247;R-HSA-9006873;R-HSA-8983384;R-HSA-913374;R-HSA-8983378;R-HSA-452122;R-HSA-449115;R-HSA-913424;R-HSA-8963734;R-HSA-9006870;R-HSA-451942;R-HSA-919404;R-HSA-…
R-HSA-512988	Interleukin-3, Interleukin-5 and GM-CSF signaling	1	48	4.14186e+16	2.86352e+16	5727046471419639	6	38	2.85972e+16	9606	Homo sapiens	P31785	P31785	R-HSA-508247;R-HSA-453111;R-HSA-912527;R-HSA-913374;R-HSA-453104;R-HSA-913424
R-HSA-380108	Chemokine receptors bind chemokines	1	57	4918457157649495	339253284662282	6000702610227204	1	19	1.42986e+16	9606	Homo sapiens	Q07325	Q07325	R-HSA-374248
R-HSA-9679191	Potential therapeutics for SARS	1	88	7.59341e+16	5195820457003164	6000702610227204	1	34	2.5587e+16	9606	Homo sapiens	Q15116	Q15116	R-HSA-9679421
R-HSA-5668541	TNFR2 non-canonical NF-kB pathway	1	102	8801449650530676	6000702610227204	6000702610227204	1	43	3.236e+16	9606	Homo sapiens	Q07011	Q07011	R-HSA-8858475
R-HSA-6785807	Interleukin-4 and Interleukin-13 signaling	1	111	9578048149106912	6515027885798019	6515027885798019	7	47	3.53703e+16	9606	Homo sapiens	P31785	P31785	R-HSA-451895;R-HSA-6786096;R-HSA-6786095;R-HSA-6786124;R-HSA-6786092;R-HSA-6786058;R-HSA-6786072
R-HSA-1280215	Cytokine Signaling in Immune system	2	804	693761325394771	800014855505935	800014855505935	56	710	5.34317e+16	9606	Homo sapiens	Q07011;P31785	Q07011;P31785	R-HSA-912527;R-HSA-452100;R-HSA-508292;R-HSA-8983309;R-HSA-452097;R-HSA-8983425;R-HSA-8983424;R-HSA-450063;R-HSA-8983299;R-HSA-452108;R-HSA-8983298;R-HSA-9006850;R-HSA-1295519;R-HSA-8983300;R-HSA-8985988;R-HSA-1295516;R-HSA-9006873;R-HSA-452122;R-HSA-913424;R-HSA-8963734;R-HSA-8983063;R-HSA-9006870;R-HSA-449958;R-HSA-8985900;R-HSA-1295540;R-HSA-6786124;R-HSA-9009700;R-HSA-8983335;R-HSA-451895;R-H…
R-HSA-2132295	MHC class II antigen presentation	1	142	1.2253e+16	8268173770059684	8268173770059684	1	26	1.95665e+16	9606	Homo sapiens	P18627	P18627	R-HSA-8856157
R-HSA-9679506	SARS-CoV Infections	1	177	1.52731e+16	1.02136e+16	1.02136e+16	1	253	1903973509933775	9606	Homo sapiens	Q15116	Q15116	R-HSA-9679421
R-HSA-375276	Peptide ligand-binding receptors	1	198	1.70852e+16	1.13638e+16	1.13638e+16	1	77	5794701986754967	9606	Homo sapiens	Q07325	Q07325	R-HSA-374248
R-HSA-5673001	RAF/MAP kinase cascade	1	292	2.51963e+16	1635881806013656	1635881806013656	1	75	5644190246839253	9606	Homo sapiens	P31785	P31785	R-HSA-5672965
R-HSA-5684996	MAPK1/MAPK3 signaling	1	299	2.58003e+16	1672093253535445	1672093253535445	1	82	6170981336544251	9606	Homo sapiens	P31785	P31785	R-HSA-5672965
R-HSA-418594	G alpha (i) signalling events	1	317	2.73535e+16	1.76459e+16	1.76459e+16	3	74	5568934376881397	9606	Homo sapiens	Q07325	Q07325	R-HSA-749454;R-HSA-749456;R-HSA-380073
R-HSA-373076	Class A/1 (Rhodopsin-like receptors)	1	333	2.87341e+16	1.84607e+16	1.84607e+16	1	160	1.20409e+16	9606	Homo sapiens	Q07325	Q07325	R-HSA-374248
R-HSA-5683057	MAPK family signaling cascades	1	338	2.91656e+16	1.87139e+16	1.87139e+16	1	122	918121613485852	9606	Homo sapiens	P31785	P31785	R-HSA-5672965
R-HSA-449147	Signaling by Interleukins	1	457	3.94339e+16	2454454477126924	2454454477126924	55	493	3710114388922336	9606	Homo sapiens	P31785	P31785	R-HSA-912527;R-HSA-452100;R-HSA-508292;R-HSA-8983309;R-HSA-452097;R-HSA-8983425;R-HSA-8983424;R-HSA-450063;R-HSA-8983299;R-HSA-452108;R-HSA-8983298;R-HSA-9006850;R-HSA-1295519;R-HSA-8983300;R-HSA-8985988;R-HSA-1295516;R-HSA-9006873;R-HSA-452122;R-HSA-913424;R-HSA-8963734;R-HSA-8983063;R-HSA-9006870;R-HSA-449958;R-HSA-8985900;R-HSA-1295540;R-HSA-6786124;R-HSA-9009700;R-HSA-8983335;R-HSA-451895;R-H…
R-HSA-500792	GPCR ligand binding	1	469	404694106480283	251120795901809	251120795901809	1	187	1.40728e+16	9606	Homo sapiens	Q07325	Q07325	R-HSA-374248
R-HSA-9006934	Signaling by Receptor Tyrosine Kinases	1	538	4642333247044611	2.83049e+16	2.83049e+16	1	746	5.61409e+16	9606	Homo sapiens	P31785	P31785	R-HSA-9701556
R-HSA-388396	GPCR downstream signalling	1	637	5496591595478471	3268182932190834	3268182932190834	3	173	1.30193e+16	9606	Homo sapiens	Q07325	Q07325	R-HSA-749454;R-HSA-749456;R-HSA-380073
R-HSA-372790	Signaling by GPCR	1	712	6143757010958668	3584327895762366	3584327895762366	4	360	2.70921e+16	9606	Homo sapiens	Q07325	Q07325	R-HSA-749454;R-HSA-749456;R-HSA-380073;R-HSA-374248
R-HSA-162582	Signal Transduction	2	2586	2.23143e+16	4858957756613784	4858957756613784	6	2461	1.85205e+16	9606	Homo sapiens	Q07325;P31785	Q07325;P31785	R-HSA-9701556;R-HSA-5672965;R-HSA-749454;R-HSA-749456;R-HSA-380073;R-HSA-374248
R-HSA-5663205	Infectious disease	1	1193	1.02942e+16	5325424745395921	5325424745395921	1	740	5.56893e+16	9606	Homo sapiens	Q15116	Q15116	R-HSA-9679421
R-HSA-1643685	Disease	1	2022	1.74476e+16	7387184897537541	7387184897537541	1	1608	1.21011e+16	9606	Homo sapiens	Q15116	Q15116	R-HSA-9679421

## Sheet: c-CLLvs.CLL-PFT
Pathway identifier	Pathway name	#Entities found	#Entities total	Entities ratio	Entities pValue	Entities FDR	#Reactions found	#Reactions total	Reactions ratio	Species identifier	Species name	Submitted entities found	Mapped entities	Found reaction identifiers
R-HSA-9012546	Interleukin-18 signaling	3	9	7.76598e+10	2.11624e+08	1.05812e+11	4	4	3.01023e+12	9606	Homo sapiens	Q14116;P05112	Q14116;Q14116-2;P05112	R-HSA-8848370;R-HSA-6797293;R-HSA-8848395;R-HSA-8848392
R-HSA-380108	Chemokine receptors bind chemokines	4	57	4918457157649495	7.64944e+08	1.91236e+10	3	19	1.42986e+16	9606	Homo sapiens	O43927;Q07325;P02778;P10147	O43927;Q07325;P02778;P10147	R-HSA-443986;R-HSA-444523;R-HSA-374248
R-HSA-1280215	Cytokine Signaling in Immune system	8	804	693761325394771	2.21425e+10	3.5428e+10	73	710	5.34317e+16	9606	Homo sapiens	Q14116;P28908;P02778;P10147;P05112;Q07011;P31785	Q14116;Q14116-2;P28908;P02778;P10147;P05112;Q07011;P31785	R-HSA-6785895;R-HSA-912527;R-HSA-452100;R-HSA-508292;R-HSA-8983309;R-HSA-452097;R-HSA-8983425;R-HSA-8983424;R-HSA-450063;R-HSA-8983299;R-HSA-452108;R-HSA-6797293;R-HSA-8983298;R-HSA-9006850;R-HSA-1295519;R-HSA-8848395;R-HSA-8983300;R-HSA-8985988;R-HSA-1295516;R-HSA-8848392;R-HSA-9006873;R-HSA-452122;R-HSA-913424;R-HSA-8963734;R-HSA-8983063;R-HSA-9006870;R-HSA-449958;R-HSA-449058;R-HSA-8985900;R-H…
R-HSA-168256	Immune System	11	2249	1.94063e+16	9.18537e+08	1.10224e+12	83	1589	1.19582e+16	9606	Homo sapiens	Q14116;Q15116;Q7Z6A9;P18627;P28908;P10147;P02778;P05112;Q07011;P31785	Q14116;Q14116-2;Q15116;Q7Z6A9;P18627;P28908;P10147;P02778;P05112;Q07011;P31785	R-HSA-6785895;R-HSA-912527;R-HSA-452100;R-HSA-508292;R-HSA-8983309;R-HSA-452097;R-HSA-389762;R-HSA-8983425;R-HSA-8983424;R-HSA-450063;R-HSA-8983299;R-HSA-452108;R-HSA-6797293;R-HSA-8983298;R-HSA-9006850;R-HSA-1295519;R-HSA-8848395;R-HSA-8983300;R-HSA-8985988;R-HSA-1295516;R-HSA-8848392;R-HSA-9006873;R-HSA-389523;R-HSA-389919;R-HSA-452122;R-HSA-913424;R-HSA-8963734;R-HSA-8983063;R-HSA-9006870;R-HS…
R-HSA-449147	Signaling by Interleukins	6	457	3.94339e+16	1.38239e+11	1.38239e+12	71	493	3710114388922336	9606	Homo sapiens	Q14116;P02778;P10147;P05112;P31785	Q14116;Q14116-2;P02778;P10147;P05112;P31785	R-HSA-6785895;R-HSA-912527;R-HSA-452100;R-HSA-508292;R-HSA-8983309;R-HSA-452097;R-HSA-8983425;R-HSA-8983424;R-HSA-450063;R-HSA-8983299;R-HSA-452108;R-HSA-6797293;R-HSA-8983298;R-HSA-9006850;R-HSA-1295519;R-HSA-8848395;R-HSA-8983300;R-HSA-8985988;R-HSA-1295516;R-HSA-8848392;R-HSA-9006873;R-HSA-452122;R-HSA-913424;R-HSA-8963734;R-HSA-8983063;R-HSA-9006870;R-HSA-449958;R-HSA-449058;R-HSA-8985900;R-H…
R-HSA-6783783	Interleukin-10 signaling	3	45	3.88299e+16	2.57234e+11	2.05787e+12	1	15	1.12884e+16	9606	Homo sapiens	Q14116;P02778;P10147	Q14116;P02778;P10147	R-HSA-6784160
R-HSA-375276	Peptide ligand-binding receptors	4	198	1.70852e+16	1.00013e+12	7.0009e+11	3	77	5794701986754967	9606	Homo sapiens	O43927;Q07325;P02778;P10147	O43927;Q07325;P02778;P10147	R-HSA-443986;R-HSA-444523;R-HSA-374248
R-HSA-6785807	Interleukin-4 and Interleukin-13 signaling	3	111	9578048149106912	3.6675e+12	2200502739012178	17	47	3.53703e+16	9606	Homo sapiens	Q14116;P05112;P31785	Q14116;P05112;P31785	R-HSA-6785895;R-HSA-6786095;R-HSA-6797293;R-HSA-6786124;R-HSA-6786092;R-HSA-6786058;R-HSA-6797271;R-HSA-451895;R-HSA-6786070;R-HSA-6786101;R-HSA-6797269;R-HSA-6797268;R-HSA-6789524;R-HSA-6797267;R-HSA-6786096;R-HSA-6785821;R-HSA-6786072
R-HSA-5669034	TNFs bind their physiological receptors	2	30	2.58866e+16	6.88019e+11	2.99813e+16	2	13	9.78326e+11	9606	Homo sapiens	P28908;Q07011	P28908;Q07011	R-HSA-8856189;R-HSA-8858475
R-HSA-373076	Class A/1 (Rhodopsin-like receptors)	4	333	2.87341e+16	7.21418e+10	2.99813e+16	3	160	1.20409e+16	9606	Homo sapiens	O43927;Q07325;P02778;P10147	O43927;Q07325;P02778;P10147	R-HSA-443986;R-HSA-444523;R-HSA-374248
R-HSA-446652	Interleukin-1 family signaling	3	142	1.2253e+16	7.49532e+11	2.99813e+16	6	80	6020469596628537	9606	Homo sapiens	Q14116;P05112	Q14116;Q14116-2;P05112	R-HSA-449058;R-HSA-8848370;R-HSA-448703;R-HSA-6797293;R-HSA-8848395;R-HSA-8848392
R-HSA-500792	GPCR ligand binding	4	469	404694106480283	2.55596e+16	1.02238e+16	3	187	1.40728e+16	9606	Homo sapiens	O43927;Q07325;P02778;P10147	O43927;Q07325;P02778;P10147	R-HSA-443986;R-HSA-444523;R-HSA-374248
R-HSA-388841	Costimulation by the CD28 family	2	88	7.59341e+16	5669169431864907	1700750829559472	9	35	2633955448524985	9606	Homo sapiens	Q15116;Q7Z6A9	Q15116;Q7Z6A9	R-HSA-389941;R-HSA-6790087;R-HSA-389523;R-HSA-389762;R-HSA-388828;R-HSA-389919;R-HSA-389759;R-HSA-389758;R-HSA-9679421
R-HSA-418594	G alpha (i) signalling events	3	317	2.73535e+16	7275704264170457	2182711279251137	3	74	5568934376881397	9606	Homo sapiens	O43927;Q07325;P02778	O43927;Q07325;P02778	R-HSA-749454;R-HSA-749456;R-HSA-380073
R-HSA-5668541	TNFR2 non-canonical NF-kB pathway	2	102	8801449650530676	753738388568137	2261215165704411	2	43	3.236e+16	9606	Homo sapiens	P28908;Q07011	P28908;Q07011	R-HSA-8856189;R-HSA-8858475
R-HSA-372790	Signaling by GPCR	4	712	6143757010958668	1.12421e+16	2317172808536405	6	360	2.70921e+16	9606	Homo sapiens	O43927;Q07325;P02778;P10147	O43927;Q07325;P02778;P10147	R-HSA-443986;R-HSA-749454;R-HSA-749456;R-HSA-380073;R-HSA-444523;R-HSA-374248
R-HSA-8985947	Interleukin-9 signaling	1	9	7.76598e+10	1.15859e+16	2317172808536405	7	13	9.78326e+11	9606	Homo sapiens	P31785	P31785	R-HSA-8985929;R-HSA-451895;R-HSA-8985914;R-HSA-8985900;R-HSA-8985973;R-HSA-8985988;R-HSA-8963734
R-HSA-448706	Interleukin-1 processing	1	9	7.76598e+10	1.15859e+16	2317172808536405	2	5	3.76279e+12	9606	Homo sapiens	Q14116	Q14116	R-HSA-449058;R-HSA-448703
R-HSA-9020958	Interleukin-21 signaling	1	10	8.62887e+11	1.28654e+16	2.57308e+16	4	5	3.76279e+12	9606	Homo sapiens	P31785	P31785	R-HSA-9006873;R-HSA-9006844;R-HSA-9006850;R-HSA-9006870
R-HSA-9701898	STAT3 nuclear events downstream of ALK signaling	1	10	8.62887e+11	1.28654e+16	2.57308e+16	1	10	7.52559e+11	9606	Homo sapiens	P31785	P31785	R-HSA-9701556
R-HSA-9020558	Interleukin-2 signaling	1	12	1.03546e+16	1.54199e+16	3.08398e+16	11	19	1.42986e+16	9606	Homo sapiens	P31785	P31785	R-HSA-451942;R-HSA-451895;R-HSA-919404;R-HSA-452100;R-HSA-508292;R-HSA-452097;R-HSA-450063;R-HSA-452108;R-HSA-452122;R-HSA-508282;R-HSA-452091
R-HSA-8983432	Interleukin-15 signaling	1	14	1.20804e+16	1.79682e+16	3438271191735154	14	17	1.27935e+16	9606	Homo sapiens	P31785	P31785	R-HSA-8983371;R-HSA-8983309;R-HSA-8983374;R-HSA-8983425;R-HSA-8983424;R-HSA-8983299;R-HSA-8983394;R-HSA-8983298;R-HSA-9009700;R-HSA-8983300;R-HSA-8983335;R-HSA-8983384;R-HSA-8983378;R-HSA-449115
R-HSA-71240	Tryptophan catabolism	1	14	1.20804e+16	1.79682e+16	3438271191735154	1	13	9.78326e+11	9606	Homo sapiens	P14902	P14902	R-HSA-198563
R-HSA-1266695	Interleukin-7 signaling	1	25	2157218051600656	318741820901981	3438271191735154	9	26	1.95665e+16	9606	Homo sapiens	P31785	P31785	R-HSA-449958;R-HSA-451895;R-HSA-8983003;R-HSA-1295540;R-HSA-9025969;R-HSA-6785165;R-HSA-1295519;R-HSA-8983063;R-HSA-1295516
R-HSA-912526	Interleukin receptor SHC signaling	1	27	2.3298e+16	3438271191735154	3438271191735154	6	6	4.51535e+11	9606	Homo sapiens	P31785	P31785	R-HSA-508247;R-HSA-453111;R-HSA-912527;R-HSA-913374;R-HSA-453104;R-HSA-913424
R-HSA-9660826	Purinergic signaling in leishmaniasis infection	1	27	2.3298e+16	3438271191735154	3438271191735154	2	23	1.73089e+16	9606	Homo sapiens	Q14116	Q14116	R-HSA-449058;R-HSA-448703
R-HSA-9664424	Cell recruitment (pro-inflammatory response)	1	27	2.3298e+16	3438271191735154	3438271191735154	2	23	1.73089e+16	9606	Homo sapiens	Q14116	Q14116	R-HSA-449058;R-HSA-448703
R-HSA-5620971	Pyroptosis	1	27	2.3298e+16	3438271191735154	3438271191735154	1	23	1.73089e+16	9606	Homo sapiens	Q14116	Q14116	R-HSA-449058
R-HSA-201556	Signaling by ALK	1	28	2.41608e+16	3563470061990359	3563470061990359	1	40	3.01023e+16	9606	Homo sapiens	P31785	P31785	R-HSA-9701556
R-HSA-388396	GPCR downstream signalling	3	637	5496591595478471	4597648039185076	4597648039185076	3	173	1.30193e+16	9606	Homo sapiens	O43927;Q07325;P02778	O43927;Q07325;P02778	R-HSA-749454;R-HSA-749456;R-HSA-380073
R-HSA-389948	PD-1 signaling	1	42	3.62413e+16	5.30042e+16	5.30042e+16	5	5	3.76279e+12	9606	Homo sapiens	Q15116	Q15116	R-HSA-389762;R-HSA-388828;R-HSA-389759;R-HSA-389758;R-HSA-9679421
R-HSA-451927	Interleukin-2 family signaling	1	45	3.88299e+16	5.66881e+16	5.66881e+16	41	59	4440096327513546	9606	Homo sapiens	P31785	P31785	R-HSA-8985929;R-HSA-8983371;R-HSA-912527;R-HSA-452100;R-HSA-508292;R-HSA-8983309;R-HSA-8983374;R-HSA-452097;R-HSA-8983425;R-HSA-8983424;R-HSA-450063;R-HSA-8983299;R-HSA-452108;R-HSA-8983298;R-HSA-9006850;R-HSA-8983300;R-HSA-8985988;R-HSA-508247;R-HSA-9006873;R-HSA-8983384;R-HSA-913374;R-HSA-8983378;R-HSA-452122;R-HSA-449115;R-HSA-913424;R-HSA-8963734;R-HSA-9006870;R-HSA-451942;R-HSA-919404;R-HSA-…
R-HSA-512988	Interleukin-3, Interleukin-5 and GM-CSF signaling	1	48	4.14186e+16	6035853689783888	6035853689783888	6	38	2.85972e+16	9606	Homo sapiens	P31785	P31785	R-HSA-508247;R-HSA-453111;R-HSA-912527;R-HSA-913374;R-HSA-453104;R-HSA-913424
R-HSA-5218859	Regulated Necrosis	1	63	5436189490033653	7851178424581862	7851178424581862	1	57	4289584587597832	9606	Homo sapiens	Q14116	Q14116	R-HSA-449058
R-HSA-9679191	Potential therapeutics for SARS	1	88	7.59341e+16	1080415815954976	1080415815954976	1	34	2.5587e+16	9606	Homo sapiens	Q15116	Q15116	R-HSA-9679421
R-HSA-1280218	Adaptive Immune System	3	951	8206057468288895	1.19664e+16	1.19664e+16	10	263	1.97923e+16	9606	Homo sapiens	Q15116;Q7Z6A9;P18627	Q15116;Q7Z6A9;P18627	R-HSA-389941;R-HSA-6790087;R-HSA-389523;R-HSA-389762;R-HSA-388828;R-HSA-8856157;R-HSA-389919;R-HSA-389759;R-HSA-389758;R-HSA-9679421
R-HSA-2132295	MHC class II antigen presentation	1	142	1.2253e+16	1.68838e+16	1.68838e+16	1	26	1.95665e+16	9606	Homo sapiens	P18627	P18627	R-HSA-8856157
R-HSA-9679506	SARS-CoV Infections	1	177	1.52731e+16	2061526455454813	2061526455454813	1	253	1903973509933775	9606	Homo sapiens	Q15116	Q15116	R-HSA-9679421
R-HSA-162582	Signal Transduction	5	2586	2.23143e+16	2.28761e+16	2.28761e+16	8	2461	1.85205e+16	9606	Homo sapiens	O43927;Q07325;P02778;P10147;P31785	O43927;Q07325;P02778;P10147;P31785	R-HSA-9701556;R-HSA-5672965;R-HSA-443986;R-HSA-749454;R-HSA-749456;R-HSA-380073;R-HSA-444523;R-HSA-374248
R-HSA-5357801	Programmed Cell Death	1	217	1872465268789369	2.46881e+16	2.46881e+16	1	197	1.48254e+16	9606	Homo sapiens	Q14116	Q14116	R-HSA-449058
R-HSA-5673001	RAF/MAP kinase cascade	1	292	2.51963e+16	3180422199308739	3180422199308739	1	75	5644190246839253	9606	Homo sapiens	P31785	P31785	R-HSA-5672965
R-HSA-5684996	MAPK1/MAPK3 signaling	1	299	2.58003e+16	3243532595724625	3243532595724625	1	82	6170981336544251	9606	Homo sapiens	P31785	P31785	R-HSA-5672965
R-HSA-5683057	MAPK family signaling cascades	1	338	2.91656e+16	358528409175647	358528409175647	1	122	918121613485852	9606	Homo sapiens	P31785	P31785	R-HSA-5672965
R-HSA-9658195	Leishmania infection	1	345	2976960911208905	3.64489e+16	3.64489e+16	2	95	7149307645996388	9606	Homo sapiens	Q14116	Q14116	R-HSA-449058;R-HSA-448703
R-HSA-71291	Metabolism of amino acids and derivatives	1	376	3244455949607386	3902695429161004	3902695429161004	1	247	1858819987959061	9606	Homo sapiens	P14902	P14902	R-HSA-198563
R-HSA-5663205	Infectious disease	2	1193	1.02942e+16	4665586867151794	4665586867151794	3	740	5.56893e+16	9606	Homo sapiens	Q14116;Q15116	Q14116;Q15116	R-HSA-449058;R-HSA-448703;R-HSA-9679421
R-HSA-9006934	Signaling by Receptor Tyrosine Kinases	1	538	4642333247044611	5098440931225123	5098440931225123	1	746	5.61409e+16	9606	Homo sapiens	P31785	P31785	R-HSA-9701556
R-HSA-1643685	Disease	2	2022	1.74476e+16	7649763140029409	7649763140029409	3	1608	1.21011e+16	9606	Homo sapiens	Q14116;Q15116	Q14116;Q15116	R-HSA-449058;R-HSA-448703;R-HSA-9679421
R-HSA-1430728	Metabolism	1	2145	1.85089e+16	953585867989728	953585867989728	1	2012	1514148103552077	9606	Homo sapiens	P14902	P14902	R-HSA-198563

## Sheet: c-CLLvs.CLL-TFT
Pathway identifier	Pathway name	#Entities found	#Entities total	Entities ratio	Entities pValue	Entities FDR	#Reactions found	#Reactions total	Reactions ratio	Species identifier	Species name	Submitted entities found	Mapped entities	Found reaction identifiers
R-HSA-9012546	Interleukin-18 signaling	1	9	7.76598e+10	3102777236055787	4343888130478102	1	4	3.01023e+12	9606	Homo sapiens	P05112	P05112	R-HSA-6797293
R-HSA-389948	PD-1 signaling	1	42	3.62413e+16	1.44179e+16	4811851421667501	5	5	3.76279e+12	9606	Homo sapiens	Q15116	Q15116	R-HSA-389762;R-HSA-388828;R-HSA-389759;R-HSA-389758;R-HSA-9679421
R-HSA-168256	Immune System	3	2249	1.94063e+16	2497919238398616	4811851421667501	22	1589	1.19582e+16	9606	Homo sapiens	Q15116;P18627;P05112	Q15116;P18627;P05112	R-HSA-6785895;R-HSA-389762;R-HSA-6786095;R-HSA-6797293;R-HSA-6786092;R-HSA-6786124;R-HSA-6786058;R-HSA-9679421;R-HSA-6797271;R-HSA-6786070;R-HSA-6786101;R-HSA-6797269;R-HSA-6797268;R-HSA-6789524;R-HSA-6797267;R-HSA-6786096;R-HSA-388828;R-HSA-6785821;R-HSA-8856157;R-HSA-389759;R-HSA-389758;R-HSA-6786072
R-HSA-388841	Costimulation by the CD28 family	1	88	7.59341e+16	3.00294e+16	4811851421667501	5	35	2633955448524985	9606	Homo sapiens	Q15116	Q15116	R-HSA-389762;R-HSA-388828;R-HSA-389759;R-HSA-389758;R-HSA-9679421
R-HSA-9679191	Potential therapeutics for SARS	1	88	7.59341e+16	3.00294e+16	4811851421667501	1	34	2.5587e+16	9606	Homo sapiens	Q15116	Q15116	R-HSA-9679421
R-HSA-1280218	Adaptive Immune System	2	951	8206057468288895	3.61189e+16	4811851421667501	6	263	1.97923e+16	9606	Homo sapiens	Q15116;P18627	Q15116;P18627	R-HSA-389762;R-HSA-388828;R-HSA-8856157;R-HSA-389759;R-HSA-389758;R-HSA-9679421
R-HSA-6785807	Interleukin-4 and Interleukin-13 signaling	1	111	9578048149106912	3776526486478238	4811851421667501	16	47	3.53703e+16	9606	Homo sapiens	P05112	P05112	R-HSA-6785895;R-HSA-6786095;R-HSA-6797293;R-HSA-6786092;R-HSA-6786124;R-HSA-6786058;R-HSA-6797271;R-HSA-6786070;R-HSA-6786101;R-HSA-6797269;R-HSA-6797268;R-HSA-6789524;R-HSA-6797267;R-HSA-6786096;R-HSA-6785821;R-HSA-6786072
R-HSA-2132295	MHC class II antigen presentation	1	142	1.2253e+16	4811851421667501	4811851421667501	1	26	1.95665e+16	9606	Homo sapiens	P18627	P18627	R-HSA-8856157
R-HSA-446652	Interleukin-1 family signaling	1	142	1.2253e+16	4811851421667501	4811851421667501	1	80	6020469596628537	9606	Homo sapiens	P05112	P05112	R-HSA-6797293
R-HSA-9679506	SARS-CoV Infections	1	177	1.52731e+16	5970700549559682	5970700549559682	1	253	1903973509933775	9606	Homo sapiens	Q15116	Q15116	R-HSA-9679421
R-HSA-449147	Signaling by Interleukins	1	457	3.94339e+16	1.48648e+16	1.48648e+16	16	493	3710114388922336	9606	Homo sapiens	P05112	P05112	R-HSA-6785895;R-HSA-6786095;R-HSA-6797293;R-HSA-6786092;R-HSA-6786124;R-HSA-6786058;R-HSA-6797271;R-HSA-6786070;R-HSA-6786101;R-HSA-6797269;R-HSA-6797268;R-HSA-6789524;R-HSA-6797267;R-HSA-6786096;R-HSA-6785821;R-HSA-6786072
R-HSA-1280215	Cytokine Signaling in Immune system	1	804	693761325394771	2.49939e+16	2.49939e+16	16	710	5.34317e+16	9606	Homo sapiens	P05112	P05112	R-HSA-6785895;R-HSA-6786095;R-HSA-6797293;R-HSA-6786092;R-HSA-6786124;R-HSA-6786058;R-HSA-6797271;R-HSA-6786070;R-HSA-6786101;R-HSA-6797269;R-HSA-6797268;R-HSA-6789524;R-HSA-6797267;R-HSA-6786096;R-HSA-6785821;R-HSA-6786072
R-HSA-5663205	Infectious disease	1	1193	1.02942e+16	352438184681634	352438184681634	1	740	5.56893e+16	9606	Homo sapiens	Q15116	Q15116	R-HSA-9679421
R-HSA-1643685	Disease	1	2022	1.74476e+16	535571091810132	535571091810132	1	1608	1.21011e+16	9606	Homo sapiens	Q15116	Q15116	R-HSA-9679421
