# Supplementary material for: Unravelling soluble immune checkpoints in chronic lymphocytic leukemia: Physiological immunomodulators or immune dysfunction
Source: Front Immunol. 2022 Sep 28;13:965905. doi: 10.3389/fimmu.2022.965905 (PMC9554405; doi:10.3389/fimmu.2022.965905)
Supplement: Supplementary file 12 [file Table_11.xlsx]

## Sheet: Down trend
Pathway identifier	Pathway name	#Entities found	#Entities total	Entities ratio	Entities pValue	Entities FDR	#Reactions found	#Reactions total	Reactions ratio	Species identifier	Species name	Submitted entities found	Mapped entities	Found reaction identifiers
R-HSA-6783783	Interleukin-10 signaling	21	45	0.004004627569636023	1.11022	65.5032	12	15	0.001133615477629988	9606	Homo sapiens	P78556;P01583;Q14116;P09603;P10147;P29460;P09919;P15018;P13500;P13236;P10145;P33681;P09341;P02778;P04141;P05231;P20333;P01375;P22301;P01584;P29459	P78556;P01583;Q14116;P09603;P10147;P29460;P09919;P15018;P13500;P13236;P10145;P33681;P09341;P02778;P04141;P05231;P20333;P01375;P22301;P01584;P29459	R-HSA-6784006;R-HSA-6784324;R-HSA-6784323;R-HSA-6784160;R-HSA-449803;R-HSA-8937656;R-HSA-6785047;R-HSA-6784791;R-HSA-449811;R-HSA-6784319;R-HSA-449855;R-HSA-8937654
R-HSA-6785807	Interleukin-4 and Interleukin-13 signaling	20	111	0.009878081338435525	1.11022	65.5032	30	47	0.003551995163240629	9606	Homo sapiens	P01583;Q14116;P51671;P35225;P29460;P15018;P13500;P31785;P10145;P14210;Q16552;Q9NPF7;P05231;P05112;P09038;P20333;P01375;P22301;P01584;P29459	P01583;Q14116;P51671;P35225;P29460;P15018;P13500;P31785;P10145;P14210;Q16552;Q9NPF7;P05231;P05112;P09038;P20333;P01375;P22301;P01584;P29459	R-HSA-6785895;R-HSA-6788582;R-HSA-6789615;R-HSA-6786095;R-HSA-6797293;R-HSA-6786092;R-HSA-6786101;R-HSA-6786096;R-HSA-6786110;R-HSA-449818;R-HSA-6788346;R-HSA-6793978;R-HSA-6786118;R-HSA-6790022;R-HSA-6786114;R-HSA-6786050;R-HSA-6789325;R-HSA-6786124;R-HSA-6786058;R-HSA-6797271;R-HSA-451895;R-HSA-6786070;R-HSA-6797269;R-HSA-6789524;R-HSA-6797268;R-HSA-6788628;R-HSA-6797267;R-HSA-6785821;R-HSA-678…
R-HSA-449147	Signaling by Interleukins	41	457	0.04066921776274807	1.11022	65.5032	221	493	0.03725816203143894	9606	Homo sapiens	P01583;Q14005;P09603;Q8TDQ0;Q9NYY1;P13500;P13232;P33681;Q16552;P04141;P05231;P05112;P09038;P05113;P01375;P20333;Q6EBC2;P78556;Q14116;P51671;P35225;P10147;P29460;P09919;P15018;P13236;P31785;P10145;P14210;P14174;O00182;Q969D9;P09341;P02778;P40933;Q9NPF7;P60568;P22301;P29459;P01584	P01583;Q14005;P09603;Q8TDQ0;Q9NYY1;P13500;Q14116-2;P13232;P33681;Q16552;P04141;P05231;P05112;P09038;P05113;P01375;P20333;Q6EBC2;P78556;Q14116;P51671;P35225;P10147;P29460;P09919;P15018;P13236;P31785;P10145;P14210;P14174;O00182;Q969D9;P09341;P02778;P40933;Q9NPF7;P60568;P22301;P29459;P01584	R-HSA-450054;R-HSA-452100;R-HSA-8950410;R-HSA-452097;R-HSA-450063;R-HSA-452108;R-HSA-1112602;R-HSA-1112604;R-HSA-8950405;R-HSA-452122;R-HSA-913424;R-HSA-8963734;R-HSA-8950423;R-HSA-6786118;R-HSA-449058;R-HSA-6786114;R-HSA-913451;R-HSA-6786124;R-HSA-913446;R-HSA-8937656;R-HSA-8950456;R-HSA-449077;R-HSA-449073;R-HSA-8950448;R-HSA-449087;R-HSA-913456;R-HSA-8950453;R-HSA-8937654;R-HSA-6783524;R-HSA-6…
R-HSA-1280215	Cytokine Signaling in Immune system	51	804	0.07154934591083029	1.11022	65.5032	271	708	0.05350665054413543	9606	Homo sapiens	Q9Y5U5;Q14005;P09603;Q8TDQ0;O43557;Q9NYY1;P13500;P13232;P33681;Q16552;P51671;P29460;P15018;P13236;P14210;P14174;P09341;P22301;P23510;P29459;P01584;P01583;O75888;P48551;Q07011;P04141;P05231;P05112;P09038;P05113;P01375;P20333;P01374;Q6EBC2;P78556;Q14116;P35225;P10147;P09919;O43508;P31785;P10145;P28908;O00182;Q969D9;P02778;P40933;Q9NPF7;P60568;P26842	Q9Y5U5;Q14005;P09603;Q8TDQ0;O43557;Q9NYY1;P13500;P13232;P33681;P48551-2;Q16552;P51671;P29460;P15018;P13236;P14210;P14174;P09341;P22301;P23510;P29459;P01584;P01583;O75888;Q07011;Q14116-2;P04141;P05231;P05112;P09038;P05113;P01375;P20333;P01374;Q6EBC2;P78556;Q14116;P35225;P10147;P09919;O43508;P31785;P10145;P28908;O00182;Q969D9;P02778;P40933;Q9NPF7;P60568;P26842	R-HSA-450054;R-HSA-452100;R-HSA-8950410;R-HSA-452097;R-HSA-450063;R-HSA-452108;R-HSA-1112602;R-HSA-1112604;R-HSA-8950405;R-HSA-5668417;R-HSA-452122;R-HSA-913424;R-HSA-8963734;R-HSA-8950423;R-HSA-6786118;R-HSA-449058;R-HSA-6786114;R-HSA-5668467;R-HSA-913451;R-HSA-6786124;R-HSA-913446;R-HSA-5668454;R-HSA-8937656;R-HSA-8950456;R-HSA-449077;R-HSA-449073;R-HSA-8950448;R-HSA-449087;R-HSA-913456;R-HSA-8…
R-HSA-168256	Immune System	71	2249	0.2001423867580315	1.11022	65.5032	333	1587	0.11993651753325273	9606	Homo sapiens	Q9Y5U5;Q8TDQ0;P09603;Q14005;O75144;Q29980;O43557;Q9NYY1;P13500;Q29983;P40200;P13232;Q9BZM6;P33681;Q92692;Q16552;P51671;P06702;P29460;P15018;P13236;P14210;P09341;P14174;Q9Y286;P22301;P23510;P01584;P29459;P01583;Q15116;P05109;Q68D85;O75888;P48551;Q9BQ51;P12830;Q07011;Q7Z6A9;P15151;P04141;Q9NZQ7;P05231;P05112;P09038;P05113;P01375;P20333;P01374;Q9Y336;Q6EBC2;P78556;Q14116;P10747;P35225;P10147;P09919;…	Q9Y5U5;Q8TDQ0;P09603;Q14005;O75144;Q29980;O43557;Q9NYY1;P13500;Q29983;P40200;P13232;Q9BZM6;P33681;Q92692;P48551-2;Q16552;P51671;P06702;P29460;P15018;P13236;P14210;P09341;P14174;Q9Y286;P22301;P23510;P01584;P29459;P01583;Q15116;P05109;Q68D85;O75888;Q9BQ51;P12830;Q07011;Q14116-2;Q7Z6A9;P15151;P04141;Q9NZQ7;P05231;P05112;P09038;P05113;P01375;P20333;P01374;Q9Y336;Q6EBC2;P78556;Q14116;P10747;P35225;P10…	R-HSA-450054;R-HSA-452100;R-HSA-8950410;R-HSA-452097;R-HSA-450063;R-HSA-452108;R-HSA-1112602;R-HSA-1112604;R-HSA-8950405;R-HSA-8863895;R-HSA-5668417;R-HSA-452122;R-HSA-913424;R-HSA-8963734;R-HSA-8950423;R-HSA-6786118;R-HSA-389158;R-HSA-449058;R-HSA-6786114;R-HSA-5668467;R-HSA-913451;R-HSA-6786124;R-HSA-913446;R-HSA-5668454;R-HSA-8937656;R-HSA-937022;R-HSA-8950456;R-HSA-449077;R-HSA-449073;R-HSA-8…
R-HSA-380108	Chemokine receptors bind chemokines	13	57	0.005072528254872297	12.2125	59.841	6	19	0.001435912938331318	9606	Homo sapiens	P78556;P51671;Q07325;P80098;P10147;P48061;P13500;P13236;P10145;P09341;P02778;O14625;P42830	P78556;P51671;Q07325;P80098;P10147;P48061;P13500;P13236;P10145;P09341;P02778;O14625;P42830	R-HSA-373813;R-HSA-374214;R-HSA-443986;R-HSA-373791;R-HSA-373087;R-HSA-374248
R-HSA-5669034	TNFs bind their physiological receptors	9	30	0.0026697517130906826	32559.5	1.3675e+06	8	13	9.82467e+11	9606	Homo sapiens	P01374;Q9Y5U5;O75888;P28908;O43557;Q07011;P20333;P23510;P26842	P01374;Q9Y5U5;O75888;P28908;O43557;Q07011;P20333;P23510;P26842	R-HSA-5669024;R-HSA-5676607;R-HSA-5675948;R-HSA-8856189;R-HSA-8858475;R-HSA-5675947;R-HSA-5692315;R-HSA-5669097
R-HSA-5668541	TNFR2 non-canonical NF-kB pathway	11	102	0.009077155824508321	580641	2.09031e+07	20	43	0.0032496977025392986	9606	Homo sapiens	P01374;Q9Y5U5;O75888;P28908;O43557;O43508;Q07011;P01375;P20333;P23510;P26842	P01374;Q9Y5U5;O75888;P28908;O43557;O43508;Q07011;P01375;P20333;P23510;P26842	R-HSA-5668534;R-HSA-5676598;R-HSA-5668404;R-HSA-5668789;R-HSA-5668467;R-HSA-5676593;R-HSA-5668414;R-HSA-5676607;R-HSA-5669023;R-HSA-8858475;R-HSA-5692315;R-HSA-5668454;R-HSA-5669024;R-HSA-5668481;R-HSA-5668417;R-HSA-5676591;R-HSA-5675948;R-HSA-8856189;R-HSA-5675947;R-HSA-5669097
R-HSA-375276	Peptide ligand-binding receptors	13	198	0.017620361306398505	552144	1.76686e+07	7	77	0.0058192261185006046	9606	Homo sapiens	P78556;P51671;Q07325;P80098;P10147;P48061;P13500;P13236;P10145;P09341;P02778;O14625;P42830	P78556;P51671;Q07325;P80098;P10147;P48061;P13500;P13236;P10145;P09341;P02778;O14625;P42830	R-HSA-373813;R-HSA-374214;R-HSA-443986;R-HSA-373791;R-HSA-373087;R-HSA-374248;R-HSA-374251
R-HSA-451927	Interleukin-2 family signaling	7	45	0.004004627569636023	7.89576e+07	2.28977e+10	45	59	0.004458887545344619	9606	Homo sapiens	Q8TDQ0;O00182;P04141;P40933;P60568;P05113;P31785	Q8TDQ0;O00182;P04141;P40933;P60568;P05113;P31785	R-HSA-450054;R-HSA-8985929;R-HSA-912527;R-HSA-452100;R-HSA-8983371;R-HSA-8983307;R-HSA-508292;R-HSA-8983309;R-HSA-452097;R-HSA-8983374;R-HSA-8983425;R-HSA-450063;R-HSA-8983424;R-HSA-452108;R-HSA-8983299;R-HSA-8983298;R-HSA-9006850;R-HSA-8983300;R-HSA-8985988;R-HSA-508247;R-HSA-9006873;R-HSA-8983384;R-HSA-913374;R-HSA-8983378;R-HSA-452122;R-HSA-913424;R-HSA-449115;R-HSA-8963734;R-HSA-9006870;R-HSA…
R-HSA-388841	Costimulation by the CD28 family	8	88	0.007831271691732668	5.21052e+08	1.35474e+11	26	35	0.0026451027811366383	9606	Homo sapiens	P16410;Q15116;Q7Z6A9;P33681;P10747;Q9BQ51;O75144;Q9NZQ7	P16410;Q15116;Q7Z6A9;P33681;P10747;Q9BQ51;O75144;Q9NZQ7	R-HSA-389381;R-HSA-389762;R-HSA-388814;R-HSA-388809;R-HSA-388808;R-HSA-388811;R-HSA-388817;R-HSA-389523;R-HSA-388829;R-HSA-389532;R-HSA-388828;R-HSA-388831;R-HSA-389919;R-HSA-388830;R-HSA-6790087;R-HSA-389348;R-HSA-389158;R-HSA-389350;R-HSA-388833;R-HSA-388832;R-HSA-389352;R-HSA-9679421;R-HSA-389354;R-HSA-389941;R-HSA-389759;R-HSA-389758
R-HSA-9012546	Interleukin-18 signaling	4	9	8.00926e+11	9.09328e+08	2.18239e+10	4	4	3.02297e+11	9606	Homo sapiens	Q14116;P35225;P05112	Q14116;Q14116-2;P35225;P05112	R-HSA-8848370;R-HSA-6797293;R-HSA-8848395;R-HSA-8848392
R-HSA-373076	Class A/1 (Rhodopsin-like receptors)	13	333	0.029634244015306576	2.03815e+09	4.48393e+10	7	160	0.012091898428053204	9606	Homo sapiens	P78556;P51671;Q07325;P80098;P10147;P48061;P13500;P13236;P10145;P09341;P02778;O14625;P42830	P78556;P51671;Q07325;P80098;P10147;P48061;P13500;P13236;P10145;P09341;P02778;O14625;P42830	R-HSA-373813;R-HSA-374214;R-HSA-443986;R-HSA-373791;R-HSA-373087;R-HSA-374248;R-HSA-374251
R-HSA-1280218	Adaptive Immune System	21	951	0.08463112930497464	1.10451e+11	2.31948e+11	36	263	0.019876058041112456	9606	Homo sapiens	Q9Y336;P06702;Q15116;Q68D85;P05109;P10747;P12830;Q9BQ51;Q29980;O75144;Q29983;P16410;P40200;Q9BZM6;Q7Z6A9;P18627;P33681;Q92692;P15151;Q9NZQ7;Q9Y286	Q9Y336;P06702;Q15116;Q68D85;P05109;P10747;P12830;Q9BQ51;Q29980;O75144;Q29983;P16410;P40200;Q9BZM6;Q7Z6A9;P18627;P33681;Q92692;P15151;Q9NZQ7;Q9Y286	R-HSA-389381;R-HSA-198983;R-HSA-389762;R-HSA-388814;R-HSA-199112;R-HSA-388809;R-HSA-388808;R-HSA-388811;R-HSA-8863895;R-HSA-388817;R-HSA-389523;R-HSA-388829;R-HSA-199131;R-HSA-389532;R-HSA-388828;R-HSA-388831;R-HSA-389919;R-HSA-8856157;R-HSA-388830;R-HSA-6790087;R-HSA-389348;R-HSA-389158;R-HSA-389350;R-HSA-388833;R-HSA-199079;R-HSA-388832;R-HSA-199014;R-HSA-199144;R-HSA-389352;R-HSA-9679421;R-HSA…
R-HSA-1266695	Interleukin-7 signaling	4	25	0.0022247930942422356	4.92132e+10	9.26264e+11	15	26	0.0019649334945586456	9606	Homo sapiens	P14210;P13232;Q969D9;P31785	P14210;P13232;Q969D9;P31785	R-HSA-449958;R-HSA-1295540;R-HSA-6785165;R-HSA-1295519;R-HSA-8983077;R-HSA-1266684;R-HSA-1295516;R-HSA-8983078;R-HSA-451895;R-HSA-8983003;R-HSA-9025969;R-HSA-8983059;R-HSA-449978;R-HSA-8983061;R-HSA-8983063
R-HSA-448706	Interleukin-1 processing	3	9	8.00926e+11	5.35774e+10	9.26264e+11	2	5	3.77872e+12	9606	Homo sapiens	P01583;Q14116;P01584	P01583;Q14116;P01584	R-HSA-449058;R-HSA-448703
R-HSA-912526	Interleukin receptor SHC signaling	4	27	0.0024027765417816145	6.61617e+10	9.26264e+11	6	6	4.53446e+12	9606	Homo sapiens	P04141;P60568;P05113;P31785	P04141;P60568;P05113;P31785	R-HSA-508247;R-HSA-453111;R-HSA-912527;R-HSA-913374;R-HSA-453104;R-HSA-913424
R-HSA-9660826	Purinergic signaling in leishmaniasis infection	4	27	0.0024027765417816145	6.61617e+10	9.26264e+11	3	23	0.001738210399032648	9606	Homo sapiens	P01583;Q14116;P21589;P01584	P01583;Q14116;P21589;P01584	R-HSA-8940074;R-HSA-449058;R-HSA-448703
R-HSA-9664424	Cell recruitment (pro-inflammatory response)	4	27	0.0024027765417816145	6.61617e+10	9.26264e+11	3	23	0.001738210399032648	9606	Homo sapiens	P01583;Q14116;P21589;P01584	P01583;Q14116;P21589;P01584	R-HSA-8940074;R-HSA-449058;R-HSA-448703
R-HSA-8877330	RUNX1 and FOXP3 control the development of regulatory T lymphocytes (Tregs)	3	10	8.89917e+11	7.30798e+09	9.63788e+10	3	20	0.0015114873035066505	9606	Homo sapiens	P16410;Q9Y5U5;P60568	P16410;Q9Y5U5;P60568	R-HSA-8877493;R-HSA-8877345;R-HSA-8877421
R-HSA-500792	GPCR ligand binding	13	469	0.04173711844798434	7.41376e+09	9.63788e+10	7	187	0.014132406287787183	9606	Homo sapiens	P78556;P51671;Q07325;P80098;P10147;P48061;P13500;P13236;P10145;P09341;P02778;O14625;P42830	P78556;P51671;Q07325;P80098;P10147;P48061;P13500;P13236;P10145;P09341;P02778;O14625;P42830	R-HSA-373813;R-HSA-374214;R-HSA-443986;R-HSA-373791;R-HSA-373087;R-HSA-374248;R-HSA-374251
R-HSA-447115	Interleukin-12 family signaling	5	56	0.004983536531102607	8.53977e+10	0.0010247719680274159	50	114	0.008615477629987909	9606	Homo sapiens	P14174;P29460;Q9NPF7;P29459;P22301	P14174;P29460;Q9NPF7;P29459;P22301	R-HSA-8950410;R-HSA-8950405;R-HSA-8984964;R-HSA-8983835;R-HSA-8983834;R-HSA-447130;R-HSA-8950423;R-HSA-8952749;R-HSA-8983983;R-HSA-8950575;R-HSA-8983841;R-HSA-8950179;R-HSA-8983845;R-HSA-8950183;R-HSA-8950456;R-HSA-8983996;R-HSA-8950591;R-HSA-8983870;R-HSA-8950448;R-HSA-8950453;R-HSA-8950583;R-HSA-8950347;R-HSA-8950732;R-HSA-8984012;R-HSA-8984014;R-HSA-8984001;R-HSA-8983872;R-HSA-8983876;R-HSA-89…
R-HSA-198933	Immunoregulatory interactions between a Lymphoid and a non-Lymphoid cell	10	297	0.026430541959597757	1.14528e+12	0.0013743361366560514	8	44	0.003325272067714631	9606	Homo sapiens	Q9Y336;P40200;Q9BZM6;Q68D85;Q92692;P15151;P12830;Q29980;Q9Y286;Q29983	Q9Y336;P40200;Q9BZM6;Q68D85;Q92692;P15151;P12830;Q29980;Q9Y286;Q29983	R-HSA-5685607;R-HSA-198983;R-HSA-199079;R-HSA-5685602;R-HSA-199014;R-HSA-199131;R-HSA-199112;R-HSA-199144
R-HSA-5676594	TNF receptor superfamily (TNFSF) members mediating non-canonical NF-kB pathway	3	17	0.0015128593040847202	3.4512e+11	0.0037963174351171025	5	12	9.06892e+11	9606	Homo sapiens	P01374;O43557;O43508	P01374;O43557;O43508	R-HSA-5676598;R-HSA-5668789;R-HSA-5676593;R-HSA-5676591;R-HSA-5669023
R-HSA-9020591	Interleukin-12 signaling	4	46	0.0040936192934057135	4.97927e+11	0.005477193519613954	17	56	0.004232164449818622	9606	Homo sapiens	P14174;P29460;P29459;P22301	P14174;P29460;P29459;P22301	R-HSA-8950410;R-HSA-8950347;R-HSA-8950732;R-HSA-8950575;R-HSA-8950752;R-HSA-8950113;R-HSA-8950179;R-HSA-8981093;R-HSA-8950757;R-HSA-8952807;R-HSA-8950456;R-HSA-8981073;R-HSA-8950448;R-HSA-8950128;R-HSA-8950354;R-HSA-447226;R-HSA-8950423
R-HSA-512988	Interleukin-3, Interleukin-5 and GM-CSF signaling	4	48	0.004271602740945092	5.83378e+11	0.005833775790833329	24	38	0.002871825876662636	9606	Homo sapiens	P04141;P60568;P05113;P31785	P04141;P60568;P05113;P31785	R-HSA-912527;R-HSA-879942;R-HSA-914182;R-HSA-921155;R-HSA-508247;R-HSA-913374;R-HSA-913371;R-HSA-913370;R-HSA-913424;R-HSA-913360;R-HSA-913451;R-HSA-909738;R-HSA-879909;R-HSA-879910;R-HSA-913446;R-HSA-879907;R-HSA-453111;R-HSA-879934;R-HSA-453104;R-HSA-879930;R-HSA-879925;R-HSA-912757;R-HSA-914036;R-HSA-913456
R-HSA-2219530	Constitutive Signaling by Aberrant PI3K in Cancer	5	89	0.007920263415502359	7.07855e+11	0.007078554824185845	1	2	1.51149e+12	9606	Homo sapiens	P14210;P33681;P10747;P21583;P09038	P14210;P33681;P10747;P21583-1;P09038	R-HSA-2400009
R-HSA-418594	G alpha (i) signalling events	9	317	0.028210376434991545	8.67763e+11	0.008203129670038889	3	74	0.005592503022974607	9606	Homo sapiens	P78556;P09341;Q07325;P02778;P48061;P13236;O14625;P10145;P42830	P78556;P09341;Q07325;P02778;P48061;P13236;O14625;P10145;P42830	R-HSA-749454;R-HSA-749456;R-HSA-380073
R-HSA-446652	Interleukin-1 family signaling	6	142	0.012636824775295898	9.11459e+11	0.008203129670038889	20	80	0.006045949214026602	9606	Homo sapiens	P01583;Q14116;P35225;P05112;P01584	P01583;Q14116;Q14116-2;P35225;P05112;P01584	R-HSA-446694;R-HSA-507719;R-HSA-446692;R-HSA-449058;R-HSA-446862;R-HSA-446894;R-HSA-6797293;R-HSA-446701;R-HSA-446634;R-HSA-8848395;R-HSA-8848392;R-HSA-446868;R-HSA-450133;R-HSA-446130;R-HSA-8848370;R-HSA-448703;R-HSA-446684;R-HSA-445752;R-HSA-446648;R-HSA-445753
R-HSA-449836	Other interleukin signaling	3	24	0.002135801370472546	9.33514e+11	0.008401621648916224	7	17	0.001284764207980653	9606	Homo sapiens	Q14005;P09603;P09919	Q14005;P09603;P09919	R-HSA-449077;R-HSA-9009485;R-HSA-8854738;R-HSA-449073;R-HSA-449087;R-HSA-9009488;R-HSA-6787737
R-HSA-6799990	Metal sequestration by antimicrobial proteins	2	6	5.3395e+11	0.001058525653906628	0.009526730885159651	2	5	3.77872e+12	9606	Homo sapiens	P06702;P05109	P06702;P05109	R-HSA-6798528;R-HSA-6798474
R-HSA-5620971	Pyroptosis	3	27	0.0024027765417816145	0.0013069108166068322	0.010455286532854657	1	23	0.001738210399032648	9606	Homo sapiens	P01583;Q14116;P01584	P01583;Q14116;P01584	R-HSA-449058
R-HSA-420597	Nectin/Necl trans heterodimerization	2	7	6.22942e+11	0.0014334659367732927	0.011467727494186342	2	8	6.04595e+11	9606	Homo sapiens	Q92692;P15151	Q92692;P15151	R-HSA-420593;R-HSA-420591
R-HSA-6783589	Interleukin-6 family signaling	3	28	0.0024917682655513037	0.0014493933696574368	0.011595146957259495	19	34	0.002569528415961306	9606	Homo sapiens	Q6EBC2;P05231;P15018	Q6EBC2;P05231;P15018	R-HSA-1112690;R-HSA-1112755;R-HSA-1067667;R-HSA-6783524;R-HSA-1112565;R-HSA-6783681;R-HSA-1112727;R-HSA-1067640;R-HSA-1112602;R-HSA-1112604;R-HSA-1067676;R-HSA-1112510;R-HSA-1112703;R-HSA-1112514;R-HSA-448660;R-HSA-1067651;R-HSA-1112708;R-HSA-1067688;R-HSA-1067659
R-HSA-2219528	PI3K/AKT Signaling in Cancer	5	116	0.010323039957283973	0.0022592027671312076	0.016149222621622217	1	21	0.0015870616686819831	9606	Homo sapiens	P14210;P33681;P10747;P21583;P09038	P14210;P33681;P10747;P21583-1;P09038	R-HSA-2400009
R-HSA-418990	Adherens junctions interactions	3	33	0.0029367268843997507	0.002307031803088888	0.016149222621622217	7	16	0.0012091898428053204	9606	Homo sapiens	Q92692;P15151;P12830	Q92692;P15151;P12830	R-HSA-419011;R-HSA-420593;R-HSA-420591;R-HSA-433711;R-HSA-419002;R-HSA-419003;R-HSA-419001
R-HSA-9020933	Interleukin-23 signaling	2	9	8.00926e+11	0.002345659523035115	0.016419616661245806	9	12	9.06892e+11	9606	Homo sapiens	P29460;Q9NPF7	P29460;Q9NPF7	R-HSA-8950364;R-HSA-8950269;R-HSA-8952749;R-HSA-8950591;R-HSA-447130;R-HSA-8950741;R-HSA-8952823;R-HSA-8950583;R-HSA-8950183
R-HSA-9662834	CD163 mediating an anti-inflammatory response	2	9	8.00926e+11	0.002345659523035115	0.016419616661245806	1	9	6.80169e+11	9606	Homo sapiens	P05231;P22301	P05231;P22301	R-HSA-9662781
R-HSA-6811558	PI5P, PP2A and IER3 Regulate PI3K/AKT Signaling	5	118	0.010501023404823352	0.002431094546452073	0.01701766182516451	1	7	5.29021e+11	9606	Homo sapiens	P14210;P33681;P10747;P21583;P09038	P14210;P33681;P10747;P21583-1;P09038	R-HSA-2316434
R-HSA-5684996	MAPK1/MAPK3 signaling	8	299	0.026608525407137137	0.0024420166364457208	0.017094116455120045	3	82	0.006197097944377267	9606	Homo sapiens	P14210;P21583;P04141;P05231;P09038;P60568;P05113;P31785	P14210;P04141;P05231;P21583-1;P09038;P60568;P05113;P31785	R-HSA-109857;R-HSA-5672965;R-HSA-109858
R-HSA-9701898	STAT3 nuclear events downstream of ALK signaling	2	10	8.89917e+11	0.0028812185736158957	0.018648652075594185	2	10	7.55744e+11	9606	Homo sapiens	Q9NZQ7;P31785	Q9NZQ7;P31785	R-HSA-9701556;R-HSA-9701562
R-HSA-199418	Negative regulation of the PI3K/AKT network	5	125	0.011123965471211177	0.0031081086792656976	0.018648652075594185	1	10	7.55744e+11	9606	Homo sapiens	P14210;P33681;P10747;P21583;P09038	P14210;P33681;P10747;P21583-1;P09038	R-HSA-2316434
R-HSA-372790	Signaling by GPCR	13	706	0.06282815698140073	0.0033576211316578286	0.02014572678994697	10	355	0.026828899637243046	9606	Homo sapiens	P78556;P51671;Q07325;P80098;P10147;P48061;P13500;P13236;P10145;P09341;P02778;O14625;P42830	P78556;P51671;Q07325;P80098;P10147;P48061;P13500;P13236;P10145;P09341;P02778;O14625;P42830	R-HSA-373813;R-HSA-374214;R-HSA-443986;R-HSA-749454;R-HSA-373791;R-HSA-373087;R-HSA-749456;R-HSA-380073;R-HSA-374248;R-HSA-374251
R-HSA-389359	CD28 dependent Vav1 pathway	2	12	0.001067900685236273	0.004107097884362143	0.02464258730617286	5	6	4.53446e+12	9606	Homo sapiens	P33681;P10747	P33681;P10747	R-HSA-389348;R-HSA-389350;R-HSA-388814;R-HSA-389352;R-HSA-389354
R-HSA-9020558	Interleukin-2 signaling	2	12	0.001067900685236273	0.004107097884362143	0.02464258730617286	13	19	0.001435912938331318	9606	Homo sapiens	P60568;P31785	P60568;P31785	R-HSA-451942;R-HSA-450054;R-HSA-919404;R-HSA-452100;R-HSA-508292;R-HSA-452097;R-HSA-450063;R-HSA-452108;R-HSA-450027;R-HSA-451895;R-HSA-452122;R-HSA-508282;R-HSA-452091
R-HSA-389948	PD-1 signaling	3	42	0.0037376523983269558	0.0045222001309959126	0.027133200785975475	5	5	3.77872e+12	9606	Homo sapiens	Q15116;Q9BQ51;Q9NZQ7	Q15116;Q9BQ51;Q9NZQ7	R-HSA-389762;R-HSA-388828;R-HSA-389759;R-HSA-389758;R-HSA-9679421
R-HSA-5683057	MAPK family signaling cascades	8	338	0.030079202634155023	0.005095084886359125	0.030570509318154748	3	122	0.009220072551390568	9606	Homo sapiens	P14210;P21583;P04141;P05231;P09038;P60568;P05113;P31785	P14210;P04141;P05231;P21583-1;P09038;P60568;P05113;P31785	R-HSA-109857;R-HSA-5672965;R-HSA-109858
R-HSA-8983432	Interleukin-15 signaling	2	14	0.0012458841327756519	0.005533885117438353	0.03320331070463012	15	17	0.001284764207980653	9606	Homo sapiens	P40933;P31785	P40933;P31785	R-HSA-8983371;R-HSA-8983307;R-HSA-8983309;R-HSA-8983374;R-HSA-8983425;R-HSA-8983424;R-HSA-8983299;R-HSA-8983394;R-HSA-8983298;R-HSA-9009700;R-HSA-8983300;R-HSA-8983335;R-HSA-8983384;R-HSA-8983378;R-HSA-449115
R-HSA-6788467	IL-6-type cytokine receptor ligand interactions	2	17	0.0015128593040847202	0.008036812928612358	0.04018406464306179	3	14	0.0010580411124546554	9606	Homo sapiens	Q6EBC2;P15018	Q6EBC2;P15018	R-HSA-448660;R-HSA-6783524;R-HSA-6783681
R-HSA-5673001	RAF/MAP kinase cascade	7	292	0.02598558334074931	0.00813129383014699	0.04065646915073495	1	75	0.00566807738814994	9606	Homo sapiens	P14210;P21583;P04141;P09038;P60568;P05113;P31785	P14210;P04141;P21583-1;P09038;P60568;P05113;P31785	R-HSA-5672965
R-HSA-5602498	MyD88 deficiency (TLR2/4)	2	19	0.001690842751624099	0.009938198477515314	0.04969099238757657	2	2	1.51149e+12	9606	Homo sapiens	P06702;P05109	P06702;P05109	R-HSA-5602383;R-HSA-5602606
R-HSA-5603041	IRAK4 deficiency (TLR2/4)	2	20	0.0017798344753937885	0.010956444137929733	0.054782220689648664	2	2	1.51149e+12	9606	Homo sapiens	P06702;P05109	P06702;P05109	R-HSA-5602353;R-HSA-5602672
R-HSA-389513	CTLA4 inhibitory signaling	2	21	0.0018688261991634779	0.012018733429242201	0.060093667146211005	4	5	3.77872e+12	9606	Homo sapiens	P16410;P33681	P16410;P33681	R-HSA-388833;R-HSA-388829;R-HSA-389532;R-HSA-388809
R-HSA-5686938	Regulation of TLR by endogenous ligand	2	21	0.0018688261991634779	0.012018733429242201	0.060093667146211005	1	12	9.06892e+11	9606	Homo sapiens	P06702;P05109	P06702;P05109	R-HSA-5432849
R-HSA-389357	CD28 dependent PI3K/Akt signaling	2	22	0.001957817922933167	0.013124333421329015	0.06216758386276933	2	9	6.80169e+11	9606	Homo sapiens	P33681;P10747	P33681;P10747	R-HSA-389158;R-HSA-388832
R-HSA-5218859	Regulated Necrosis	3	63	0.005606478597490434	0.01357564827097657	0.06216758386276933	1	57	0.0043077388149939545	9606	Homo sapiens	P01583;Q14116;P01584	P01583;Q14116;P01584	R-HSA-449058
R-HSA-421270	Cell-cell junction organization	3	65	0.005784462045029812	0.014745322092885815	0.06216758386276933	7	21	0.0015870616686819831	9606	Homo sapiens	Q92692;P15151;P12830	Q92692;P15151;P12830	R-HSA-419011;R-HSA-420593;R-HSA-420591;R-HSA-433711;R-HSA-419002;R-HSA-419003;R-HSA-419001
R-HSA-5668599	RHO GTPases Activate NADPH Oxidases	2	24	0.002135801370472546	0.01546257633865411	0.06216758386276933	2	14	0.0010580411124546554	9606	Homo sapiens	P06702;P05109	P06702;P05109	R-HSA-9626848;R-HSA-5668629
R-HSA-9734091	Drug-mediated inhibition of MET activation	1	2	1.77983e+12	0.015541895965692332	0.06216758386276933	1	2	1.51149e+12	9606	Homo sapiens	P14210	P14210	R-HSA-9735946
R-HSA-380994	ATF4 activates genes in response to endoplasmic reticulum stress	2	27	0.0024027765417816145	0.01927693346899939	0.07710773387599756	2	7	5.29021e+11	9606	Homo sapiens	P13500;P10145	P13500;P10145	R-HSA-517731;R-HSA-1791056
R-HSA-162582	Signal Transduction	29	2574	0.22906469698318058	0.02010682944381348	0.08042731777525391	296	2450	0.18515719467956468	9606	Homo sapiens	P05109;P12830;P13500;P33681;P01138;P21583;P04141;Q9NZQ7;P05231;P09038;P05113;O14625;P01375;P78556;P51671;P06702;P10747;P80098;Q07325;P10147;P48061;P13236;P31785;P10145;P14210;P09341;P02778;P60568;P42830	P05109;P12830;P13500;P33681;P01138;P04141;Q9NZQ7;P05231;P21583-1;P09038;P05113;O14625;P01375;P78556;P51671;P06702;P10747;P80098;Q07325;P10147;P48061;P13236;P31785;P10145;P14210;P09341;P02778;P60568;P42830	R-HSA-5654614;R-HSA-5654615;R-HSA-5654612;R-HSA-205319;R-HSA-1562641;R-HSA-5654608;R-HSA-1562640;R-HSA-5654622;R-HSA-5654623;R-HSA-8875661;R-HSA-205321;R-HSA-5654620;R-HSA-8875659;R-HSA-5654618;R-HSA-5654596;R-HSA-205328;R-HSA-5654597;R-HSA-5654594;R-HSA-5654592;R-HSA-5654607;R-HSA-373791;R-HSA-5654605;R-HSA-5626953;R-HSA-5654603;R-HSA-5654600;R-HSA-9701556;R-HSA-5654646;R-HSA-5654647;R-HSA-56546…
R-HSA-201556	Signaling by ALK	2	28	0.0024917682655513037	0.020627477697286567	0.08250991078914627	2	40	0.003022974607013301	9606	Homo sapiens	Q9NZQ7;P31785	Q9NZQ7;P31785	R-HSA-9701556;R-HSA-9701562
R-HSA-187042	TRKA activation by NGF	1	3	2.66975e+12	0.02322304789111307	0.08854310154541467	4	4	3.02297e+11	9606	Homo sapiens	P01138	P01138	R-HSA-166544;R-HSA-190065;R-HSA-166538;R-HSA-166542
R-HSA-164939	Nef mediated downregulation of CD28 cell surface expression	1	3	2.66975e+12	0.02322304789111307	0.08854310154541467	3	3	2.26723e+12	9606	Homo sapiens	P10747	P10747	R-HSA-167633;R-HSA-167637;R-HSA-167630
R-HSA-167021	PLC-gamma1 signalling	1	3	2.66975e+12	0.02322304789111307	0.08854310154541467	3	3	2.26723e+12	9606	Homo sapiens	P01138	P01138	R-HSA-167683;R-HSA-167684;R-HSA-167674
R-HSA-205017	NFG and proNGF binds to p75NTR	1	3	2.66975e+12	0.02322304789111307	0.08854310154541467	2	2	1.51149e+12	9606	Homo sapiens	P01138	P01138	R-HSA-193653;R-HSA-193642
R-HSA-198745	Signalling to STAT3	1	3	2.66975e+12	0.02322304789111307	0.08854310154541467	1	1	7.55744e+10	9606	Homo sapiens	P01138	P01138	R-HSA-198732
R-HSA-8875791	MET activates STAT3	1	3	2.66975e+12	0.02322304789111307	0.08854310154541467	2	4	3.02297e+11	9606	Homo sapiens	P14210	P14210	R-HSA-8875817;R-HSA-8875816
R-HSA-193681	Ceramide signalling	1	3	2.66975e+12	0.02322304789111307	0.08854310154541467	1	2	1.51149e+12	9606	Homo sapiens	P01138	P01138	R-HSA-193672
R-HSA-2559582	Senescence-Associated Secretory Phenotype (SASP)	3	81	0.007208329625344843	0.02611532387682769	0.08854310154541467	3	22	0.0016626360338573155	9606	Homo sapiens	P01583;P05231;P10145	P01583;P05231;P10145	R-HSA-3790137;R-HSA-4568740;R-HSA-3790130
R-HSA-381042	PERK regulates gene expression	2	32	0.0028477351606300614	0.026407165103073282	0.08854310154541467	2	11	8.31318e+11	9606	Homo sapiens	P13500;P10145	P13500;P10145	R-HSA-517731;R-HSA-1791056
R-HSA-389356	CD28 co-stimulation	2	33	0.0029367268843997507	0.027943187814786108	0.08854310154541467	11	19	0.001435912938331318	9606	Homo sapiens	P33681;P10747	P33681;P10747	R-HSA-389381;R-HSA-389348;R-HSA-389158;R-HSA-389350;R-HSA-388832;R-HSA-388831;R-HSA-388814;R-HSA-389352;R-HSA-388808;R-HSA-388811;R-HSA-389354
R-HSA-5602358	Diseases associated with the TLR signaling cascade	2	34	0.0030257186081694403	0.02951436718180489	0.08854310154541467	4	15	0.001133615477629988	9606	Homo sapiens	P06702;P05109	P06702;P05109	R-HSA-5602353;R-HSA-5602672;R-HSA-5602383;R-HSA-5602606
R-HSA-5260271	Diseases of Immune System	2	34	0.0030257186081694403	0.02951436718180489	0.08854310154541467	4	15	0.001133615477629988	9606	Homo sapiens	P06702;P05109	P06702;P05109	R-HSA-5602353;R-HSA-5602672;R-HSA-5602383;R-HSA-5602606
R-HSA-9036866	Expression and Processing of Neurotrophins	1	4	3.55967e+11	0.0308449440547921	0.0925348321643763	5	5	3.77872e+12	9606	Homo sapiens	P01138	P01138	R-HSA-167014;R-HSA-167047;R-HSA-187045;R-HSA-187035;R-HSA-187020
R-HSA-167060	NGF processing	1	4	3.55967e+11	0.0308449440547921	0.0925348321643763	5	5	3.77872e+12	9606	Homo sapiens	P01138	P01138	R-HSA-167014;R-HSA-167047;R-HSA-187045;R-HSA-187035;R-HSA-187020
R-HSA-209563	Axonal growth stimulation	1	4	3.55967e+11	0.0308449440547921	0.0925348321643763	1	2	1.51149e+12	9606	Homo sapiens	P01138	P01138	R-HSA-193646
R-HSA-8950505	Gene and protein expression by JAK-STAT signaling after Interleukin-12 stimulation	2	37	0.0032926937794785084	0.03443259693484946	0.10329779080454837	2	36	0.002720677146311971	9606	Homo sapiens	P14174;P22301	P14174;P22301	R-HSA-8950732;R-HSA-8981073
R-HSA-446728	Cell junction organization	3	92	0.008187238586811427	0.03601498177127649	0.10804494531382947	7	37	0.0027962515114873035	9606	Homo sapiens	Q92692;P15151;P12830	Q92692;P15151;P12830	R-HSA-419011;R-HSA-420593;R-HSA-420591;R-HSA-433711;R-HSA-419002;R-HSA-419003;R-HSA-419001
R-HSA-187706	Signalling to p38 via RIT and RIN	1	5	4.44959e+11	0.038408036367334475	0.11522410910200342	3	3	2.26723e+12	9606	Homo sapiens	P01138	P01138	R-HSA-187698;R-HSA-187746;R-HSA-187697
R-HSA-8875513	MET interacts with TNS proteins	1	5	4.44959e+11	0.038408036367334475	0.11522410910200342	2	2	1.51149e+12	9606	Homo sapiens	P14210	P14210	R-HSA-8875523;R-HSA-8875531
R-HSA-8865999	MET activates PTPN11	1	5	4.44959e+11	0.038408036367334475	0.11522410910200342	1	1	7.55744e+10	9606	Homo sapiens	P14210	P14210	R-HSA-8865994
R-HSA-6806942	MET Receptor Activation	1	6	5.3395e+11	0.04591277333268551	0.13686446659775653	5	5	3.77872e+12	9606	Homo sapiens	P14210	P14210	R-HSA-6806974;R-HSA-6806957;R-HSA-6800299;R-HSA-6800298;R-HSA-6800200
R-HSA-8851907	MET activates PI3K/AKT signaling	1	6	5.3395e+11	0.04591277333268551	0.13686446659775653	5	5	3.77872e+12	9606	Homo sapiens	P14210	P14210	R-HSA-8851908;R-HSA-8852019;R-HSA-8851954;R-HSA-8851919;R-HSA-8851933
R-HSA-205025	NADE modulates death signalling	1	6	5.3395e+11	0.04591277333268551	0.13686446659775653	3	3	2.26723e+12	9606	Homo sapiens	P01138	P01138	R-HSA-193650;R-HSA-204981;R-HSA-205117
R-HSA-5626978	TNFR1-mediated ceramide production	1	6	5.3395e+11	0.04591277333268551	0.13686446659775653	3	3	2.26723e+12	9606	Homo sapiens	P01375	P01375	R-HSA-5626981;R-HSA-5626982;R-HSA-5626988
R-HSA-190370	FGFR1b ligand binding and activation	1	6	5.3395e+11	0.04591277333268551	0.13686446659775653	2	2	1.51149e+12	9606	Homo sapiens	P09038	P09038	R-HSA-190245;R-HSA-190427
R-HSA-193670	p75NTR negatively regulates cell cycle via SC1	1	6	5.3395e+11	0.04591277333268551	0.13686446659775653	1	3	2.26723e+12	9606	Homo sapiens	P01138	P01138	R-HSA-193643
R-HSA-5660668	CLEC7A/inflammasome pathway	1	6	5.3395e+11	0.04591277333268551	0.13686446659775653	1	4	3.02297e+11	9606	Homo sapiens	P01584	P01584	R-HSA-5660663
R-HSA-170984	ARMS-mediated activation	1	7	6.22942e+11	0.05335960007343743	0.13686446659775653	6	6	4.53446e+12	9606	Homo sapiens	P01138	P01138	R-HSA-169891;R-HSA-169904;R-HSA-169905;R-HSA-169895;R-HSA-9612980;R-HSA-169901
R-HSA-187015	Activation of TRKA receptors	1	7	6.22942e+11	0.05335960007343743	0.13686446659775653	4	8	6.04595e+11	9606	Homo sapiens	P01138	P01138	R-HSA-166544;R-HSA-190065;R-HSA-166538;R-HSA-166542
R-HSA-9658195	Leishmania infection	6	345	0.03070214470054285	0.05399527473974819	0.13686446659775653	6	95	0.00717956469165659	9606	Homo sapiens	P01583;Q14116;P05231;P21589;P01584;P22301	P01583;Q14116;P05231;P21589;P01584;P22301	R-HSA-8940074;R-HSA-449058;R-HSA-9662710;R-HSA-448703;R-HSA-9664346;R-HSA-9662781
R-HSA-388396	GPCR downstream signalling	9	631	0.05615377769867402	0.05880749438834887	0.13686446659775653	3	168	0.012696493349455865	9606	Homo sapiens	P78556;P09341;Q07325;P02778;P48061;P13236;O14625;P10145;P42830	P78556;P09341;Q07325;P02778;P48061;P13236;O14625;P10145;P42830	R-HSA-749454;R-HSA-749456;R-HSA-380073
R-HSA-450520	HuR (ELAVL1) binds and stabilizes mRNA	1	8	7.11934e+11	0.06074895835609784	0.13686446659775653	2	7	5.29021e+11	9606	Homo sapiens	O75888	O75888	R-HSA-450595;R-HSA-450387
R-HSA-8939246	RUNX1 regulates transcription of genes involved in differentiation of myeloid cells	1	8	7.11934e+11	0.06074895835609784	0.13686446659775653	1	7	5.29021e+11	9606	Homo sapiens	P04141	P04141	R-HSA-8938251
R-HSA-198203	PI3K/AKT activation	1	9	8.00926e+11	0.06808128661602508	0.13686446659775653	3	5	3.77872e+12	9606	Homo sapiens	P01138	P01138	R-HSA-198211;R-HSA-198295;R-HSA-198315
R-HSA-8985947	Interleukin-9 signaling	1	9	8.00926e+11	0.06808128661602508	0.13686446659775653	7	13	9.82467e+11	9606	Homo sapiens	P31785	P31785	R-HSA-8985929;R-HSA-451895;R-HSA-8985914;R-HSA-8985900;R-HSA-8985973;R-HSA-8985988;R-HSA-8963734
R-HSA-1257604	PIP3 activates AKT signaling	5	279	0.024828690931743346	0.06843223329887826	0.13686446659775653	1	86	0.006499395405078597	9606	Homo sapiens	P14210;P33681;P10747;P21583;P09038	P14210;P33681;P10747;P21583-1;P09038	R-HSA-2316434
R-HSA-8876493	InlA-mediated entry of Listeria monocytogenes into host cells	1	10	8.89917e+11	0.07535701998232625	0.1507140399646525	5	5	3.77872e+12	9606	Homo sapiens	P12830	P12830	R-HSA-8876948;R-HSA-8876497;R-HSA-8876993;R-HSA-8877003;R-HSA-112333
R-HSA-8875656	MET receptor recycling	1	10	8.89917e+11	0.07535701998232625	0.1507140399646525	2	2	1.51149e+12	9606	Homo sapiens	P14210	P14210	R-HSA-8875661;R-HSA-8875659
R-HSA-9020958	Interleukin-21 signaling	1	10	8.89917e+11	0.07535701998232625	0.1507140399646525	4	5	3.77872e+12	9606	Homo sapiens	P31785	P31785	R-HSA-9006873;R-HSA-9006844;R-HSA-9006850;R-HSA-9006870
R-HSA-112411	MAPK1 (ERK2) activation	1	10	8.89917e+11	0.07535701998232625	0.1507140399646525	1	3	2.26723e+12	9606	Homo sapiens	P05231	P05231	R-HSA-109858
R-HSA-193697	p75NTR regulates axonogenesis	1	10	8.89917e+11	0.07535701998232625	0.1507140399646525	1	8	6.04595e+11	9606	Homo sapiens	P01138	P01138	R-HSA-193646
R-HSA-8878171	Transcriptional regulation by RUNX1	4	208	0.0185102785440954	0.08102919456689173	0.15161681236561186	4	132	0.009975816203143894	9606	Homo sapiens	P16410;Q9Y5U5;P04141;P60568	P16410;Q9Y5U5;P04141;P60568	R-HSA-8877493;R-HSA-8938251;R-HSA-8877345;R-HSA-8877421
R-HSA-8875555	MET activates RAP1 and RAC1	1	11	9.78909e+11	0.08257659030242592	0.15161681236561186	5	5	3.77872e+12	9606	Homo sapiens	P14210	P14210	R-HSA-8875591;R-HSA-8875558;R-HSA-8875540;R-HSA-8875568;R-HSA-8875576
R-HSA-190377	FGFR2b ligand binding and activation	1	11	9.78909e+11	0.08257659030242592	0.15161681236561186	2	3	2.26723e+12	9606	Homo sapiens	P09038	P09038	R-HSA-5656070;R-HSA-190260
R-HSA-110056	MAPK3 (ERK1) activation	1	11	9.78909e+11	0.08257659030242592	0.15161681236561186	1	4	3.02297e+11	9606	Homo sapiens	P05231	P05231	R-HSA-109857
R-HSA-351906	Apoptotic cleavage of cell adhesion proteins	1	11	9.78909e+11	0.08257659030242592	0.15161681236561186	1	10	7.55744e+11	9606	Homo sapiens	P12830	P12830	R-HSA-202939
R-HSA-1500931	Cell-Cell communication	3	130	0.011568924090059624	0.08257917654659941	0.15161681236561186	7	60	0.004534461910519952	9606	Homo sapiens	Q92692;P15151;P12830	Q92692;P15151;P12830	R-HSA-419011;R-HSA-420593;R-HSA-420591;R-HSA-433711;R-HSA-419002;R-HSA-419003;R-HSA-419001
R-HSA-8851805	MET activates RAS signaling	1	12	0.001067900685236273	0.08974042616659961	0.15161681236561186	10	10	7.55744e+11	9606	Homo sapiens	P14210	P14210	R-HSA-8851877;R-HSA-8851859;R-HSA-8851827;R-HSA-8851890;R-HSA-8851842;R-HSA-8851888;R-HSA-8851900;R-HSA-8851804;R-HSA-8851899;R-HSA-8851866
R-HSA-8984722	Interleukin-35 Signalling	1	12	0.001067900685236273	0.08974042616659961	0.15161681236561186	24	26	0.0019649334945586456	9606	Homo sapiens	P29459	P29459	R-HSA-8984012;R-HSA-8984014;R-HSA-8984001;R-HSA-8983872;R-HSA-8950405;R-HSA-8983876;R-HSA-8984964;R-HSA-8983878;R-HSA-8983835;R-HSA-8950362;R-HSA-6809140;R-HSA-8983834;R-HSA-8983519;R-HSA-8983518;R-HSA-8984021;R-HSA-8950740;R-HSA-8984023;R-HSA-8983983;R-HSA-8983841;R-HSA-8983845;R-HSA-8983996;R-HSA-448627;R-HSA-8983870;R-HSA-8950453
R-HSA-190373	FGFR1c ligand binding and activation	1	12	0.001067900685236273	0.08974042616659961	0.15161681236561186	2	3	2.26723e+12	9606	Homo sapiens	P09038	P09038	R-HSA-190256;R-HSA-190429
R-HSA-1839122	Signaling by activated point mutants of FGFR1	1	12	0.001067900685236273	0.08974042616659961	0.15161681236561186	2	4	3.02297e+11	9606	Homo sapiens	P09038	P09038	R-HSA-2023455;R-HSA-2023451
R-HSA-170968	Frs2-mediated activation	1	12	0.001067900685236273	0.08974042616659961	0.15161681236561186	5	13	9.82467e+11	9606	Homo sapiens	P01138	P01138	R-HSA-170978;R-HSA-170979;R-HSA-170977;R-HSA-170964;R-HSA-170975
R-HSA-6803211	TP53 Regulates Transcription of Death Receptors and Ligands	1	12	0.001067900685236273	0.08974042616659961	0.15161681236561186	1	7	5.29021e+11	9606	Homo sapiens	O14798	O14798	R-HSA-5633441
R-HSA-73621	Pyrimidine catabolism	1	12	0.001067900685236273	0.08974042616659961	0.15161681236561186	1	15	0.001133615477629988	9606	Homo sapiens	P21589	P21589	R-HSA-109291
R-HSA-5357801	Programmed Cell Death	4	217	0.019311204058022603	0.0911908650834653	0.15161681236561186	2	197	0.014888149939540508	9606	Homo sapiens	P01583;Q14116;P12830;P01584	P01583;Q14116;P12830;P01584	R-HSA-449058;R-HSA-202939
R-HSA-209560	NF-kB is activated and signals survival	1	13	0.0011568924090059624	0.09684895293218154	0.15161681236561186	2	4	3.02297e+11	9606	Homo sapiens	P01138	P01138	R-HSA-193703;R-HSA-193705
R-HSA-190372	FGFR3c ligand binding and activation	1	13	0.0011568924090059624	0.09684895293218154	0.15161681236561186	2	4	3.02297e+11	9606	Homo sapiens	P09038	P09038	R-HSA-190388;R-HSA-190261
R-HSA-5658623	FGFRL1 modulation of FGFR1 signaling	1	13	0.0011568924090059624	0.09684895293218154	0.15161681236561186	1	2	1.51149e+12	9606	Homo sapiens	P09038	P09038	R-HSA-5654511
R-HSA-2892247	POU5F1 (OCT4), SOX2, NANOG activate genes related to proliferation	1	13	0.0011568924090059624	0.09684895293218154	0.15161681236561186	1	16	0.0012091898428053204	9606	Homo sapiens	P09038	P09038	R-HSA-480515
R-HSA-209543	p75NTR recruits signalling complexes	1	14	0.0012458841327756519	0.10390259274772895	0.15161681236561186	9	9	6.80169e+11	9606	Homo sapiens	P01138	P01138	R-HSA-193665;R-HSA-193686;R-HSA-193684;R-HSA-193656;R-HSA-193641;R-HSA-193694;R-HSA-209566;R-HSA-193695;R-HSA-193647
R-HSA-5654227	Phospholipase C-mediated cascade; FGFR3	1	14	0.0012458841327756519	0.10390259274772895	0.15161681236561186	3	3	2.26723e+12	9606	Homo sapiens	P09038	P09038	R-HSA-5654148;R-HSA-5654224;R-HSA-5654222
R-HSA-177504	Retrograde neurotrophin signalling	1	14	0.0012458841327756519	0.10390259274772895	0.15161681236561186	3	3	2.26723e+12	9606	Homo sapiens	P01138	P01138	R-HSA-177491;R-HSA-177479;R-HSA-177501
R-HSA-190375	FGFR2c ligand binding and activation	1	14	0.0012458841327756519	0.10390259274772895	0.15161681236561186	2	2	1.51149e+12	9606	Homo sapiens	P09038	P09038	R-HSA-190258;R-HSA-190413
R-HSA-190322	FGFR4 ligand binding and activation	1	14	0.0012458841327756519	0.10390259274772895	0.15161681236561186	2	4	3.02297e+11	9606	Homo sapiens	P09038	P09038	R-HSA-190326;R-HSA-190265
R-HSA-2033514	FGFR3 mutant receptor activation	1	14	0.0012458841327756519	0.10390259274772895	0.15161681236561186	3	9	6.80169e+11	9606	Homo sapiens	P09038	P09038	R-HSA-2077420;R-HSA-2012074;R-HSA-2012073
R-HSA-1839130	Signaling by activated point mutants of FGFR3	1	14	0.0012458841327756519	0.10390259274772895	0.15161681236561186	2	6	4.53446e+12	9606	Homo sapiens	P09038	P09038	R-HSA-2012074;R-HSA-2012073
R-HSA-190239	FGFR3 ligand binding and activation	1	14	0.0012458841327756519	0.10390259274772895	0.15161681236561186	2	6	4.53446e+12	9606	Homo sapiens	P09038	P09038	R-HSA-190388;R-HSA-190261
R-HSA-5357786	TNFR1-induced proapoptotic signaling	1	14	0.0012458841327756519	0.10390259274772895	0.15161681236561186	1	3	2.26723e+12	9606	Homo sapiens	P01375	P01375	R-HSA-83582
R-HSA-71240	Tryptophan catabolism	1	14	0.0012458841327756519	0.10390259274772895	0.15161681236561186	1	13	9.82467e+11	9606	Homo sapiens	P14902	P14902	R-HSA-198563
R-HSA-9006925	Intracellular signaling by second messengers	5	319	0.028388359882530925	0.10567157117453585	0.15161681236561186	1	114	0.008615477629987909	9606	Homo sapiens	P14210;P33681;P10747;P21583;P09038	P14210;P33681;P10747;P21583-1;P09038	R-HSA-2316434
R-HSA-5654228	Phospholipase C-mediated cascade; FGFR4	1	15	0.0013348758565453413	0.11090176457691903	0.15161681236561186	3	3	2.26723e+12	9606	Homo sapiens	P09038	P09038	R-HSA-5654151;R-HSA-5654163;R-HSA-5654169
R-HSA-1059683	Interleukin-6 signaling	1	15	0.0013348758565453413	0.11090176457691903	0.15161681236561186	16	20	0.0015114873035066505	9606	Homo sapiens	P05231	P05231	R-HSA-1112690;R-HSA-1112755;R-HSA-1067667;R-HSA-1112565;R-HSA-1112727;R-HSA-1067640;R-HSA-1112602;R-HSA-1112604;R-HSA-1067676;R-HSA-1112510;R-HSA-1112703;R-HSA-1112514;R-HSA-1067651;R-HSA-1112708;R-HSA-1067688;R-HSA-1067659
R-HSA-169893	Prolonged ERK activation events	1	15	0.0013348758565453413	0.11090176457691903	0.15161681236561186	11	19	0.001435912938331318	9606	Homo sapiens	P01138	P01138	R-HSA-170978;R-HSA-169891;R-HSA-170979;R-HSA-169904;R-HSA-169905;R-HSA-170977;R-HSA-169895;R-HSA-9612980;R-HSA-170964;R-HSA-170975;R-HSA-169901
R-HSA-1433559	Regulation of KIT signaling	1	16	0.0014238675803150307	0.11784688422227041	0.15161681236561186	7	8	6.04595e+11	9606	Homo sapiens	P21583	P21583-1	R-HSA-205319;R-HSA-1562640;R-HSA-1433506;R-HSA-1433410;R-HSA-205306;R-HSA-1470011;R-HSA-205244
R-HSA-205043	NRIF signals cell death from the nucleus	1	16	0.0014238675803150307	0.11784688422227041	0.15161681236561186	4	7	5.29021e+11	9606	Homo sapiens	P01138	P01138	R-HSA-204949;R-HSA-193669;R-HSA-205112;R-HSA-193677
R-HSA-193639	p75NTR signals via NF-kB	1	17	0.0015128593040847202	0.12473836434877672	0.15161681236561186	11	13	9.82467e+11	9606	Homo sapiens	P01138	P01138	R-HSA-193665;R-HSA-193686;R-HSA-193703;R-HSA-193684;R-HSA-193656;R-HSA-193641;R-HSA-193705;R-HSA-193694;R-HSA-209566;R-HSA-193695;R-HSA-193647
R-HSA-9006934	Signaling by Receptor Tyrosine Kinases	7	538	0.047877547388092905	0.12895721829921214	0.15161681236561186	233	746	0.05637847642079807	9606	Homo sapiens	P14210;Q9NZQ7;P01138;P21583;P48061;P09038;P31785	P14210;Q9NZQ7;P01138;P48061;P21583-1;P09038;P31785	R-HSA-5654614;R-HSA-5654615;R-HSA-5654612;R-HSA-205319;R-HSA-1562641;R-HSA-5654608;R-HSA-1562640;R-HSA-5654622;R-HSA-5654623;R-HSA-8875661;R-HSA-205321;R-HSA-5654620;R-HSA-8875659;R-HSA-5654618;R-HSA-5654596;R-HSA-205328;R-HSA-5654597;R-HSA-5654594;R-HSA-5654592;R-HSA-5654607;R-HSA-5654605;R-HSA-5654603;R-HSA-5654600;R-HSA-9701556;R-HSA-5654646;R-HSA-5654647;R-HSA-5654643;R-HSA-9612980;R-HSA-5654…
R-HSA-5654219	Phospholipase C-mediated cascade: FGFR1	1	18	0.0016018510278544096	0.13157661450723623	0.15161681236561186	3	3	2.26723e+12	9606	Homo sapiens	P09038	P09038	R-HSA-5654167;R-HSA-5654165;R-HSA-5654149
R-HSA-190242	FGFR1 ligand binding and activation	1	18	0.0016018510278544096	0.13157661450723623	0.15161681236561186	4	7	5.29021e+11	9606	Homo sapiens	P09038	P09038	R-HSA-190256;R-HSA-190245;R-HSA-190427;R-HSA-190429
R-HSA-5654710	PI-3K cascade:FGFR3	1	19	0.001690842751624099	0.13836204115754747	0.15161681236561186	6	7	5.29021e+11	9606	Homo sapiens	P09038	P09038	R-HSA-5654709;R-HSA-5654643;R-HSA-5654640;R-HSA-5654641;R-HSA-5654705;R-HSA-5654637
R-HSA-2033519	Activated point mutants of FGFR2	1	19	0.001690842751624099	0.13836204115754747	0.15161681236561186	6	10	7.55744e+11	9606	Homo sapiens	P09038	P09038	R-HSA-2033486;R-HSA-2077421;R-HSA-2033474;R-HSA-2077424;R-HSA-2033472;R-HSA-2033488
R-HSA-2559583	Cellular Senescence	3	166	0.014772626145768443	0.14167574090687074	0.15161681236561186	3	89	0.006726118500604595	9606	Homo sapiens	P01583;P05231;P10145	P01583;P05231;P10145	R-HSA-3790137;R-HSA-4568740;R-HSA-3790130
R-HSA-5654720	PI-3K cascade:FGFR4	1	20	0.0017798344753937885	0.14509504769169557	0.15161681236561186	6	7	5.29021e+11	9606	Homo sapiens	P09038	P09038	R-HSA-5654662;R-HSA-5654659;R-HSA-5654669;R-HSA-5654717;R-HSA-5654714;R-HSA-5654667
R-HSA-74259	Purine catabolism	1	20	0.0017798344753937885	0.14509504769169557	0.15161681236561186	1	33	0.0024939540507859736	9606	Homo sapiens	P21589	P21589	R-HSA-109278
R-HSA-9679191	Potential therapeutics for SARS	2	88	0.007831271691732668	0.15161681236561186	0.15161681236561186	2	34	0.002569528415961306	9606	Homo sapiens	Q15116;P48551	Q15116;P48551-2	R-HSA-9678935;R-HSA-9679421
R-HSA-5654704	SHC-mediated cascade:FGFR3	1	21	0.0018688261991634779	0.15177603445670595	0.15177603445670595	4	4	3.02297e+11	9606	Homo sapiens	P09038	P09038	R-HSA-5654646;R-HSA-5654647;R-HSA-5654625;R-HSA-5654634
R-HSA-5654221	Phospholipase C-mediated cascade; FGFR2	1	21	0.0018688261991634779	0.15177603445670595	0.15177603445670595	3	3	2.26723e+12	9606	Homo sapiens	P09038	P09038	R-HSA-5654147;R-HSA-5654159;R-HSA-5654157
R-HSA-6807004	Negative regulation of MET activity	1	21	0.0018688261991634779	0.15177603445670595	0.15177603445670595	8	12	9.06892e+11	9606	Homo sapiens	P14210	P14210	R-HSA-6807027;R-HSA-8875490;R-HSA-6807008;R-HSA-8875183;R-HSA-8874685;R-HSA-8875451;R-HSA-8875482;R-HSA-9735946
R-HSA-167044	Signalling to RAS	1	21	0.0018688261991634779	0.15177603445670595	0.15177603445670595	3	10	7.55744e+11	9606	Homo sapiens	P01138	P01138	R-HSA-167056;R-HSA-167217;R-HSA-167019
R-HSA-5654706	FRS-mediated FGFR3 signaling	1	22	0.001957817922933167	0.15840539877729365	0.15840539877729365	9	9	6.80169e+11	9606	Homo sapiens	P09038	P09038	R-HSA-5654631;R-HSA-5654628;R-HSA-8941628;R-HSA-5654416;R-HSA-5654623;R-HSA-5654413;R-HSA-5654408;R-HSA-5654633;R-HSA-5654409
R-HSA-5654719	SHC-mediated cascade:FGFR4	1	22	0.001957817922933167	0.15840539877729365	0.15840539877729365	4	4	3.02297e+11	9606	Homo sapiens	P09038	P09038	R-HSA-5654423;R-HSA-5654428;R-HSA-5654426;R-HSA-5654425
R-HSA-164938	Nef-mediates down modulation of cell surface receptors by recruiting them to clathrin adapters	1	22	0.001957817922933167	0.15840539877729365	0.15840539877729365	3	15	0.001133615477629988	9606	Homo sapiens	P10747	P10747	R-HSA-167633;R-HSA-167637;R-HSA-167630
R-HSA-381119	Unfolded Protein Response (UPR)	2	92	0.008187238586811427	0.16254696932947021	0.16254696932947021	2	94	0.007103990326481258	9606	Homo sapiens	P13500;P10145	P13500;P10145	R-HSA-517731;R-HSA-1791056
R-HSA-5654712	FRS-mediated FGFR4 signaling	1	23	0.0020468096467028568	0.16498353497847873	0.16498353497847873	9	9	6.80169e+11	9606	Homo sapiens	P09038	P09038	R-HSA-5654422;R-HSA-5654663;R-HSA-5654658;R-HSA-5654418;R-HSA-8941613;R-HSA-5654655;R-HSA-5654653;R-HSA-5654651;R-HSA-5654664
R-HSA-5654689	PI-3K cascade:FGFR1	1	23	0.0020468096467028568	0.16498353497847873	0.16498353497847873	6	7	5.29021e+11	9606	Homo sapiens	P09038	P09038	R-HSA-5654692;R-HSA-5654596;R-HSA-5654594;R-HSA-5654690;R-HSA-5654592;R-HSA-5654591
R-HSA-190241	FGFR2 ligand binding and activation	1	23	0.0020468096467028568	0.16498353497847873	0.16498353497847873	4	5	3.77872e+12	9606	Homo sapiens	P09038	P09038	R-HSA-190258;R-HSA-5656070;R-HSA-190260;R-HSA-190413
R-HSA-8851708	Signaling by FGFR2 IIIa TM	1	23	0.0020468096467028568	0.16498353497847873	0.16498353497847873	1	2	1.51149e+12	9606	Homo sapiens	P09038	P09038	R-HSA-8853320
R-HSA-8876384	Listeria monocytogenes entry into host cells	1	23	0.0020468096467028568	0.16498353497847873	0.16498353497847873	5	13	9.82467e+11	9606	Homo sapiens	P12830	P12830	R-HSA-8876948;R-HSA-8876497;R-HSA-8876993;R-HSA-8877003;R-HSA-112333
R-HSA-6803157	Antimicrobial peptides	2	95	0.008454213758120496	0.17083675061785197	0.17083675061785197	2	58	0.004383313180169286	9606	Homo sapiens	P06702;P05109	P06702;P05109	R-HSA-6798528;R-HSA-6798474
R-HSA-112409	RAF-independent MAPK1/3 activation	1	24	0.002135801370472546	0.17151083440790382	0.17151083440790382	2	12	9.06892e+11	9606	Homo sapiens	P05231	P05231	R-HSA-109857;R-HSA-109858
R-HSA-452723	Transcriptional regulation of pluripotent stem cells	1	24	0.002135801370472546	0.17151083440790382	0.17151083440790382	1	35	0.0026451027811366383	9606	Homo sapiens	P09038	P09038	R-HSA-480515
R-HSA-6798695	Neutrophil degranulation	6	480	0.04271602740945092	0.174419140408402	0.174419140408402	6	10	7.55744e+11	9606	Homo sapiens	Q9Y336;P06702;P14174;P05109;P09341;P20333	Q9Y336;P06702;P14174;P05109;P09341;P20333	R-HSA-6798743;R-HSA-6799350;R-HSA-6800434;R-HSA-6798749;R-HSA-6798748;R-HSA-6798745
R-HSA-5654688	SHC-mediated cascade:FGFR1	1	25	0.0022247930942422356	0.17798768545811716	0.17798768545811716	4	4	3.02297e+11	9606	Homo sapiens	P09038	P09038	R-HSA-5654582;R-HSA-5654597;R-HSA-5654573;R-HSA-5654600
R-HSA-8853338	Signaling by FGFR3 point mutants in cancer	1	25	0.0022247930942422356	0.17798768545811716	0.17798768545811716	13	19	0.001435912938331318	9606	Homo sapiens	P09038	P09038	R-HSA-5655285;R-HSA-5655315;R-HSA-5655262;R-HSA-5655295;R-HSA-5655289;R-HSA-5655270;R-HSA-2077420;R-HSA-2012074;R-HSA-2012073;R-HSA-5655247;R-HSA-5655244;R-HSA-5655277;R-HSA-5655243
R-HSA-9705462	Inactivation of CSF3 (G-CSF) signaling	1	25	0.0022247930942422356	0.17798768545811716	0.17798768545811716	5	9	6.80169e+11	9606	Homo sapiens	P09919	P09919	R-HSA-9705729;R-HSA-9705726;R-HSA-9707977;R-HSA-9705738;R-HSA-9705467
R-HSA-5655332	Signaling by FGFR3 in disease	1	25	0.0022247930942422356	0.17798768545811716	0.17798768545811716	13	28	0.002116082224909311	9606	Homo sapiens	P09038	P09038	R-HSA-5655285;R-HSA-5655315;R-HSA-5655262;R-HSA-5655295;R-HSA-5655289;R-HSA-5655270;R-HSA-2077420;R-HSA-2012074;R-HSA-2012073;R-HSA-5655247;R-HSA-5655244;R-HSA-5655277;R-HSA-5655243
R-HSA-8854691	Interleukin-20 family signaling	1	25	0.0022247930942422356	0.17798768545811716	0.17798768545811716	7	56	0.004232164449818622	9606	Homo sapiens	Q9NYY1	Q9NYY1	R-HSA-8987179;R-HSA-9009227;R-HSA-8987104;R-HSA-8987141;R-HSA-8987156;R-HSA-8987220;R-HSA-8987015
R-HSA-5654693	FRS-mediated FGFR1 signaling	1	26	0.002313784818011925	0.18441447358856145	0.18441447358856145	9	9	6.80169e+11	9606	Homo sapiens	P09038	P09038	R-HSA-5654578;R-HSA-5654575;R-HSA-5654586;R-HSA-5654587;R-HSA-5654571;R-HSA-5654584;R-HSA-5654392;R-HSA-8941623;R-HSA-5654569
R-HSA-912694	Regulation of IFNA signaling	1	26	0.002313784818011925	0.18441447358856145	0.18441447358856145	5	5	3.77872e+12	9606	Homo sapiens	P48551	P48551-2	R-HSA-997311;R-HSA-912685;R-HSA-997309;R-HSA-912680;R-HSA-997314
R-HSA-5654695	PI-3K cascade:FGFR2	1	26	0.002313784818011925	0.18441447358856145	0.18441447358856145	6	7	5.29021e+11	9606	Homo sapiens	P09038	P09038	R-HSA-5654614;R-HSA-5654612;R-HSA-5654622;R-HSA-5654620;R-HSA-5654701;R-HSA-5654697
R-HSA-9020702	Interleukin-1 signaling	2	102	0.009077155824508321	0.1904393150463406	0.1904393150463406	14	47	0.003551995163240629	9606	Homo sapiens	P01583;P01584	P01583;P01584	R-HSA-446694;R-HSA-507719;R-HSA-446692;R-HSA-446862;R-HSA-446894;R-HSA-446701;R-HSA-446634;R-HSA-446868;R-HSA-450133;R-HSA-446130;R-HSA-446684;R-HSA-445752;R-HSA-446648;R-HSA-445753
R-HSA-166058	MyD88:MAL(TIRAP) cascade initiated on plasma membrane	2	102	0.009077155824508321	0.1904393150463406	0.1904393150463406	16	64	0.0048367593712212815	9606	Homo sapiens	P06702;P05109	P06702;P05109	R-HSA-166082;R-HSA-2201316;R-HSA-166119;R-HSA-166091;R-HSA-2201322;R-HSA-166286;R-HSA-937059;R-HSA-166284;R-HSA-937022;R-HSA-2559414;R-HSA-2262775;R-HSA-166362;R-HSA-937079;R-HSA-166363;R-HSA-166072;R-HSA-2262777
R-HSA-168188	Toll Like Receptor TLR6:TLR2 Cascade	2	102	0.009077155824508321	0.1904393150463406	0.1904393150463406	16	66	0.004987908101571947	9606	Homo sapiens	P06702;P05109	P06702;P05109	R-HSA-166082;R-HSA-2201316;R-HSA-166119;R-HSA-166091;R-HSA-2201322;R-HSA-166286;R-HSA-937059;R-HSA-166284;R-HSA-937022;R-HSA-2559414;R-HSA-2262775;R-HSA-166362;R-HSA-937079;R-HSA-166363;R-HSA-166072;R-HSA-2262777
R-HSA-3000170	Syndecan interactions	1	27	0.0024027765417816145	0.1907915813475224	0.1907915813475224	1	15	0.001133615477629988	9606	Homo sapiens	P09038	P09038	R-HSA-2684507
R-HSA-5654699	SHC-mediated cascade:FGFR2	1	28	0.0024917682655513037	0.1971193883938337	0.1971193883938337	4	4	3.02297e+11	9606	Homo sapiens	P09038	P09038	R-HSA-5654406;R-HSA-5654407;R-HSA-5654404;R-HSA-5654402
R-HSA-5654708	Downstream signaling of activated FGFR3	1	28	0.0024917682655513037	0.1971193883938337	0.1971193883938337	22	23	0.001738210399032648	9606	Homo sapiens	P09038	P09038	R-HSA-5654646;R-HSA-5654647;R-HSA-5654709;R-HSA-5654643;R-HSA-5654224;R-HSA-5654640;R-HSA-5654416;R-HSA-5654641;R-HSA-5654705;R-HSA-5654623;R-HSA-5654631;R-HSA-5654148;R-HSA-5654628;R-HSA-8941628;R-HSA-5654625;R-HSA-5654222;R-HSA-5654637;R-HSA-5654413;R-HSA-5654634;R-HSA-5654408;R-HSA-5654633;R-HSA-5654409
R-HSA-168179	Toll Like Receptor TLR1:TLR2 Cascade	2	105	0.00934413099581739	0.19893390980273018	0.19893390980273018	16	66	0.004987908101571947	9606	Homo sapiens	P06702;P05109	P06702;P05109	R-HSA-166082;R-HSA-2201316;R-HSA-166119;R-HSA-166091;R-HSA-2201322;R-HSA-166286;R-HSA-937059;R-HSA-166284;R-HSA-937022;R-HSA-2559414;R-HSA-2262775;R-HSA-166362;R-HSA-937079;R-HSA-166363;R-HSA-166072;R-HSA-2262777
R-HSA-181438	Toll Like Receptor 2 (TLR2) Cascade	2	105	0.00934413099581739	0.19893390980273018	0.19893390980273018	16	68	0.005139056831922612	9606	Homo sapiens	P06702;P05109	P06702;P05109	R-HSA-166082;R-HSA-2201316;R-HSA-166119;R-HSA-166091;R-HSA-2201322;R-HSA-166286;R-HSA-937059;R-HSA-166284;R-HSA-937022;R-HSA-2559414;R-HSA-2262775;R-HSA-166362;R-HSA-937079;R-HSA-166363;R-HSA-166072;R-HSA-2262777
R-HSA-5654700	FRS-mediated FGFR2 signaling	1	29	0.0025807599893209934	0.2033982715184237	0.2033982715184237	9	9	6.80169e+11	9606	Homo sapiens	P09038	P09038	R-HSA-5654615;R-HSA-5654608;R-HSA-5654607;R-HSA-5654399;R-HSA-8941618;R-HSA-5654605;R-HSA-5654397;R-HSA-5654618;R-HSA-5654603
R-HSA-5654716	Downstream signaling of activated FGFR4	1	29	0.0025807599893209934	0.2033982715184237	0.2033982715184237	22	23	0.001738210399032648	9606	Homo sapiens	P09038	P09038	R-HSA-5654422;R-HSA-5654423;R-HSA-5654418;R-HSA-5654163;R-HSA-8941613;R-HSA-5654655;R-HSA-5654428;R-HSA-5654717;R-HSA-5654653;R-HSA-5654714;R-HSA-5654426;R-HSA-5654651;R-HSA-5654169;R-HSA-5654425;R-HSA-5654662;R-HSA-5654151;R-HSA-5654663;R-HSA-5654658;R-HSA-5654659;R-HSA-5654669;R-HSA-5654667;R-HSA-5654664
R-HSA-164952	The role of Nef in HIV-1 replication and disease pathogenesis	1	29	0.0025807599893209934	0.2033982715184237	0.2033982715184237	3	20	0.0015114873035066505	9606	Homo sapiens	P10747	P10747	R-HSA-167633;R-HSA-167637;R-HSA-167630
R-HSA-8957275	Post-translational protein phosphorylation	2	107	0.009522114443356768	0.20462293300511591	0.20462293300511591	1	1	7.55744e+10	9606	Homo sapiens	P09603;P05231	P09603;P05231	R-HSA-8952289
R-HSA-5357956	TNFR1-induced NFkappaB signaling pathway	1	30	0.0026697517130906826	0.20962860466578093	0.20962860466578093	5	5	3.77872e+12	9606	Homo sapiens	P01375	P01375	R-HSA-5357776;R-HSA-5357904;R-HSA-5357860;R-HSA-5357780;R-HSA-5357757
R-HSA-8874081	MET activates PTK2 signaling	1	30	0.0026697517130906826	0.20962860466578093	0.20962860466578093	5	5	3.77872e+12	9606	Homo sapiens	P14210	P14210	R-HSA-8874083;R-HSA-8874082;R-HSA-8874080;R-HSA-8874079;R-HSA-8874078
R-HSA-9674555	Signaling by CSF3 (G-CSF)	1	30	0.0026697517130906826	0.20962860466578093	0.20962860466578093	15	21	0.0015870616686819831	9606	Homo sapiens	P09919	P09919	R-HSA-9674546;R-HSA-9677585;R-HSA-9705726;R-HSA-9674808;R-HSA-9674558;R-HSA-9705467;R-HSA-9674563;R-HSA-9674562;R-HSA-9674816;R-HSA-9676071;R-HSA-9674567;R-HSA-9705729;R-HSA-9677579;R-HSA-9707977;R-HSA-9705738
R-HSA-5654732	Negative regulation of FGFR3 signaling	1	30	0.0026697517130906826	0.20962860466578093	0.20962860466578093	3	14	0.0010580411124546554	9606	Homo sapiens	P09038	P09038	R-HSA-5654679;R-HSA-5654565;R-HSA-5654730
R-HSA-5654733	Negative regulation of FGFR4 signaling	1	31	0.002758743436860372	0.21581075895514357	0.21581075895514357	3	14	0.0010580411124546554	9606	Homo sapiens	P09038	P09038	R-HSA-5654566;R-HSA-5654734;R-HSA-5654684
R-HSA-196807	Nicotinate metabolism	1	31	0.002758743436860372	0.21581075895514357	0.21581075895514357	2	28	0.002116082224909311	9606	Homo sapiens	P21589	P21589	R-HSA-8940074;R-HSA-8940070
R-HSA-5626467	RHO GTPases activate IQGAPs	1	32	0.0028477351606300614	0.22194510270165846	0.22194510270165846	1	5	3.77872e+12	9606	Homo sapiens	P12830	P12830	R-HSA-5672304
R-HSA-1839124	FGFR1 mutant receptor activation	1	33	0.0029367268843997507	0.22803200143725832	0.22803200143725832	2	25	0.0018893591293833133	9606	Homo sapiens	P09038	P09038	R-HSA-2023455;R-HSA-2023451
R-HSA-1251985	Nuclear signaling by ERBB4	1	34	0.0030257186081694403	0.23407181793150988	0.23407181793150988	1	34	0.002569528415961306	9606	Homo sapiens	P48061	P48061	R-HSA-8954199
R-HSA-5654687	Downstream signaling of activated FGFR1	1	35	0.0031147103319391295	0.24006491221218407	0.24006491221218407	23	24	0.0018137847642079807	9606	Homo sapiens	P09038	P09038	R-HSA-5654582;R-HSA-5654167;R-HSA-5654165;R-HSA-5654578;R-HSA-5654591;R-HSA-5654586;R-HSA-5654587;R-HSA-5654584;R-HSA-5654392;R-HSA-5654692;R-HSA-5654596;R-HSA-5654149;R-HSA-5654597;R-HSA-5654594;R-HSA-5654690;R-HSA-5656064;R-HSA-5654592;R-HSA-5654575;R-HSA-5654573;R-HSA-5654571;R-HSA-5654600;R-HSA-8941623;R-HSA-5654569
R-HSA-5654696	Downstream signaling of activated FGFR2	1	35	0.0031147103319391295	0.24006491221218407	0.24006491221218407	22	23	0.001738210399032648	9606	Homo sapiens	P09038	P09038	R-HSA-5654614;R-HSA-5654615;R-HSA-5654612;R-HSA-5654608;R-HSA-5654622;R-HSA-5654399;R-HSA-5654620;R-HSA-5654397;R-HSA-5654618;R-HSA-5654406;R-HSA-5654407;R-HSA-5654404;R-HSA-5654402;R-HSA-5654147;R-HSA-5654159;R-HSA-5654607;R-HSA-8941618;R-HSA-5654157;R-HSA-5654701;R-HSA-5654605;R-HSA-5654603;R-HSA-5654697
R-HSA-5654726	Negative regulation of FGFR1 signaling	1	35	0.0031147103319391295	0.24006491221218407	0.24006491221218407	3	15	0.001133615477629988	9606	Homo sapiens	P09038	P09038	R-HSA-5654672;R-HSA-5654560;R-HSA-5654673
R-HSA-187687	Signalling to ERKs	1	36	0.003203702055708819	0.24601164158579714	0.24601164158579714	17	32	0.0024183796856106408	9606	Homo sapiens	P01138	P01138	R-HSA-187746;R-HSA-170978;R-HSA-169891;R-HSA-170979;R-HSA-170977;R-HSA-169895;R-HSA-9612980;R-HSA-167019;R-HSA-169901;R-HSA-187698;R-HSA-167056;R-HSA-169904;R-HSA-167217;R-HSA-169905;R-HSA-187697;R-HSA-170964;R-HSA-170975
R-HSA-5654727	Negative regulation of FGFR2 signaling	1	37	0.0032926937794785084	0.25191236065787936	0.25191236065787936	3	14	0.0010580411124546554	9606	Homo sapiens	P09038	P09038	R-HSA-5654677;R-HSA-5654562;R-HSA-5654729
R-HSA-381426	Regulation of Insulin-like Growth Factor (IGF) transport and uptake by Insulin-like Growth Factor Binding Proteins (IGFBPs)	2	124	0.011034973747441487	0.25353964103633064	0.25353964103633064	1	14	0.0010580411124546554	9606	Homo sapiens	P09603;P05231	P09603;P05231	R-HSA-8952289
R-HSA-1839126	FGFR2 mutant receptor activation	1	38	0.003381685503248198	0.25776742135321273	0.25776742135321273	7	18	0.0013603385731559856	9606	Homo sapiens	P09038	P09038	R-HSA-2033486;R-HSA-2077421;R-HSA-2033474;R-HSA-2077424;R-HSA-2033472;R-HSA-2033488;R-HSA-8853320
R-HSA-8956319	Nucleotide catabolism	1	38	0.003381685503248198	0.25776742135321273	0.25776742135321273	2	61	0.004610036275695284	9606	Homo sapiens	P21589	P21589	R-HSA-109291;R-HSA-109278
R-HSA-111465	Apoptotic cleavage of cellular proteins	1	38	0.003381685503248198	0.25776742135321273	0.25776742135321273	1	38	0.002871825876662636	9606	Homo sapiens	P12830	P12830	R-HSA-202939
R-HSA-5357905	Regulation of TNFR1 signaling	1	39	0.0034706772270178873	0.2635771729358025	0.2635771729358025	7	17	0.001284764207980653	9606	Homo sapiens	P01375	P01375	R-HSA-5693108;R-HSA-5357845;R-HSA-5634221;R-HSA-5357928;R-HSA-5693055;R-HSA-8863101;R-HSA-5626953
R-HSA-8853884	Transcriptional Regulation by VENTX	1	39	0.0034706772270178873	0.2635771729358025	0.2635771729358025	1	13	9.82467e+11	9606	Homo sapiens	P05231	P05231	R-HSA-3790130
R-HSA-8875878	MET promotes cell motility	1	41	0.003648660674557266	0.27506213263426393	0.27506213263426393	12	12	9.06892e+11	9606	Homo sapiens	P14210	P14210	R-HSA-8875591;R-HSA-8875558;R-HSA-8874083;R-HSA-8875523;R-HSA-8874082;R-HSA-8874080;R-HSA-8875531;R-HSA-8875540;R-HSA-8875568;R-HSA-8874079;R-HSA-8874078;R-HSA-8875576
R-HSA-5655302	Signaling by FGFR1 in disease	1	41	0.003648660674557266	0.27506213263426393	0.27506213263426393	12	35	0.0026451027811366383	9606	Homo sapiens	P09038	P09038	R-HSA-1839100;R-HSA-2023455;R-HSA-2023451;R-HSA-1839098;R-HSA-5655326;R-HSA-5655263;R-HSA-1839094;R-HSA-5655290;R-HSA-5655269;R-HSA-5655266;R-HSA-5655278;R-HSA-5655240
R-HSA-166016	Toll Like Receptor 4 (TLR4) Cascade	2	135	0.012013882708908071	0.28540379589204123	0.28540379589204123	16	95	0.00717956469165659	9606	Homo sapiens	P06702;P05109	P06702;P05109	R-HSA-166082;R-HSA-2201316;R-HSA-166119;R-HSA-166091;R-HSA-2201322;R-HSA-166286;R-HSA-937059;R-HSA-166284;R-HSA-937022;R-HSA-2559414;R-HSA-2262775;R-HSA-166362;R-HSA-937079;R-HSA-166363;R-HSA-166072;R-HSA-2262777
R-HSA-5654743	Signaling by FGFR4	1	43	0.003826644122096645	0.28636998140231307	0.28636998140231307	27	41	0.0030985489721886334	9606	Homo sapiens	P09038	P09038	R-HSA-5654422;R-HSA-5654423;R-HSA-5654418;R-HSA-5654163;R-HSA-5654684;R-HSA-5654428;R-HSA-5654426;R-HSA-5654169;R-HSA-5654425;R-HSA-5654662;R-HSA-5654151;R-HSA-5654663;R-HSA-5654658;R-HSA-5654659;R-HSA-5654734;R-HSA-5654669;R-HSA-5654667;R-HSA-5654664;R-HSA-8941613;R-HSA-5654655;R-HSA-5654717;R-HSA-5654653;R-HSA-5654714;R-HSA-5654651;R-HSA-5654566;R-HSA-190326;R-HSA-190265
R-HSA-5654741	Signaling by FGFR3	1	43	0.003826644122096645	0.28636998140231307	0.28636998140231307	27	43	0.0032496977025392986	9606	Homo sapiens	P09038	P09038	R-HSA-5654679;R-HSA-5654224;R-HSA-5654416;R-HSA-5654623;R-HSA-5654148;R-HSA-5654222;R-HSA-5654413;R-HSA-5654730;R-HSA-5654408;R-HSA-5654409;R-HSA-5654646;R-HSA-5654647;R-HSA-5654709;R-HSA-5654643;R-HSA-5654640;R-HSA-5654641;R-HSA-5654705;R-HSA-5654631;R-HSA-5654628;R-HSA-5654565;R-HSA-8941628;R-HSA-190388;R-HSA-5654625;R-HSA-190261;R-HSA-5654637;R-HSA-5654634;R-HSA-5654633
R-HSA-5663202	Diseases of signal transduction by growth factor receptors and second messengers	5	457	0.04066921776274807	0.2878143121756622	0.2878143121756622	43	482	0.036426844014510275	9606	Homo sapiens	P14210;P33681;P10747;P21583;P09038	P14210;P33681;P10747;P21583-1;P09038	R-HSA-2023455;R-HSA-2023451;R-HSA-5655315;R-HSA-5655326;R-HSA-5655262;R-HSA-5655263;R-HSA-5654748;R-HSA-5655323;R-HSA-5655320;R-HSA-2033488;R-HSA-8853320;R-HSA-2033486;R-HSA-5655301;R-HSA-5655233;R-HSA-5655247;R-HSA-5655244;R-HSA-5655245;R-HSA-5655243;R-HSA-2033474;R-HSA-5655240;R-HSA-5655241;R-HSA-2033472;R-HSA-1839100;R-HSA-5655285;R-HSA-1839098;R-HSA-5655295;R-HSA-1839094;R-HSA-5655290;R-HSA-2…
R-HSA-5633008	TP53 Regulates Transcription of Cell Death Genes	1	44	0.003915635845866334	0.2919583346388802	0.2919583346388802	1	67	0.005063482466747279	9606	Homo sapiens	O14798	O14798	R-HSA-5633441
R-HSA-1433557	Signaling by SCF-KIT	1	45	0.004004627569636023	0.2975034195742984	0.2975034195742984	34	39	0.0029474002418379687	9606	Homo sapiens	P21583	P21583-1	R-HSA-1433428;R-HSA-205319;R-HSA-1433488;R-HSA-1562641;R-HSA-1562640;R-HSA-1433501;R-HSA-205321;R-HSA-1433374;R-HSA-205262;R-HSA-1433542;R-HSA-205328;R-HSA-205205;R-HSA-9669893;R-HSA-1433410;R-HSA-1433418;R-HSA-205286;R-HSA-1433456;R-HSA-1433395;R-HSA-205289;R-HSA-1433471;R-HSA-1470012;R-HSA-205231;R-HSA-1470010;R-HSA-1470011;R-HSA-1472121;R-HSA-1470009;R-HSA-205234;R-HSA-205238;R-HSA-1433506;R-H…
R-HSA-75893	TNF signaling	1	48	0.004271602740945092	0.31388236393691815	0.31388236393691815	20	32	0.0024183796856106408	9606	Homo sapiens	P01375	P01375	R-HSA-5357776;R-HSA-5357904;R-HSA-5693108;R-HSA-5357845;R-HSA-5357780;R-HSA-5693055;R-HSA-83656;R-HSA-3371385;R-HSA-3371353;R-HSA-5357757;R-HSA-83660;R-HSA-5626981;R-HSA-5626982;R-HSA-5357860;R-HSA-5634221;R-HSA-5357928;R-HSA-5626988;R-HSA-8863101;R-HSA-5626953;R-HSA-83582
R-HSA-5655253	Signaling by FGFR2 in disease	1	49	0.004360594464714781	0.3192576625771154	0.3192576625771154	17	28	0.002116082224909311	9606	Homo sapiens	P09038	P09038	R-HSA-5654748;R-HSA-5655323;R-HSA-5655320;R-HSA-2077424;R-HSA-2033488;R-HSA-8853320;R-HSA-2033486;R-HSA-5655268;R-HSA-2077421;R-HSA-5655301;R-HSA-5655233;R-HSA-5655343;R-HSA-5655245;R-HSA-5655339;R-HSA-2033474;R-HSA-5655241;R-HSA-2033472
R-HSA-73887	Death Receptor Signalling	2	148	0.013170775117914034	0.322896447479486	0.322896447479486	46	93	0.007028415961305925	9606	Homo sapiens	P01138;P01375	P01138;P01375	R-HSA-5357776;R-HSA-5357904;R-HSA-193665;R-HSA-5357845;R-HSA-5357780;R-HSA-193669;R-HSA-83656;R-HSA-3371385;R-HSA-193672;R-HSA-83660;R-HSA-193677;R-HSA-205132;R-HSA-193686;R-HSA-193684;R-HSA-204949;R-HSA-5626953;R-HSA-193694;R-HSA-209566;R-HSA-193695;R-HSA-204958;R-HSA-5693108;R-HSA-193703;R-HSA-193642;R-HSA-5693055;R-HSA-193643;R-HSA-3371353;R-HSA-193641;R-HSA-193705;R-HSA-5357757;R-HSA-193646;R…
R-HSA-109704	PI3K Cascade	1	50	0.004449586188484471	0.3245913239820356	0.3245913239820356	1	6	4.53446e+12	9606	Homo sapiens	P09038	P09038	R-HSA-109699
R-HSA-75153	Apoptotic execution phase	1	52	0.00462756963602385	0.33513500805103225	0.33513500805103225	1	57	0.0043077388149939545	9606	Homo sapiens	P12830	P12830	R-HSA-202939
R-HSA-5654736	Signaling by FGFR1	1	54	0.004805553083563229	0.34551593804768554	0.34551593804768554	31	48	0.0036275695284159614	9606	Homo sapiens	P09038	P09038	R-HSA-5654167;R-HSA-5654165;R-HSA-5654672;R-HSA-5654673;R-HSA-5654596;R-HSA-5654149;R-HSA-5654597;R-HSA-5654594;R-HSA-5656064;R-HSA-5654592;R-HSA-190427;R-HSA-5654600;R-HSA-190429;R-HSA-5654582;R-HSA-5654578;R-HSA-190245;R-HSA-5654591;R-HSA-5654586;R-HSA-5654587;R-HSA-5654584;R-HSA-5654392;R-HSA-190256;R-HSA-5654692;R-HSA-5654690;R-HSA-5654560;R-HSA-5654511;R-HSA-5654575;R-HSA-5654573;R-HSA-56545…
R-HSA-112399	IRS-mediated signalling	1	55	0.004894544807332918	0.350646147946577	0.350646147946577	1	9	6.80169e+11	9606	Homo sapiens	P09038	P09038	R-HSA-109699
R-HSA-168898	Toll-like Receptor Cascades	2	158	0.014060692355610927	0.3514253078409293	0.3514253078409293	17	185	0.013981257557436517	9606	Homo sapiens	P06702;P05109	P06702;P05109	R-HSA-166082;R-HSA-5432849;R-HSA-2201316;R-HSA-166119;R-HSA-166091;R-HSA-2201322;R-HSA-166286;R-HSA-937059;R-HSA-166284;R-HSA-937022;R-HSA-2559414;R-HSA-2262775;R-HSA-166362;R-HSA-937079;R-HSA-166363;R-HSA-166072;R-HSA-2262777
R-HSA-1236974	ER-Phagosome pathway	2	160	0.014238675803150308	0.357086003443142	0.357086003443142	1	10	7.55744e+11	9606	Homo sapiens	P06702;P05109	P06702;P05109	R-HSA-8863895
R-HSA-193648	NRAGE signals death through JNK	1	59	0.005250511702411676	0.37077242224470497	0.37077242224470497	3	7	5.29021e+11	9606	Homo sapiens	P01138	P01138	R-HSA-205115;R-HSA-204958;R-HSA-205132
R-HSA-3000171	Non-integrin membrane-ECM interactions	1	59	0.005250511702411676	0.37077242224470497	0.37077242224470497	2	22	0.0016626360338573155	9606	Homo sapiens	P09038	P09038	R-HSA-2684507;R-HSA-2396337
R-HSA-2428928	IRS-related events triggered by IGF1R	1	59	0.005250511702411676	0.37077242224470497	0.37077242224470497	1	12	9.06892e+11	9606	Homo sapiens	P09038	P09038	R-HSA-109699
R-HSA-74751	Insulin receptor signalling cascade	1	61	0.005428495149951054	0.3806030288673712	0.3806030288673712	1	25	0.0018893591293833133	9606	Homo sapiens	P09038	P09038	R-HSA-109699
R-HSA-2428924	IGF1R signaling cascade	1	62	0.005517486873720744	0.38546123582465863	0.38546123582465863	1	17	0.001284764207980653	9606	Homo sapiens	P09038	P09038	R-HSA-109699
R-HSA-1236394	Signaling by ERBB4	1	62	0.005517486873720744	0.38546123582465863	0.38546123582465863	1	52	0.003929866989117291	9606	Homo sapiens	P48061	P48061	R-HSA-8954199
R-HSA-2404192	Signaling by Type 1 Insulin-like Growth Factor 1 Receptor (IGF1R)	1	63	0.005606478597490434	0.3902817673480682	0.3902817673480682	1	19	0.001435912938331318	9606	Homo sapiens	P09038	P09038	R-HSA-109699
R-HSA-1236975	Antigen processing-Cross presentation	2	176	0.015662543383465337	0.40168928054328323	0.40168928054328323	1	22	0.0016626360338573155	9606	Homo sapiens	P06702;P05109	P06702;P05109	R-HSA-8863895
R-HSA-9679506	SARS-CoV Infections	2	177	0.015751535107235027	0.40443175109726437	0.40443175109726437	2	251	0.018969165659008465	9606	Homo sapiens	Q15116;P48551	Q15116;P48551-2	R-HSA-9678935;R-HSA-9679421
R-HSA-195258	RHO GTPase Effectors	3	295	0.026252558512058377	0.4077568772633735	0.4077568772633735	3	113	0.008539903264812576	9606	Homo sapiens	P06702;P05109;P12830	P06702;P05109;P12830	R-HSA-9626848;R-HSA-5668629;R-HSA-5672304
R-HSA-448424	Interleukin-17 signaling	1	71	0.006318412387647949	0.4275239092503269	0.4275239092503269	1	35	0.0026451027811366383	9606	Homo sapiens	Q16552	Q16552	R-HSA-447246
R-HSA-1226099	Signaling by FGFR in disease	1	73	0.006496395835187328	0.43647740806936697	0.43647740806936697	42	106	0.008010882708585248	9606	Homo sapiens	P09038	P09038	R-HSA-2023455;R-HSA-2023451;R-HSA-5655315;R-HSA-5655326;R-HSA-5655262;R-HSA-5655263;R-HSA-5654748;R-HSA-5655323;R-HSA-5655320;R-HSA-2033488;R-HSA-8853320;R-HSA-2033486;R-HSA-5655301;R-HSA-5655233;R-HSA-5655247;R-HSA-5655244;R-HSA-5655245;R-HSA-5655243;R-HSA-2033474;R-HSA-5655240;R-HSA-5655241;R-HSA-2033472;R-HSA-1839100;R-HSA-5655285;R-HSA-1839098;R-HSA-5655295;R-HSA-1839094;R-HSA-5655290;R-HSA-5…
R-HSA-204998	Cell death signalling via NRAGE, NRIF and NADE	1	76	0.006763371006496396	0.44964869604306024	0.44964869604306024	10	17	0.001284764207980653	9606	Homo sapiens	P01138	P01138	R-HSA-193650;R-HSA-204981;R-HSA-204949;R-HSA-193669;R-HSA-205115;R-HSA-205112;R-HSA-204958;R-HSA-205117;R-HSA-193677;R-HSA-205132
R-HSA-5654738	Signaling by FGFR2	1	78	0.0069413544540357745	0.4582599903131501	0.4582599903131501	29	46	0.003476420798065296	9606	Homo sapiens	P09038	P09038	R-HSA-5654614;R-HSA-5654615;R-HSA-5654612;R-HSA-5654677;R-HSA-5654608;R-HSA-5654622;R-HSA-5654620;R-HSA-5654618;R-HSA-190413;R-HSA-5656070;R-HSA-5654406;R-HSA-5654407;R-HSA-5654404;R-HSA-5654402;R-HSA-5654147;R-HSA-5654159;R-HSA-5654607;R-HSA-5654157;R-HSA-5654605;R-HSA-5654603;R-HSA-5654729;R-HSA-5654399;R-HSA-5654397;R-HSA-190258;R-HSA-5654562;R-HSA-190260;R-HSA-8941618;R-HSA-5654701;R-HSA-5654…
R-HSA-5663205	Infectious disease	10	1193	0.10616712645723948	0.46010504785483086	0.46010504785483086	16	738	0.055773881499395404	9606	Homo sapiens	P01583;Q14116;Q15116;P10747;P48551;P12830;P05231;P21589;P01584;P22301	P01583;Q14116;Q15116;P10747;P48551-2;P12830;P05231;P21589;P01584;P22301	R-HSA-8940074;R-HSA-9678935;R-HSA-449058;R-HSA-9662710;R-HSA-8876993;R-HSA-9664346;R-HSA-167630;R-HSA-8877003;R-HSA-112333;R-HSA-9679421;R-HSA-9662781;R-HSA-167633;R-HSA-8876948;R-HSA-8876497;R-HSA-167637;R-HSA-448703
R-HSA-6806834	Signaling by MET	1	80	0.007119337901575154	0.46673805190126183	0.46673805190126183	45	51	0.003854292623941959	9606	Homo sapiens	P14210	P14210	R-HSA-8875591;R-HSA-8851908;R-HSA-8875523;R-HSA-8851842;R-HSA-6807008;R-HSA-8851919;R-HSA-8875661;R-HSA-6806957;R-HSA-8875659;R-HSA-6800299;R-HSA-8875531;R-HSA-8865994;R-HSA-6800298;R-HSA-8875540;R-HSA-8851859;R-HSA-6807027;R-HSA-8874079;R-HSA-8874078;R-HSA-6806974;R-HSA-8851933;R-HSA-8851804;R-HSA-8851866;R-HSA-8875482;R-HSA-9735946;R-HSA-8875558;R-HSA-8851877;R-HSA-8874083;R-HSA-8874082;R-HSA-8…
R-HSA-381340	Transcriptional regulation of white adipocyte differentiation	1	84	0.0074753047966539116	0.4833025983161243	0.4833025983161243	1	18	0.0013603385731559856	9606	Homo sapiens	P01375	P01375	R-HSA-560491
R-HSA-74752	Signaling by Insulin receptor	1	85	0.007564296520423601	0.4873636117033807	0.4873636117033807	1	34	0.002569528415961306	9606	Homo sapiens	P09038	P09038	R-HSA-109699
R-HSA-216083	Integrin cell surface interactions	1	85	0.007564296520423601	0.4873636117033807	0.4873636117033807	1	55	0.004156590084643289	9606	Homo sapiens	P12830	P12830	R-HSA-265422
R-HSA-450531	Regulation of mRNA stability by proteins that bind AU-rich elements	1	88	0.007831271691732668	0.4993582724323412	0.4993582724323412	2	26	0.0019649334945586456	9606	Homo sapiens	O75888	O75888	R-HSA-450595;R-HSA-450387
R-HSA-1643685	Disease	16	2022	0.179941265462312	0.5251692115011142	0.5251692115011142	63	1612	0.12182587666263603	9606	Homo sapiens	P01583;Q14116;P06702;Q15116;P05109;P10747;P48551;P12830;P14210;P33681;P21583;P05231;P21589;P09038;P22301;P01584	P01583;Q14116;P06702;Q15116;P05109;P10747;P12830;P14210;P33681;P48551-2;P05231;P21589;P21583-1;P09038;P22301;P01584	R-HSA-2023455;R-HSA-2023451;R-HSA-5655262;R-HSA-5655263;R-HSA-5654748;R-HSA-8876948;R-HSA-5655233;R-HSA-5655247;R-HSA-5602383;R-HSA-5655244;R-HSA-5655245;R-HSA-5655243;R-HSA-5655240;R-HSA-5655241;R-HSA-8940074;R-HSA-5655285;R-HSA-449058;R-HSA-5602672;R-HSA-5655295;R-HSA-5655290;R-HSA-2400009;R-HSA-9679421;R-HSA-9662781;R-HSA-5655289;R-HSA-5655270;R-HSA-5655268;R-HSA-5655269;R-HSA-2012074;R-HSA-56…
R-HSA-190236	Signaling by FGFR	1	95	0.008454213758120496	0.5262774625876376	0.5262774625876376	114	142	0.010731559854897219	9606	Homo sapiens	P09038	P09038	R-HSA-5654614;R-HSA-5654615;R-HSA-5654612;R-HSA-5654608;R-HSA-5654622;R-HSA-5654623;R-HSA-5654620;R-HSA-5654618;R-HSA-5654596;R-HSA-5654597;R-HSA-5654594;R-HSA-5654592;R-HSA-5654607;R-HSA-5654605;R-HSA-5654603;R-HSA-5654600;R-HSA-5654646;R-HSA-5654647;R-HSA-5654643;R-HSA-5654640;R-HSA-190245;R-HSA-5654641;R-HSA-5654655;R-HSA-5654399;R-HSA-5654653;R-HSA-5654397;R-HSA-5654651;R-HSA-5654392;R-HSA-19…
R-HSA-5607764	CLEC7A (Dectin-1) signaling	1	98	0.008721188929429562	0.5373714494518662	0.5373714494518662	1	45	0.003400846432889964	9606	Homo sapiens	P01584	P01584	R-HSA-5660663
R-HSA-193704	p75 NTR receptor-mediated signalling	1	99	0.008810180653199252	0.5410120576834001	0.5410120576834001	26	50	0.0037787182587666265	9606	Homo sapiens	P01138	P01138	R-HSA-193665;R-HSA-193669;R-HSA-193672;R-HSA-193677;R-HSA-205132;R-HSA-193686;R-HSA-193684;R-HSA-204949;R-HSA-193694;R-HSA-209566;R-HSA-193695;R-HSA-204958;R-HSA-193703;R-HSA-193642;R-HSA-193643;R-HSA-193641;R-HSA-193705;R-HSA-193646;R-HSA-193647;R-HSA-193650;R-HSA-204981;R-HSA-193653;R-HSA-205115;R-HSA-193656;R-HSA-205112;R-HSA-205117
R-HSA-15869	Metabolism of nucleotides	1	101	0.00898816410073863	0.5482085129240237	0.5482085129240237	2	139	0.01050483675937122	9606	Homo sapiens	P21589	P21589	R-HSA-109291;R-HSA-109278
R-HSA-202733	Cell surface interactions at the vascular wall	2	246	0.021891964047343598	0.5766101789496214	0.5766101789496214	2	65	0.004912333736396614	9606	Homo sapiens	P14174;P09326	P14174;P09326	R-HSA-202722;R-HSA-5676133
R-HSA-187037	Signaling by NTRK1 (TRKA)	1	117	0.010412031681053662	0.6019040479068316	0.6019040479068316	31	102	0.007708585247883918	9606	Homo sapiens	P01138	P01138	R-HSA-198211;R-HSA-167683;R-HSA-177479;R-HSA-167684;R-HSA-166538;R-HSA-166542;R-HSA-198732;R-HSA-177491;R-HSA-166544;R-HSA-167056;R-HSA-198295;R-HSA-170964;R-HSA-170975;R-HSA-177501;R-HSA-187746;R-HSA-170978;R-HSA-169891;R-HSA-170979;R-HSA-170977;R-HSA-169895;R-HSA-9612980;R-HSA-198315;R-HSA-167019;R-HSA-169901;R-HSA-187698;R-HSA-169904;R-HSA-190065;R-HSA-167217;R-HSA-169905;R-HSA-187697;R-HSA-16…
R-HSA-9664433	Leishmania parasite growth and survival	2	259	0.02304885645634956	0.6047988084116225	0.6047988084116225	3	40	0.003022974607013301	9606	Homo sapiens	P05231;P22301	P05231;P22301	R-HSA-9662710;R-HSA-9664346;R-HSA-9662781
R-HSA-9662851	Anti-inflammatory response favouring Leishmania parasite infection	2	259	0.02304885645634956	0.6047988084116225	0.6047988084116225	3	40	0.003022974607013301	9606	Homo sapiens	P05231;P22301	P05231;P22301	R-HSA-9662710;R-HSA-9664346;R-HSA-9662781
R-HSA-9018519	Estrogen-dependent gene expression	1	120	0.01067900685236273	0.6112451840763135	0.6112451840763135	1	64	0.0048367593712212815	9606	Homo sapiens	P48061	P48061	R-HSA-8954199
R-HSA-196849	Metabolism of water-soluble vitamins and cofactors	1	126	0.011212957194980867	0.6292821717472363	0.6292821717472363	2	134	0.010126964933494558	9606	Homo sapiens	P21589	P21589	R-HSA-8940074;R-HSA-8940070
R-HSA-114608	Platelet degranulation	1	128	0.011390940642520246	0.6351086572096833	0.6351086572096833	1	11	8.31318e+11	9606	Homo sapiens	P14210	P14210	R-HSA-481007
R-HSA-9664323	FCGR3A-mediated IL10 synthesis	1	128	0.011390940642520246	0.6351086572096833	0.6351086572096833	1	20	0.0015114873035066505	9606	Homo sapiens	P22301	P22301	R-HSA-9664346
R-HSA-76005	Response to elevated platelet cytosolic Ca2+	1	133	0.011835899261368693	0.6492817562376911	0.6492817562376911	1	14	0.0010580411124546554	9606	Homo sapiens	P14210	P14210	R-HSA-481007
R-HSA-9660821	ADORA2B mediated anti-inflammatory cytokines production	1	136	0.012102874432677761	0.6575229156831964	0.6575229156831964	1	12	9.06892e+11	9606	Homo sapiens	P05231	P05231	R-HSA-9662710
R-HSA-909733	Interferon alpha/beta signaling	1	138	0.01228085788021714	0.6629103588493683	0.6629103588493683	15	22	0.0016626360338573155	9606	Homo sapiens	P48551	P48551-2	R-HSA-912685;R-HSA-9678935;R-HSA-912680;R-HSA-909732;R-HSA-909729;R-HSA-997314;R-HSA-909730;R-HSA-997311;R-HSA-909724;R-HSA-997309;R-HSA-909726;R-HSA-909720;R-HSA-909722;R-HSA-909719;R-HSA-909718
R-HSA-166520	Signaling by NTRKs	1	139	0.01236984960398683	0.665572574119212	0.665572574119212	36	164	0.012394195888754534	9606	Homo sapiens	P01138	P01138	R-HSA-198211;R-HSA-167683;R-HSA-177479;R-HSA-167047;R-HSA-167684;R-HSA-166538;R-HSA-166542;R-HSA-187020;R-HSA-198732;R-HSA-177491;R-HSA-166544;R-HSA-167056;R-HSA-198295;R-HSA-170964;R-HSA-187035;R-HSA-170975;R-HSA-177501;R-HSA-187746;R-HSA-170978;R-HSA-169891;R-HSA-170979;R-HSA-170977;R-HSA-167014;R-HSA-169895;R-HSA-9612980;R-HSA-187045;R-HSA-198315;R-HSA-167019;R-HSA-169901;R-HSA-187698;R-HSA-16…
R-HSA-1474228	Degradation of the extracellular matrix	1	140	0.012458841327756518	0.6682140012067026	0.6682140012067026	5	105	0.007935308343409915	9606	Homo sapiens	P12830	P12830	R-HSA-2534260;R-HSA-2534206;R-HSA-3827958;R-HSA-1454843;R-HSA-4224014
R-HSA-2132295	MHC class II antigen presentation	1	142	0.012636824775295898	0.6734351315111267	0.6734351315111267	1	26	0.0019649334945586456	9606	Homo sapiens	P18627	P18627	R-HSA-8856157
R-HSA-162909	Host Interactions of HIV factors	1	144	0.012814808222835277	0.6785750189259987	0.6785750189259987	3	54	0.004081015719467957	9606	Homo sapiens	P10747	P10747	R-HSA-167633;R-HSA-167637;R-HSA-167630
R-HSA-1474244	Extracellular matrix organization	2	301	0.026786508854676514	0.6862336799966856	0.6862336799966856	8	319	0.024108222490931076	9606	Homo sapiens	P12830;P09038	P12830;P09038	R-HSA-2534260;R-HSA-2684507;R-HSA-2396337;R-HSA-2534206;R-HSA-265422;R-HSA-3827958;R-HSA-1454843;R-HSA-4224014
R-HSA-5621481	C-type lectin receptors (CLRs)	1	174	0.015484559935925958	0.7467305691472428	0.7467305691472428	1	68	0.005139056831922612	9606	Homo sapiens	P01584	P01584	R-HSA-5660663
R-HSA-109581	Apoptosis	1	182	0.016196493726083474	0.7623508789034528	0.7623508789034528	1	141	0.010655985489721886	9606	Homo sapiens	P12830	P12830	R-HSA-202939
R-HSA-196854	Metabolism of vitamins and cofactors	1	192	0.017086410963780368	0.7805427856549877	0.7805427856549877	2	185	0.013981257557436517	9606	Homo sapiens	P21589	P21589	R-HSA-8940074;R-HSA-8940070
R-HSA-8939211	ESR-mediated signaling	1	196	0.017442377858859125	0.7874277578326045	0.7874277578326045	1	108	0.008162031438935914	9606	Homo sapiens	P48061	P48061	R-HSA-8954199
R-HSA-376176	Signaling by ROBO receptors	1	218	0.019400195781792293	0.8216477495287252	0.8216477495287252	1	59	0.004458887545344619	9606	Homo sapiens	P48061	P48061	R-HSA-8986258
R-HSA-168249	Innate Immune System	7	1191	0.1059891430097001	0.8363762841126705	0.8363762841126705	26	675	0.051012696493349455	9606	Homo sapiens	Q9Y336;P06702;P14174;P05109;P09341;P01584;P20333	Q9Y336;P06702;P14174;P05109;P09341;P01584;P20333	R-HSA-166082;R-HSA-5432849;R-HSA-2201316;R-HSA-166091;R-HSA-2201322;R-HSA-166286;R-HSA-166284;R-HSA-2559414;R-HSA-6799350;R-HSA-2262775;R-HSA-6800434;R-HSA-166362;R-HSA-166363;R-HSA-2262777;R-HSA-5660663;R-HSA-166119;R-HSA-6798528;R-HSA-6798474;R-HSA-937059;R-HSA-6798743;R-HSA-937022;R-HSA-937079;R-HSA-166072;R-HSA-6798749;R-HSA-6798748;R-HSA-6798745
R-HSA-2262752	Cellular responses to stress	4	737	0.0655869004182611	0.8365088186123079	0.8365088186123079	5	373	0.028189238210399033	9606	Homo sapiens	P01583;P05231;P13500;P10145	P01583;P05231;P13500;P10145	R-HSA-3790137;R-HSA-4568740;R-HSA-517731;R-HSA-3790130;R-HSA-1791056
R-HSA-8953897	Cellular responses to stimuli	4	751	0.06683278455103675	0.8471990708043102	0.8471990708043102	5	404	0.03053204353083434	9606	Homo sapiens	P01583;P05231;P13500;P10145	P01583;P05231;P13500;P10145	R-HSA-3790137;R-HSA-4568740;R-HSA-517731;R-HSA-3790130;R-HSA-1791056
R-HSA-162906	HIV Infection	1	248	0.022069947494882974	0.8596909313732661	0.8596909313732661	3	159	0.012016324062877871	9606	Homo sapiens	P10747	P10747	R-HSA-167633;R-HSA-167637;R-HSA-167630
R-HSA-983169	Class I MHC mediated antigen processing & presentation	2	448	0.03986829224882086	0.8702980657657505	0.8702980657657505	1	47	0.003551995163240629	9606	Homo sapiens	P06702;P05109	P06702;P05109	R-HSA-8863895
R-HSA-76002	Platelet activation, signaling and aggregation	1	265	0.023582806798967695	0.8775618412304309	0.8775618412304309	1	116	0.008766626360338573	9606	Homo sapiens	P14210	P14210	R-HSA-481007
R-HSA-9006931	Signaling by Nuclear Receptors	1	273	0.024294740589125213	0.8851738381866888	0.8851738381866888	1	189	0.014283555018137847	9606	Homo sapiens	P48061	P48061	R-HSA-8954199
R-HSA-913531	Interferon Signaling	1	290	0.02580759989320993	0.8998301841459375	0.8998301841459375	15	69	0.005214631197097945	9606	Homo sapiens	P48551	P48551-2	R-HSA-912685;R-HSA-9678935;R-HSA-912680;R-HSA-909732;R-HSA-909729;R-HSA-997314;R-HSA-909730;R-HSA-997311;R-HSA-909724;R-HSA-997309;R-HSA-909726;R-HSA-909720;R-HSA-909722;R-HSA-909719;R-HSA-909718
R-HSA-194315	Signaling by Rho GTPases	3	678	0.060336388715849426	0.906142923711253	0.906142923711253	3	203	0.015341596130592503	9606	Homo sapiens	P06702;P05109;P12830	P06702;P05109;P12830	R-HSA-9626848;R-HSA-5668629;R-HSA-5672304
R-HSA-9716542	Signaling by Rho GTPases, Miro GTPases and RHOBTB3	3	694	0.061760256296164454	0.9144044866341919	0.9144044866341919	3	212	0.016021765417170496	9606	Homo sapiens	P06702;P05109;P12830	P06702;P05109;P12830	R-HSA-9626848;R-HSA-5668629;R-HSA-5672304
R-HSA-109582	Hemostasis	3	726	0.06460799145679452	0.9290000446065142	0.9290000446065142	3	334	0.025241837968561064	9606	Homo sapiens	P14210;P14174;P09326	P14210;P14174;P09326	R-HSA-202722;R-HSA-5676133;R-HSA-481007
R-HSA-212436	Generic Transcription Pathway	6	1258	0.11195158850226929	0.9382529586964451	0.9382529586964451	6	829	0.06265114873035066	9606	Homo sapiens	P16410;Q9Y5U5;P04141;P05231;O14798;P60568	P16410;Q9Y5U5;P04141;P05231;O14798;P60568	R-HSA-8877493;R-HSA-8938251;R-HSA-5633441;R-HSA-8877345;R-HSA-8877421;R-HSA-3790130
R-HSA-3700989	Transcriptional Regulation by TP53	1	367	0.032659962623476015	0.9461771905264184	0.9461771905264184	1	258	0.01949818621523579	9606	Homo sapiens	O14798	O14798	R-HSA-5633441
R-HSA-71291	Metabolism of amino acids and derivatives	1	376	0.03346088813740322	0.9499608309507759	0.9499608309507759	1	247	0.018666868198307134	9606	Homo sapiens	P14902	P14902	R-HSA-198563
R-HSA-73857	RNA Polymerase II Transcription	6	1380	0.1228085788021714	0.9666710997280519	0.9666710997280519	6	890	0.06726118500604594	9606	Homo sapiens	P16410;Q9Y5U5;P04141;P05231;O14798;P60568	P16410;Q9Y5U5;P04141;P05231;O14798;P60568	R-HSA-8877493;R-HSA-8938251;R-HSA-5633441;R-HSA-8877345;R-HSA-8877421;R-HSA-3790130
R-HSA-74160	Gene expression (Transcription)	6	1524	0.13562338702500668	0.984739316465766	0.984739316465766	6	1004	0.07587666263603386	9606	Homo sapiens	P16410;Q9Y5U5;P04141;P05231;O14798;P60568	P16410;Q9Y5U5;P04141;P05231;O14798;P60568	R-HSA-8877493;R-HSA-8938251;R-HSA-5633441;R-HSA-8877345;R-HSA-8877421;R-HSA-3790130
R-HSA-422475	Axon guidance	1	558	0.04965738186348669	0.9886901173965723	0.9886901173965723	1	297	0.02244558645707376	9606	Homo sapiens	P48061	P48061	R-HSA-8986258
R-HSA-9675108	Nervous system development	1	584	0.05197116668149862	0.990873672239602	0.990873672239602	1	323	0.024410519951632407	9606	Homo sapiens	P48061	P48061	R-HSA-8986258
R-HSA-1266738	Developmental Biology	3	1110	0.09878081338435525	0.9939998692098467	0.9939998692098467	3	555	0.04194377267230955	9606	Homo sapiens	P48061;P09038;P01375	P48061;P09038;P01375	R-HSA-560491;R-HSA-480515;R-HSA-8986258
R-HSA-8953854	Metabolism of RNA	1	675	0.06006941354454036	0.9957102810302729	0.9957102810302729	2	187	0.014132406287787183	9606	Homo sapiens	O75888	O75888	R-HSA-450595;R-HSA-450387
R-HSA-597592	Post-translational protein modification	2	1423	0.12663522292426804	0.9999079912462574	0.9999079912462574	1	514	0.03884522370012092	9606	Homo sapiens	P09603;P05231	P09603;P05231	R-HSA-8952289
R-HSA-392499	Metabolism of proteins	2	1946	0.1731778944558156	0.9999989510095287	0.9999989510095287	1	781	0.059023579201934705	9606	Homo sapiens	P09603;P05231	P09603;P05231	R-HSA-8952289
R-HSA-1430728	Metabolism	2	2148	0.19115422265729287	0.9999998299485042	0.9999998299485042	5	2019	0.15258464328899637	9606	Homo sapiens	P14902;P21589	P14902;P21589	R-HSA-198563;R-HSA-8940074;R-HSA-109291;R-HSA-8940070;R-HSA-109278

## Sheet: Up trend
Pathway identifier	Pathway name	#Entities found	#Entities total	Entities ratio	Entities pValue	Entities FDR	#Reactions found	#Reactions total	Reactions ratio	Species identifier	Species name	Submitted entities found	Mapped entities	Found reaction identifiers
R-HSA-5676594	TNF receptor superfamily (TNFSF) members mediating non-canonical NF-kB pathway	2	17	0.0015128593040847202	1.24743e+11	0.006384076998622534	4	12	9.06892e+11	9606	Homo sapiens	Q9Y275;P29965	Q9Y275;P29965	R-HSA-5676599;R-HSA-5676596;R-HSA-5676597;R-HSA-199404
R-HSA-168256	Immune System	8	2249	0.2001423867580315	2.36447e+12	0.006384076998622534	43	1587	0.11993651753325273	9606	Homo sapiens	Q9GZX6;P15692;Q8TD07;Q9Y275;P05089;Q9BZM4;P08700;P29965	Q9GZX6;P15692;Q8TD07;Q9Y275;P05089;Q9BZM4;P08700;P29965	R-HSA-912527;R-HSA-198983;R-HSA-6789615;R-HSA-879942;R-HSA-914182;R-HSA-921155;R-HSA-8987014;R-HSA-508247;R-HSA-913374;R-HSA-5668481;R-HSA-450074;R-HSA-913424;R-HSA-5668534;R-HSA-5676599;R-HSA-5676596;R-HSA-448741;R-HSA-5676597;R-HSA-913451;R-HSA-448480;R-HSA-909738;R-HSA-879909;R-HSA-5668414;R-HSA-450031;R-HSA-5676607;R-HSA-879910;R-HSA-8987042;R-HSA-8987236;R-HSA-879907;R-HSA-199404;R-HSA-56684…
R-HSA-1280215	Cytokine Signaling in Immune system	5	804	0.07154934591083029	6.00121e+10	0.010802179552445335	40	708	0.05350665054413543	9606	Homo sapiens	P15692;Q9GZX6;Q9Y275;P08700;P29965	P15692;Q9GZX6;Q9Y275;P08700;P29965	R-HSA-912527;R-HSA-6789615;R-HSA-879942;R-HSA-914182;R-HSA-921155;R-HSA-8987014;R-HSA-508247;R-HSA-913374;R-HSA-5668481;R-HSA-450074;R-HSA-913424;R-HSA-5668534;R-HSA-5676599;R-HSA-5676596;R-HSA-448741;R-HSA-5676597;R-HSA-913451;R-HSA-448480;R-HSA-909738;R-HSA-879909;R-HSA-5668414;R-HSA-450031;R-HSA-5676607;R-HSA-879910;R-HSA-8987042;R-HSA-8987236;R-HSA-879907;R-HSA-199404;R-HSA-5668454;R-HSA-4531…
R-HSA-198933	Immunoregulatory interactions between a Lymphoid and a non-Lymphoid cell	3	297	0.026430541959597757	0.0025976045375510903	0.033768858988164174	2	44	0.003325272067714631	9606	Homo sapiens	Q8TD07;Q9BZM4;P29965	Q8TD07;Q9BZM4;P29965	R-HSA-198983;R-HSA-199404
R-HSA-5668541	TNFR2 non-canonical NF-kB pathway	2	102	0.009077155824508321	0.004291509772270219	0.0341856898659344	9	43	0.0032496977025392986	9606	Homo sapiens	Q9Y275;P29965	Q9Y275;P29965	R-HSA-5668454;R-HSA-5668534;R-HSA-5676599;R-HSA-5676596;R-HSA-5676597;R-HSA-5668481;R-HSA-5668414;R-HSA-5676607;R-HSA-199404
R-HSA-194138	Signaling by VEGF	2	108	0.009611106167126458	0.00479585529583082	0.0341856898659344	49	86	0.006499395405078597	9606	Homo sapiens	P15692	P15692-4;P15692	R-HSA-194310;R-HSA-194311;R-HSA-5218645;R-HSA-5218643;R-HSA-5218642;R-HSA-5218640;R-HSA-5357429;R-HSA-5357432;R-HSA-4420202;R-HSA-4420206;R-HSA-195378;R-HSA-4420083;R-HSA-5218815;R-HSA-5218814;R-HSA-5218812;R-HSA-5218811;R-HSA-5218809;R-HSA-9674532;R-HSA-5218806;R-HSA-5218804;R-HSA-4420099;R-HSA-5218830;R-HSA-5218828;R-HSA-5218826;R-HSA-5218824;R-HSA-4420107;R-HSA-5218822;R-HSA-5218820;R-HSA-5218…
R-HSA-8939247	RUNX1 regulates transcription of genes involved in interleukin signaling	1	5	4.44959e+11	0.004883669980847771	0.0341856898659344	1	5	3.77872e+12	9606	Homo sapiens	P08700	P08700	R-HSA-8938981
R-HSA-194313	VEGF ligand-receptor interactions	1	8	7.11934e+11	0.007803454411523525	0.042861794402329956	3	4	3.02297e+11	9606	Homo sapiens	P15692	P15692	R-HSA-195378;R-HSA-194310;R-HSA-194311
R-HSA-195399	VEGF binds to VEGFR leading to receptor dimerization	1	8	7.11934e+11	0.007803454411523525	0.042861794402329956	2	3	2.26723e+12	9606	Homo sapiens	P15692	P15692	R-HSA-194310;R-HSA-194311
R-HSA-449147	Signaling by Interleukins	3	457	0.04066921776274807	0.008679013495101362	0.042861794402329956	31	493	0.03725816203143894	9606	Homo sapiens	P15692;Q9GZX6;P08700	P15692;Q9GZX6;P08700	R-HSA-912527;R-HSA-6789615;R-HSA-879942;R-HSA-914182;R-HSA-921155;R-HSA-8987014;R-HSA-508247;R-HSA-913374;R-HSA-450074;R-HSA-913424;R-HSA-448741;R-HSA-913451;R-HSA-448480;R-HSA-909738;R-HSA-879909;R-HSA-450031;R-HSA-879910;R-HSA-8987042;R-HSA-8987236;R-HSA-879907;R-HSA-453111;R-HSA-8854645;R-HSA-879934;R-HSA-8987132;R-HSA-453104;R-HSA-879930;R-HSA-8987070;R-HSA-879925;R-HSA-912757;R-HSA-914036;R-…
R-HSA-70635	Urea cycle	1	10	8.89917e+11	0.009745648297442067	0.042861794402329956	1	8	6.04595e+11	9606	Homo sapiens	P05089	P05089	R-HSA-70569
R-HSA-1234158	Regulation of gene expression by Hypoxia-inducible Factor	1	11	9.78909e+11	0.010715448600582489	0.042861794402329956	1	7	5.29021e+11	9606	Homo sapiens	P15692	P15692	R-HSA-1235037
R-HSA-8866910	TFAP2 (AP-2) family regulates transcription of growth factors and their receptors	1	13	0.0011568924090059624	0.01265245938985804	0.05060983755943216	1	18	0.0013603385731559856	9606	Homo sapiens	P15692	P15692	R-HSA-8864936
R-HSA-5218921	VEGFR2 mediated cell proliferation	1	20	0.0017798344753937885	0.019404876633723367	0.0582146299011701	3	12	9.06892e+11	9606	Homo sapiens	P15692	P15692-4	R-HSA-4420202;R-HSA-4420121;R-HSA-4420153
R-HSA-8854691	Interleukin-20 family signaling	1	25	0.0022247930942422356	0.024202299230977276	0.07125836498443783	9	56	0.004232164449818622	9606	Homo sapiens	Q9GZX6	Q9GZX6	R-HSA-8854645;R-HSA-448741;R-HSA-8987132;R-HSA-448480;R-HSA-8987070;R-HSA-8986995;R-HSA-8987042;R-HSA-8987236;R-HSA-8987014
R-HSA-912526	Interleukin receptor SHC signaling	1	27	0.0024027765417816145	0.026115286451750097	0.07125836498443783	6	6	4.53446e+12	9606	Homo sapiens	P08700	P08700	R-HSA-508247;R-HSA-453111;R-HSA-912527;R-HSA-913374;R-HSA-453104;R-HSA-913424
R-HSA-5669034	TNFs bind their physiological receptors	1	30	0.0026697517130906826	0.028978375321022876	0.07125836498443783	1	13	9.82467e+11	9606	Homo sapiens	Q9Y275	Q9Y275	R-HSA-5676607
R-HSA-8864260	Transcriptional regulation by the AP-2 (TFAP2) family of transcription factors	1	37	0.0032926937794785084	0.035629182492218914	0.07125836498443783	1	44	0.003325272067714631	9606	Homo sapiens	P15692	P15692	R-HSA-8864936
R-HSA-451927	Interleukin-2 family signaling	1	45	0.004004627569636023	0.04317937825264773	0.08635875650529545	6	59	0.004458887545344619	9606	Homo sapiens	P08700	P08700	R-HSA-508247;R-HSA-453111;R-HSA-912527;R-HSA-913374;R-HSA-453104;R-HSA-913424
R-HSA-512988	Interleukin-3, Interleukin-5 and GM-CSF signaling	1	48	0.004271602740945092	0.045996818946704376	0.09199363789340875	21	38	0.002871825876662636	9606	Homo sapiens	P08700	P08700	R-HSA-912527;R-HSA-913451;R-HSA-909738;R-HSA-879909;R-HSA-450031;R-HSA-879942;R-HSA-914182;R-HSA-879910;R-HSA-921155;R-HSA-879907;R-HSA-508247;R-HSA-453111;R-HSA-913374;R-HSA-879934;R-HSA-453104;R-HSA-879930;R-HSA-879925;R-HSA-912757;R-HSA-914036;R-HSA-450074;R-HSA-913424
R-HSA-380108	Chemokine receptors bind chemokines	1	57	0.005072528254872297	0.054403949627381376	0.10344812706523099	1	19	0.001435912938331318	9606	Homo sapiens	P78423	P78423	R-HSA-373342
R-HSA-1280218	Adaptive Immune System	3	951	0.08463112930497464	0.05971228262073858	0.10344812706523099	2	263	0.019876058041112456	9606	Homo sapiens	Q8TD07;Q9BZM4;P29965	Q8TD07;Q9BZM4;P29965	R-HSA-198983;R-HSA-199404
R-HSA-1234174	Cellular response to hypoxia	1	76	0.006763371006496396	0.0719315691495741	0.10344812706523099	1	20	0.0015114873035066505	9606	Homo sapiens	P15692	P15692	R-HSA-1235037
R-HSA-9679191	Potential therapeutics for SARS	1	88	0.007831271691732668	0.08284892264331367	0.10344812706523099	1	34	0.002569528415961306	9606	Homo sapiens	P15692	P15692-4	R-HSA-9679477
R-HSA-4420097	VEGFA-VEGFR2 Pathway	1	98	0.008721188929429562	0.09185738859039239	0.10344812706523099	45	79	0.005970374848851269	9606	Homo sapiens	P15692	P15692-4	R-HSA-4420099;R-HSA-5218830;R-HSA-5218828;R-HSA-5218826;R-HSA-5218824;R-HSA-4420107;R-HSA-5218822;R-HSA-5218820;R-HSA-5218819;R-HSA-5218818;R-HSA-5218847;R-HSA-4420117;R-HSA-5218839;R-HSA-5218838;R-HSA-5218645;R-HSA-4420121;R-HSA-5218836;R-HSA-5218643;R-HSA-9691215;R-HSA-5218642;R-HSA-5218640;R-HSA-5218832;R-HSA-4420128;R-HSA-5357429;R-HSA-9679477;R-HSA-5218855;R-HSA-5357432;R-HSA-5218854;R-HSA-4…
R-HSA-9006934	Signaling by Receptor Tyrosine Kinases	2	538	0.047877547388092905	0.09462123221343743	0.10344812706523099	49	746	0.05637847642079807	9606	Homo sapiens	P15692	P15692-4;P15692	R-HSA-194310;R-HSA-194311;R-HSA-5218645;R-HSA-5218643;R-HSA-5218642;R-HSA-5218640;R-HSA-5357429;R-HSA-5357432;R-HSA-4420202;R-HSA-4420206;R-HSA-195378;R-HSA-4420083;R-HSA-5218815;R-HSA-5218814;R-HSA-5218812;R-HSA-5218811;R-HSA-5218809;R-HSA-9674532;R-HSA-5218806;R-HSA-5218804;R-HSA-4420099;R-HSA-5218830;R-HSA-5218828;R-HSA-5218826;R-HSA-5218824;R-HSA-4420107;R-HSA-5218822;R-HSA-5218820;R-HSA-5218…
R-HSA-6785807	Interleukin-4 and Interleukin-13 signaling	1	111	0.009878081338435525	0.10344812706523099	0.10344812706523099	1	47	0.003551995163240629	9606	Homo sapiens	P15692	P15692	R-HSA-6789615
R-HSA-114608	Platelet degranulation	1	128	0.011390940642520246	0.1184023071481417	0.1184023071481417	1	11	8.31318e+11	9606	Homo sapiens	P15692	P15692	R-HSA-481007
R-HSA-76005	Response to elevated platelet cytosolic Ca2+	1	133	0.011835899261368693	0.12275723575244613	0.12275723575244613	1	14	0.0010580411124546554	9606	Homo sapiens	P15692	P15692	R-HSA-481007
R-HSA-9679506	SARS-CoV Infections	1	177	0.015751535107235027	0.16024575644500383	0.16024575644500383	1	251	0.018969165659008465	9606	Homo sapiens	P15692	P15692-4	R-HSA-9679477
R-HSA-375276	Peptide ligand-binding receptors	1	198	0.017620361306398505	0.1776193611272372	0.1776193611272372	1	77	0.0058192261185006046	9606	Homo sapiens	P78423	P78423	R-HSA-373342
R-HSA-8878171	Transcriptional regulation by RUNX1	1	208	0.0185102785440954	0.18577709680674304	0.18577709680674304	1	132	0.009975816203143894	9606	Homo sapiens	P08700	P08700	R-HSA-8938981
R-HSA-76002	Platelet activation, signaling and aggregation	1	265	0.023582806798967695	0.23088797997701183	0.23088797997701183	1	116	0.008766626360338573	9606	Homo sapiens	P15692	P15692	R-HSA-481007
R-HSA-162582	Signal Transduction	4	2574	0.22906469698318058	0.2308885975689532	0.2308885975689532	54	2450	0.18515719467956468	9606	Homo sapiens	P78423;P15692;P08700	P78423;P15692-4;P15692;P08700	R-HSA-194310;R-HSA-749454;R-HSA-194311;R-HSA-5218645;R-HSA-749456;R-HSA-5218643;R-HSA-5218642;R-HSA-5218640;R-HSA-5357429;R-HSA-5357432;R-HSA-4420202;R-HSA-380073;R-HSA-4420206;R-HSA-195378;R-HSA-4420083;R-HSA-5218815;R-HSA-5218814;R-HSA-5218812;R-HSA-5218811;R-HSA-5218809;R-HSA-9674532;R-HSA-5218806;R-HSA-5218804;R-HSA-4420099;R-HSA-5218830;R-HSA-5218828;R-HSA-5218826;R-HSA-5218824;R-HSA-4420107…
R-HSA-5673001	RAF/MAP kinase cascade	1	292	0.02598558334074931	0.25145272200283697	0.25145272200283697	1	75	0.00566807738814994	9606	Homo sapiens	P08700	P08700	R-HSA-5672965
R-HSA-5684996	MAPK1/MAPK3 signaling	1	299	0.026608525407137137	0.2567020758571984	0.2567020758571984	1	82	0.006197097944377267	9606	Homo sapiens	P08700	P08700	R-HSA-5672965
R-HSA-418594	G alpha (i) signalling events	1	317	0.028210376434991545	0.2700471096571925	0.2700471096571925	3	74	0.005592503022974607	9606	Homo sapiens	P78423	P78423	R-HSA-749454;R-HSA-749456;R-HSA-380073
R-HSA-373076	Class A/1 (Rhodopsin-like receptors)	1	333	0.029634244015306576	0.28172610681820465	0.28172610681820465	1	160	0.012091898428053204	9606	Homo sapiens	P78423	P78423	R-HSA-373342
R-HSA-5683057	MAPK family signaling cascades	1	338	0.030079202634155023	0.28534079994938144	0.28534079994938144	1	122	0.009220072551390568	9606	Homo sapiens	P08700	P08700	R-HSA-5672965
R-HSA-71291	Metabolism of amino acids and derivatives	1	376	0.03346088813740322	0.3122766640520266	0.3122766640520266	1	247	0.018666868198307134	9606	Homo sapiens	P05089	P05089	R-HSA-70569
R-HSA-212436	Generic Transcription Pathway	2	1258	0.11195158850226929	0.3534485449442477	0.3534485449442477	2	829	0.06265114873035066	9606	Homo sapiens	P15692;P08700	P15692;P08700	R-HSA-8938981;R-HSA-8864936
R-HSA-500792	GPCR ligand binding	1	469	0.04173711844798434	0.37435017680006444	0.37435017680006444	1	187	0.014132406287787183	9606	Homo sapiens	P78423	P78423	R-HSA-373342
R-HSA-6798695	Neutrophil degranulation	1	480	0.04271602740945092	0.38134480326417386	0.38134480326417386	2	10	7.55744e+11	9606	Homo sapiens	P05089	P05089	R-HSA-6798751;R-HSA-6798749
R-HSA-73857	RNA Polymerase II Transcription	2	1380	0.1228085788021714	0.3989983485434089	0.3989983485434089	2	890	0.06726118500604594	9606	Homo sapiens	P15692;P08700	P15692;P08700	R-HSA-8938981;R-HSA-8864936
R-HSA-74160	Gene expression (Transcription)	2	1524	0.13562338702500668	0.4514092591397463	0.4514092591397463	2	1004	0.07587666263603386	9606	Homo sapiens	P15692;P08700	P15692;P08700	R-HSA-8938981;R-HSA-8864936
R-HSA-388396	GPCR downstream signalling	1	631	0.05615377769867402	0.47044184413993106	0.47044184413993106	3	168	0.012696493349455865	9606	Homo sapiens	P78423	P78423	R-HSA-749454;R-HSA-749456;R-HSA-380073
R-HSA-372790	Signaling by GPCR	1	706	0.06282815698140073	0.5102081537974441	0.5102081537974441	4	355	0.026828899637243046	9606	Homo sapiens	P78423	P78423	R-HSA-749454;R-HSA-749456;R-HSA-373342;R-HSA-380073
R-HSA-109582	Hemostasis	1	726	0.06460799145679452	0.5203436399004459	0.5203436399004459	1	334	0.025241837968561064	9606	Homo sapiens	P15692	P15692	R-HSA-481007
R-HSA-2262752	Cellular responses to stress	1	737	0.0655869004182611	0.5258365214938188	0.5258365214938188	1	373	0.028189238210399033	9606	Homo sapiens	P15692	P15692	R-HSA-1235037
R-HSA-8953897	Cellular responses to stimuli	1	751	0.06683278455103675	0.5327447414843366	0.5327447414843366	1	404	0.03053204353083434	9606	Homo sapiens	P15692	P15692	R-HSA-1235037
R-HSA-168249	Innate Immune System	1	1191	0.1059891430097001	0.7084112779161956	0.7084112779161956	2	675	0.051012696493349455	9606	Homo sapiens	P05089	P05089	R-HSA-6798751;R-HSA-6798749
R-HSA-5663205	Infectious disease	1	1193	0.10616712645723948	0.7090492004843724	0.7090492004843724	1	738	0.055773881499395404	9606	Homo sapiens	P15692	P15692-4	R-HSA-9679477
R-HSA-1643685	Disease	1	2022	0.179941265462312	0.8872037800818671	0.8872037800818671	1	1612	0.12182587666263603	9606	Homo sapiens	P15692	P15692-4	R-HSA-9679477
R-HSA-1430728	Metabolism	1	2148	0.19115422265729287	0.9030555506539161	0.9030555506539161	1	2019	0.15258464328899637	9606	Homo sapiens	P05089	P05089	R-HSA-70569

## Sheet: Similar trend
Pathway identifier	Pathway name	#Entities found	#Entities total	Entities ratio	Entities pValue	Entities FDR	#Reactions found	#Reactions total	Reactions ratio	Species identifier	Species name	Submitted entities found	Mapped entities	Found reaction identifiers
R-HSA-449147	Signaling by Interleukins	5	457	0.04066921776274807	5.61877e+09	1.79801e+12	27	493	0.03725816203143894	9606	Homo sapiens	O00626;Q8NEV9;P03956;Q9HBE4;P15248	O00626;Q8NEV9;P03956;Q9HBE4;P15248	R-HSA-8985929;R-HSA-6785895;R-HSA-8950537;R-HSA-8950731;R-HSA-6784160;R-HSA-6789615;R-HSA-8950210;R-HSA-9006850;R-HSA-8950340;R-HSA-8985988;R-HSA-8950342;R-HSA-9006873;R-HSA-9005980;R-HSA-8950674;R-HSA-8950485;R-HSA-8963734;R-HSA-9006870;R-HSA-8950504;R-HSA-8950441;R-HSA-448421;R-HSA-8985900;R-HSA-448427;R-HSA-8985914;R-HSA-9006844;R-HSA-8950398;R-HSA-8985973;R-HSA-8950518
R-HSA-1280215	Cytokine Signaling in Immune system	5	804	0.07154934591083029	8.73515e+10	0.0013976247659570618	27	708	0.05350665054413543	9606	Homo sapiens	O00626;Q8NEV9;P03956;Q9HBE4;P15248	O00626;Q8NEV9;P03956;Q9HBE4;P15248	R-HSA-8985929;R-HSA-6785895;R-HSA-8950537;R-HSA-8950731;R-HSA-6784160;R-HSA-6789615;R-HSA-8950210;R-HSA-9006850;R-HSA-8950340;R-HSA-8985988;R-HSA-8950342;R-HSA-9006873;R-HSA-9005980;R-HSA-8950674;R-HSA-8950485;R-HSA-8963734;R-HSA-9006870;R-HSA-8950504;R-HSA-8950441;R-HSA-448421;R-HSA-8985900;R-HSA-448427;R-HSA-8985914;R-HSA-9006844;R-HSA-8950398;R-HSA-8985973;R-HSA-8950518
R-HSA-451927	Interleukin-2 family signaling	2	45	0.004004627569636023	4.41898e+12	0.00441898047676248	11	59	0.004458887545344619	9606	Homo sapiens	Q9HBE4;P15248	Q9HBE4;P15248	R-HSA-8985929;R-HSA-9006873;R-HSA-8985914;R-HSA-8985900;R-HSA-9006844;R-HSA-9005980;R-HSA-9006850;R-HSA-8985973;R-HSA-8985988;R-HSA-8963734;R-HSA-9006870
R-HSA-380108	Chemokine receptors bind chemokines	2	57	0.005072528254872297	7.05975e+11	0.00564780293230438	2	19	0.001435912938331318	9606	Homo sapiens	O00626;O43927	O00626;O43927	R-HSA-443986;R-HSA-444523
R-HSA-168256	Immune System	6	2249	0.2001423867580315	0.0012362668695067303	0.0074176012170403816	29	1587	0.11993651753325273	9606	Homo sapiens	O00626;Q8NEV9;P03956;Q08722;Q9HBE4;P15248	O00626;Q8NEV9;P03956;Q08722;Q9HBE4;P15248	R-HSA-8985929;R-HSA-6785895;R-HSA-8950537;R-HSA-8950731;R-HSA-6784160;R-HSA-6789615;R-HSA-8950210;R-HSA-9006850;R-HSA-8950340;R-HSA-8985988;R-HSA-8950342;R-HSA-9006873;R-HSA-6799350;R-HSA-9005980;R-HSA-8950674;R-HSA-8950485;R-HSA-8963734;R-HSA-9006870;R-HSA-8950504;R-HSA-8950441;R-HSA-448421;R-HSA-8985900;R-HSA-448427;R-HSA-8985914;R-HSA-9006844;R-HSA-8950398;R-HSA-6798747;R-HSA-8985973;R-HSA-895…
R-HSA-6785807	Interleukin-4 and Interleukin-13 signaling	2	111	0.009878081338435525	0.002626166980679301	0.013130834903396504	2	47	0.003551995163240629	9606	Homo sapiens	O00626;P03956	O00626;P03956	R-HSA-6785895;R-HSA-6789615
R-HSA-8985947	Interleukin-9 signaling	1	9	8.00926e+11	0.006389471367249433	0.02266866968834025	6	13	9.82467e+11	9606	Homo sapiens	P15248	P15248	R-HSA-8985929;R-HSA-8985914;R-HSA-8985900;R-HSA-8985973;R-HSA-8985988;R-HSA-8963734
R-HSA-9020958	Interleukin-21 signaling	1	10	8.89917e+11	0.007097202649636536	0.02266866968834025	5	5	3.77872e+12	9606	Homo sapiens	Q9HBE4	Q9HBE4	R-HSA-9006873;R-HSA-9006844;R-HSA-9005980;R-HSA-9006850;R-HSA-9006870
R-HSA-9020956	Interleukin-27 signaling	1	11	9.78909e+11	0.007804492801280594	0.02266866968834025	13	20	0.0015114873035066505	9606	Homo sapiens	Q8NEV9	Q8NEV9	R-HSA-8950504;R-HSA-8950441;R-HSA-8950537;R-HSA-8950731;R-HSA-448421;R-HSA-8950210;R-HSA-8950340;R-HSA-448427;R-HSA-8950342;R-HSA-8950398;R-HSA-8950674;R-HSA-8950485;R-HSA-8950518
R-HSA-375276	Peptide ligand-binding receptors	2	198	0.017620361306398505	0.008100506019348641	0.02266866968834025	2	77	0.0058192261185006046	9606	Homo sapiens	O00626;O43927	O00626;O43927	R-HSA-443986;R-HSA-444523
R-HSA-391160	Signal regulatory protein family interactions	1	16	0.0014238675803150307	0.011334334844170124	0.02266866968834025	8	10	7.55744e+11	9606	Homo sapiens	Q08722	Q08722	R-HSA-391157;R-HSA-391156;R-HSA-391158;R-HSA-391153;R-HSA-391168;R-HSA-391152;R-HSA-391151;R-HSA-391150
R-HSA-202733	Cell surface interactions at the vascular wall	2	246	0.021891964047343598	0.012291257114939058	0.024582514229878116	2	65	0.004912333736396614	9606	Homo sapiens	P03956;Q08722	P03956;Q08722	R-HSA-375135;R-HSA-202703
R-HSA-210991	Basigin interactions	1	25	0.0022247930942422356	0.01766036799708237	0.03159156188968093	1	10	7.55744e+11	9606	Homo sapiens	P03956	P03956	R-HSA-375135
R-HSA-1474244	Extracellular matrix organization	2	301	0.026786508854676514	0.018042939181919793	0.03159156188968093	21	319	0.024108222490931076	9606	Homo sapiens	P03956;Q08722	P03956;Q08722	R-HSA-1474197;R-HSA-1564179;R-HSA-1592316;R-HSA-3791295;R-HSA-1604690;R-HSA-1454781;R-HSA-1592436;R-HSA-1564120;R-HSA-1454822;R-HSA-1592297;R-HSA-1602473;R-HSA-1566981;R-HSA-1474213;R-HSA-1454757;R-HSA-3791149;R-HSA-2426259;R-HSA-1592270;R-HSA-1564143;R-HSA-375135;R-HSA-1564169;R-HSA-1604359
R-HSA-373076	Class A/1 (Rhodopsin-like receptors)	2	333	0.029634244015306576	0.021831466935848698	0.03159156188968093	2	160	0.012091898428053204	9606	Homo sapiens	O00626;O43927	O00626;O43927	R-HSA-443986;R-HSA-444523
R-HSA-1592389	Activation of Matrix Metalloproteinases	1	33	0.0029367268843997507	0.023253746001236975	0.03159156188968093	6	27	0.0020405078597339785	9606	Homo sapiens	P03956	P03956	R-HSA-1592297;R-HSA-1602473;R-HSA-1592316;R-HSA-1604690;R-HSA-1592436;R-HSA-1604359
R-HSA-6783783	Interleukin-10 signaling	1	45	0.004004627569636023	0.03159156188968093	0.03159156188968093	1	15	0.001133615477629988	9606	Homo sapiens	O00626	O00626	R-HSA-6784160
R-HSA-447115	Interleukin-12 family signaling	1	56	0.004983536531102607	0.03917978250678	0.03917978250678	13	114	0.008615477629987909	9606	Homo sapiens	Q8NEV9	Q8NEV9	R-HSA-8950504;R-HSA-8950441;R-HSA-8950537;R-HSA-8950731;R-HSA-448421;R-HSA-8950210;R-HSA-8950340;R-HSA-448427;R-HSA-8950342;R-HSA-8950398;R-HSA-8950674;R-HSA-8950485;R-HSA-8950518
R-HSA-500792	GPCR ligand binding	2	469	0.04173711844798434	0.041242227758266026	0.041242227758266026	2	187	0.014132406287787183	9606	Homo sapiens	O00626;O43927	O00626;O43927	R-HSA-443986;R-HSA-444523
R-HSA-1442490	Collagen degradation	1	64	0.005695470321260123	0.04466576064949013	0.04466576064949013	8	34	0.002569528415961306	9606	Homo sapiens	P03956	P03956	R-HSA-1454822;R-HSA-1474197;R-HSA-1474213;R-HSA-1454757;R-HSA-1564179;R-HSA-1564143;R-HSA-1564169;R-HSA-1564120
R-HSA-216083	Integrin cell surface interactions	1	85	0.007564296520423601	0.05893626190150858	0.05893626190150858	1	55	0.004156590084643289	9606	Homo sapiens	Q08722	Q08722	R-HSA-2426259
R-HSA-381426	Regulation of Insulin-like Growth Factor (IGF) transport and uptake by Insulin-like Growth Factor Binding Proteins (IGFBPs)	1	124	0.011034973747441487	0.08494443225811943	0.08494443225811943	1	14	0.0010580411124546554	9606	Homo sapiens	P03956	P03956	R-HSA-381435
R-HSA-372790	Signaling by GPCR	2	706	0.06282815698140073	0.08581115546585638	0.08581115546585638	5	355	0.026828899637243046	9606	Homo sapiens	O00626;O43927	O00626;O43927	R-HSA-443986;R-HSA-749454;R-HSA-749456;R-HSA-380073;R-HSA-444523
R-HSA-1500931	Cell-Cell communication	1	130	0.011568924090059624	0.08888933976144653	0.08888933976144653	8	60	0.004534461910519952	9606	Homo sapiens	Q08722	Q08722	R-HSA-391157;R-HSA-391156;R-HSA-391158;R-HSA-391153;R-HSA-391168;R-HSA-391152;R-HSA-391151;R-HSA-391150
R-HSA-109582	Hemostasis	2	726	0.06460799145679452	0.09008935023997511	0.09008935023997511	2	334	0.025241837968561064	9606	Homo sapiens	P03956;Q08722	P03956;Q08722	R-HSA-375135;R-HSA-202703
R-HSA-1474228	Degradation of the extracellular matrix	1	140	0.012458841327756518	0.09543112251736419	0.09543112251736419	20	105	0.007935308343409915	9606	Homo sapiens	P03956	P03956	R-HSA-1474197;R-HSA-1564179;R-HSA-1592316;R-HSA-3791295;R-HSA-1604690;R-HSA-1454781;R-HSA-1592436;R-HSA-1564120;R-HSA-1454822;R-HSA-1592297;R-HSA-1602473;R-HSA-1566981;R-HSA-1474213;R-HSA-1454757;R-HSA-3791149;R-HSA-1592270;R-HSA-1564143;R-HSA-375135;R-HSA-1564169;R-HSA-1604359
R-HSA-418594	G alpha (i) signalling events	1	317	0.028210376434991545	0.2046137846903019	0.2046137846903019	3	74	0.005592503022974607	9606	Homo sapiens	O43927	O43927	R-HSA-749454;R-HSA-749456;R-HSA-380073
R-HSA-6798695	Neutrophil degranulation	1	480	0.04271602740945092	0.2947772691680054	0.2947772691680054	2	10	7.55744e+11	9606	Homo sapiens	Q08722	Q08722	R-HSA-6799350;R-HSA-6798747
R-HSA-388396	GPCR downstream signalling	1	631	0.05615377769867402	0.3701894440676483	0.3701894440676483	3	168	0.012696493349455865	9606	Homo sapiens	O43927	O43927	R-HSA-749454;R-HSA-749456;R-HSA-380073
R-HSA-162582	Signal Transduction	2	2574	0.22906469698318058	0.5786187022431484	0.5786187022431484	5	2450	0.18515719467956468	9606	Homo sapiens	O00626;O43927	O00626;O43927	R-HSA-443986;R-HSA-749454;R-HSA-749456;R-HSA-380073;R-HSA-444523
R-HSA-168249	Innate Immune System	1	1191	0.1059891430097001	0.5919227877546509	0.5919227877546509	2	675	0.051012696493349455	9606	Homo sapiens	Q08722	Q08722	R-HSA-6799350;R-HSA-6798747
R-HSA-392499	Metabolism of proteins	1	1946	0.1731778944558156	0.7815778721245572	0.7815778721245572	1	781	0.059023579201934705	9606	Homo sapiens	P03956	P03956	R-HSA-381435
