# Supplementary material for: Unravelling soluble immune checkpoints in chronic lymphocytic leukemia: Physiological immunomodulators or immune dysfunction
Source: Front Immunol. 2022 Sep 28;13:965905. doi: 10.3389/fimmu.2022.965905 (PMC9554405; doi:10.3389/fimmu.2022.965905)
Supplement: Supplementary file 13 [file Table_12.xlsx]

## Sheet: IGHV Mutated vs. Unmutated
Pathway identifier	Pathway name	#Entities found	#Entities total	Entities ratio	Entities pValue	Entities FDR	#Reactions found	#Reactions total	Reactions ratio	Species identifier	Species name	Submitted entities found	Mapped entities	Found reaction identifiers
R-HSA-380108	Chemokine receptors bind chemokines	2	57	4918457157649495	1.44197e+12	2.45135e+16	1	19	1.42986e+16	9606	Homo sapiens	P02778;O14625	P02778;O14625	R-HSA-374248
R-HSA-375276	Peptide ligand-binding receptors	2	198	1.70852e+16	1.71178e+16	1.36942e+16	1	77	5794701986754967	9606	Homo sapiens	P02778;O14625	P02778;O14625	R-HSA-374248
R-HSA-418594	G alpha (i) signalling events	2	317	2.73535e+16	4327240811409339	1.68264e+16	3	74	5568934376881397	9606	Homo sapiens	P02778;O14625	P02778;O14625	R-HSA-749454;R-HSA-749456;R-HSA-380073
R-HSA-373076	Class A/1 (Rhodopsin-like receptors)	2	333	2.87341e+16	4766156427814527	1.68264e+16	1	160	1.20409e+16	9606	Homo sapiens	P02778;O14625	P02778;O14625	R-HSA-374248
R-HSA-5676594	TNF receptor superfamily (TNFSF) members mediating non-canonical NF-kB pathway	1	17	1466908275088446	5854734802487882	1.68264e+16	3	12	9.0307e+11	9606	Homo sapiens	O43557	O43557	R-HSA-5668789;R-HSA-5676593;R-HSA-5676591
R-HSA-500792	GPCR ligand binding	2	469	404694106480283	930444836348876	1.68264e+16	1	187	1.40728e+16	9606	Homo sapiens	P02778;O14625	P02778;O14625	R-HSA-374248
R-HSA-5669034	TNFs bind their physiological receptors	1	30	2.58866e+16	1.03145e+16	1.68264e+16	1	13	9.78326e+11	9606	Homo sapiens	O43557	O43557	R-HSA-5675948
R-HSA-6783783	Interleukin-10 signaling	1	45	3.88299e+16	1.54417e+16	1.68264e+16	1	15	1.12884e+16	9606	Homo sapiens	P02778	P02778	R-HSA-6784160
R-HSA-388396	GPCR downstream signalling	2	637	5496591595478471	1.68264e+16	1.68264e+16	3	173	1.30193e+16	9606	Homo sapiens	P02778;O14625	P02778;O14625	R-HSA-749454;R-HSA-749456;R-HSA-380073
R-HSA-372790	Signaling by GPCR	2	712	6143757010958668	2083498663571104	2083498663571104	4	360	2.70921e+16	9606	Homo sapiens	P02778;O14625	P02778;O14625	R-HSA-749454;R-HSA-749456;R-HSA-380073;R-HSA-374248
R-HSA-168256	Immune System	3	2249	1.94063e+16	2497919238398616	2497919238398616	10	1589	1.19582e+16	9606	Homo sapiens	P18627;P02778;O43557	P18627;P02778;O43557	R-HSA-5668454;R-HSA-5668534;R-HSA-5668789;R-HSA-6784160;R-HSA-5676593;R-HSA-5668481;R-HSA-5668414;R-HSA-5676591;R-HSA-5675948;R-HSA-8856157
R-HSA-1280215	Cytokine Signaling in Immune system	2	804	693761325394771	2627649776527008	2627649776527008	9	710	5.34317e+16	9606	Homo sapiens	P02778;O43557	P02778;O43557	R-HSA-5668454;R-HSA-5668534;R-HSA-5668789;R-HSA-6784160;R-HSA-5676593;R-HSA-5668481;R-HSA-5668414;R-HSA-5676591;R-HSA-5675948
R-HSA-5668541	TNFR2 non-canonical NF-kB pathway	1	102	8801449650530676	3474372674086468	3474372674086468	8	43	3.236e+16	9606	Homo sapiens	O43557	O43557	R-HSA-5668454;R-HSA-5668534;R-HSA-5668789;R-HSA-5676593;R-HSA-5668481;R-HSA-5668414;R-HSA-5676591;R-HSA-5675948
R-HSA-2132295	MHC class II antigen presentation	1	142	1.2253e+16	4811851421667501	4811851421667501	1	26	1.95665e+16	9606	Homo sapiens	P18627	P18627	R-HSA-8856157
R-HSA-449147	Signaling by Interleukins	1	457	3.94339e+16	1.48648e+16	1.48648e+16	1	493	3710114388922336	9606	Homo sapiens	P02778	P02778	R-HSA-6784160
R-HSA-162582	Signal Transduction	2	2586	2.23143e+16	217306854200922	217306854200922	4	2461	1.85205e+16	9606	Homo sapiens	P02778;O14625	P02778;O14625	R-HSA-749454;R-HSA-749456;R-HSA-380073;R-HSA-374248
R-HSA-1280218	Adaptive Immune System	1	951	8206057468288895	2900036885694516	2900036885694516	1	263	1.97923e+16	9606	Homo sapiens	P18627	P18627	R-HSA-8856157
